# Supplementary material for: Sequence composition of BAC clones and SSR markers mapped to Upland cotton chromosomes 11 and 21 targeting resistance to soil-borne pathogens
Source: Front Plant Sci. 2015 Oct 2;6:791. doi: 10.3389/fpls.2015.00791 (PMC4591483; doi:10.3389/fpls.2015.00791)
Supplement: Supplementary file 1 [file DataSheet1.ZIP]

Archive with 6 entries (6 files):
- Supplemental Tables/Table S20 BAC-associated marker and gene alignment.xlsx
- Supplemental Tables/Tables S1-4 chr11-21-Ghi Unigene.xlsx
- Supplemental Tables/Tables S14-15 AD genome comparison-1.xlsx
- Supplemental Tables/Tables S16-19 SSR marker analysis.xlsx
- Supplemental Tables/Tables S5-8 Augustus gene prediction BAC.xlsx
- Supplemental Tables/Tables S9-13 chr11-21 BAC with A2 and D5 genome P.xlsx
