# Supplementary material for: Sequence composition of BAC clones and SSR markers mapped to Upland cotton chromosomes 11 and 21 targeting resistance to soil-borne pathogens
Source: Front Plant Sci. 2015 Oct 2;6:791. doi: 10.3389/fpls.2015.00791 (PMC4591483; doi:10.3389/fpls.2015.00791)
Supplement: Supplementary file 1 [file DataSheet1.ZIP › Supplemental Tables/Table S20 BAC-associated marker and gene alignment.xlsx]

## Sheet: Table S20
Table S20 BAC-associated Marker and Gene Alignment
BAC genes	Marker name	Marker sequence alignment in BAC	Gene sequence alignment in BAC
31K15	MUSB1076	1-905
31K15:g127.t1			3350-4059
31K15:g128.t1			4310-6457
31K15:g129.t1			12904-15939
31K15:g130.t1			17731-18141
31K15:g131.t1			18622-22558
31K15:g132.t1			23453-24046
31K15:g133.t1			24718-26529
31K15:g134.t1			34967-40585
31K15:g135.t1			41079-47702
31K15:g136.t1			53540-54172
31K15:g137.t1			57793-62466
31K15:g137.t2			57793-62466
31K15:g138.t1			64129-67339
31K15:g139.t1			72028-74604
31K15:g140.t1			81281-83301
31K15:g141.t1			84827-85348
31K15:g142.t1			95226-96131
31K15:g143.t1			96590-100454
31K15:g144.t1			100693-103309
AC190836	TMB1871	72768-73128
AC190836:g35.t1			1582-16931
AC190836:g36.t1			20190-21926
AC190836:g37.t1			28206-29963
AC190836:g38.t1			31905-35276
AC190836:g39.t1			35824-39020
AC190836:g40.t1			43898-47436
AC190836:g41.t1			53355-63475
AC190836:g42.t1			65262-70440
AC190836:g43.t1			83124-83975
AC202830	NAU6658	942-1098
	NAU6697	44713-44552
	NAU6675	46904-47214
	NAU6530	60211-60520
	NAU6593	65324-65601
	NAU6520	88709-89094
AC202830:g44.t1			7124-12210
AC202830:g45.t1			17238-24032
AC202830:g46.t1			24343-24785
AC202830:g47.t1			25174-25515
AC202830:g48.t1			28885-40521
AC202830:g48.t2			28885-40521
AC202830:g49.t1			60725-73917
AC202830:g49.t2			40572-60676
AC202830:g49.t3			40572-73917
AC202830:g50.t1			78942-86636
AC202830:g51.t1			86733-88738
AC202830:g52.t1			91302-92928
AC202830:g53.t1			95217-96640
AC187810	NAU6525	64732-64945
	NAU6431	78840-79235
AC187810:g54.t1			233-2608
AC187810:g54.t2			1-2608
AC187810:g55.t1			5000-10010
AC187810:g56.t1			10727-14659
AC187810:g57.t1			20403-21446
AC187810:g58.t1			26205-32310
AC187810:g58.t2			26205-32310
AC187810:g59.t1			35501-46977
AC187810:g59.t2			40237-46977
AC187810:g60.t1			49461-61425
AC187810:g60.t2			49461-61425
AC187810:g61.t1			66394-70694
AC187810:g61.t2			66394-70694
AC187810:g62.t1			71206-75141
AC187810:g63.t1			78169-89775
AC187810:g64.t1			89919-90416
