# Supplementary material for: Sequence composition of BAC clones and SSR markers mapped to Upland cotton chromosomes 11 and 21 targeting resistance to soil-borne pathogens
Source: Front Plant Sci. 2015 Oct 2;6:791. doi: 10.3389/fpls.2015.00791 (PMC4591483; doi:10.3389/fpls.2015.00791)
Supplement: Supplementary file 1 [file DataSheet1.ZIP › Supplemental Tables/Tables S1-4 chr11-21-Ghi Unigene.xlsx]

## Sheet: TableS1 chr11-BAC-Ghi-Unigene 
Table S1 BAC sequence annotation by BLASTN alignment to the G. hirsutum Unigene set on upland cotton chromosome 11.
SeqName	GeneID in G. hirsutum Unigene database	Seq. Description	Seq. Length	Hit ACC	min. eValue	mean Similarity	#GOs	GOs	Enzyme Codes
28E08.1	gnl|UG|Ghi#S28688901	mitogen-activated protein kinase kinase kinase 3-like	932	EOX91438	2.26675e-154	0.7615	8	P:protein phosphorylation; F:protein serine/threonine kinase activity; P:response to abiotic stimulus; P:response to oxygen-containing compound; F:nucleotide binding; P:response to stress; P:MAPK cascade; P:serine family amino acid metabolic process	EC:2.7.11.0
28E08.2	gnl|UG|Ghi#S42282063	protein ralf-like 34-like	696	EOX91436	3.80911e-38	0.747	5	F:signal transducer activity; C:apoplast; P:syncytium formation; P:cell-cell signaling; P:signal transduction	-
28E08.3	gnl|UG|Ghi#S28649470	mitogen-activated protein kinase kinase kinase	739	EOX91438	3.65189e-83	0.653	6	P:response to water deprivation; F:protein kinase activity; P:hyperosmotic salinity response; P:abscisic acid mediated signaling pathway; P:response to ethylene stimulus; P:intracellular signal transduction	-
28E08.4	gnl|UG|Ghi#S28649644	mitogen-activated protein kinase kinase kinase	727	EOX91438	3.32875e-80	0.649	6	P:response to water deprivation; F:protein kinase activity; P:hyperosmotic salinity response; P:abscisic acid mediated signaling pathway; P:response to ethylene stimulus; P:intracellular signal transduction	-
28E08.5	gnl|UG|Ghi#S33811650	protein ralf-like 34-like	672	EOX91436	1.37905e-47	0.7305	5	F:signal transducer activity; C:apoplast; P:syncytium formation; P:cell-cell signaling; P:signal transduction	-
28E08.6	gnl|UG|Ghi#S33807001	protein ralf-like 34-like	731	EOX91436	2.82166e-47	0.7325	5	F:signal transducer activity; C:apoplast; P:syncytium formation; P:cell-cell signaling; P:signal transduction	-
28E08.7	gnl|UG|Ghi#S28710453	dna rna polymerases superfamily protein	969	EOY08813	2.64595e-70	0.771	2	P:DNA metabolic process; F:nucleic acid binding	-
28E08.8	gnl|UG|Ghi#S28710453	dna rna polymerases superfamily protein	884	EOY08813	6.57719e-70	0.772	3	P:DNA metabolic process; F:nucleic acid binding; F:catalytic activity	-
28E08.9	gnl|UG|Ghi#S30010387	protein ralf-like 34-like	725	EOX91436	1.42396e-51	0.72	5	F:signal transducer activity; C:apoplast; P:syncytium formation; P:cell-cell signaling; P:signal transduction	-
28E08.10	gnl|UG|Ghi#S33798513	retrotransposon ty3-gypsy subclass	695	AAP80589	2.81197e-22	0.5155	1	F:binding	-
28E08.11	gnl|UG|Ghi#S33798513	retrotransposon ty3-gypsy subclass	688	EMJ21917	5.0497e-22	0.519	3	P:DNA metabolic process; F:peptidase activity; F:nucleic acid binding	-
28E08.12	gnl|UG|Ghi#S33798514	retrotransposon ty3-gypsy subclass	689	AAP80589	2.75827e-22	0.522	1	F:binding	-
28E08.13	gnl|UG|Ghi#S33798514	retrotransposon ty3-gypsy subclass	687	EMJ21917	5.0497e-22	0.519	3	P:DNA metabolic process; F:peptidase activity; F:nucleic acid binding	-
28E08.14	gnl|UG|Ghi#S33841637	pif-like orf1	687	WP_019768161	2.03133e-32	0.56	0	-
28E08.15	gnl|UG|Ghi#S62208196	retinoblastoma-binding protein	527	EOX91441	5.88889e-50	0.8325	4	P:regulation of transcription from RNA polymerase II promoter; F:zinc ion binding; F:RNA polymerase II transcription cofactor activity; C:mediator complex	-
28E08.16	gnl|UG|Ghi#S28710451	dna rna polymerases superfamily protein	835	EOY17291	2.21145e-92	0.788	4	F:RNA-directed DNA polymerase activity; P:RNA-dependent DNA replication; F:RNA binding; P:DNA integration	EC:2.7.7.49
28E08.17	gnl|UG|Ghi#S28710451	dna rna polymerases superfamily protein	835	EOY17291	9.89488e-92	0.7875	4	F:RNA-directed DNA polymerase activity; P:RNA-dependent DNA replication; F:RNA binding; P:DNA integration	EC:2.7.7.49
28E08.18	gnl|UG|Ghi#S29993072	dna rna polymerases superfamily protein	686	EOY08813	1.11845e-71	0.771	2	P:DNA metabolic process; F:nucleic acid binding	-
28E08.19	gnl|UG|Ghi#S29993072	dna rna polymerases superfamily protein	686	EOY08813	6.90787e-71	0.772	3	P:DNA metabolic process; F:nucleic acid binding; F:catalytic activity	-
28E08.20	gnl|UG|Ghi#S28638169	uncharacterized protein	499	EOX91441	4.34041e-51	0.7335	3	P:root hair elongation; C:plasma membrane; C:chloroplast	-
28E08.21	gnl|UG|Ghi#S42361384	---NA---	490				0	-
28E08.22	gnl|UG|Ghi#S33818886	pif-like orf1	641	WP_019768161	1.33744e-32	0.67	0	-
28E08.23	gnl|UG|Ghi#S33818776	pif-like orf1	641	WP_019768161	1.33744e-32	0.67	0	-
28E08.24	gnl|UG|Ghi#S28645973	dna rna polymerases superfamily protein	571	EOY20371	1.3519e-30	0.5685	5	F:RNA binding; F:nucleic acid binding; P:DNA integration; P:RNA-dependent DNA replication; F:RNA-directed DNA polymerase activity
28E08.25	gnl|UG|Ghi#S28645973	dna rna polymerases superfamily protein	572	EMJ28586	1.76795e-35	0.5845	6	F:RNA binding; F:nucleic acid binding; P:DNA integration; P:RNA-dependent DNA replication; F:RNA-directed DNA polymerase activity; F:zinc ion binding
28E08.26	gnl|UG|Ghi#S33811270	retinoblastoma-binding protein	529	EOX91441	6.10192e-50	0.8325	4	P:regulation of transcription from RNA polymerase II promoter; F:zinc ion binding; F:RNA polymerase II transcription cofactor activity; C:mediator complex	-
28E08.27	gnl|UG|Ghi#S33848850	retinoblastoma-binding protein	526	EOX91441	5.88889e-50	0.8325	4	P:regulation of transcription from RNA polymerase II promoter; F:zinc ion binding; F:RNA polymerase II transcription cofactor activity; C:mediator complex	-
28E08.28	gnl|UG|Ghi#S29993246	dna rna polymerases superfamily protein	795	EOY17291	3.69248e-87	0.7835	2	P:DNA metabolic process; F:nucleic acid binding	-
28E08.29	gnl|UG|Ghi#S29993246	dna rna polymerases superfamily protein	795	EOY17291	1.54665e-86	0.787	3	P:DNA metabolic process; F:nucleic acid binding; F:catalytic activity	-
28E08.30	gnl|UG|Ghi#S62220850	retinoblastoma-binding protein	526	EOX91441	5.88889e-50	0.8325	4	P:regulation of transcription from RNA polymerase II promoter; F:zinc ion binding; F:RNA polymerase II transcription cofactor activity; C:mediator complex	-
28E08.31	gnl|UG|Ghi#S29993073	dna rna polymerases superfamily protein	634	EOY08813	5.8504e-72	0.771	2	P:DNA metabolic process; F:nucleic acid binding	-
28E08.32	gnl|UG|Ghi#S29993073	dna rna polymerases superfamily protein	634	EOY08813	3.61867e-71	0.772	3	P:DNA metabolic process; F:nucleic acid binding; F:catalytic activity	-
28E08.33	gnl|UG|Ghi#S29993216	dna rna polymerases superfamily protein	786	EOY08813	3.40694e-86	0.78	2	P:DNA metabolic process; F:nucleic acid binding	-
28E08.34	gnl|UG|Ghi#S29993216	dna rna polymerases superfamily protein	786	EOY08813	2.06701e-85	0.7825	3	P:DNA metabolic process; F:nucleic acid binding; F:catalytic activity	-
28E08.35	gnl|UG|Ghi#S29993180	dna rna polymerases superfamily protein	759	EOY17291	2.39606e-87	0.7835	2	P:DNA metabolic process; F:nucleic acid binding	-
28E08.36	gnl|UG|Ghi#S29993180	dna rna polymerases superfamily protein	759	EOY17291	1.00427e-86	0.787	3	P:DNA metabolic process; F:nucleic acid binding; F:catalytic activity	-
28E08.37	gnl|UG|Ghi#S29993258	dna rna polymerases superfamily protein	721	EOY08813	1.59371e-86	0.78	2	P:DNA metabolic process; F:nucleic acid binding	-
28E08.38	gnl|UG|Ghi#S29993258	dna rna polymerases superfamily protein	727	EOY08813	1.04149e-85	0.7825	3	P:DNA metabolic process; F:nucleic acid binding; F:catalytic activity	-
28E08.39	gnl|UG|Ghi#S42327222	uncharacterized protein loc101262394	614	ERP52541	2.57917e-19	0.521	0	-
28E08.40	gnl|UG|Ghi#S29993232	dna rna polymerases superfamily protein	693	EOY08813	1.10381e-86	0.781	2	P:DNA metabolic process; F:nucleic acid binding	-
28E08.41	gnl|UG|Ghi#S29993232	dna rna polymerases superfamily protein	693	EOY08813	6.7104e-86	0.7825	3	P:DNA metabolic process; F:nucleic acid binding; F:catalytic activity	-
28E08.42	gnl|UG|Ghi#S42321113	uncharacterized protein loc101262394	723	ERP55432	4.0436e-34	0.4775	0	-
28E08.43	gnl|UG|Ghi#S62209646	uncharacterized protein loc101262394	600	ERP52541	2.31726e-19	0.525	0	-
28E08.44	gnl|UG|Ghi#S33814894	uncharacterized protein loc101262394	590	ERP52541	2.16052e-19	0.5195	0	-
28E08.45	gnl|UG|Ghi#S29993264	dna rna polymerases superfamily protein	673	EOY17291	9.44511e-88	0.7865	2	P:DNA metabolic process; F:nucleic acid binding	-
28E08.46	gnl|UG|Ghi#S29993264	dna rna polymerases superfamily protein	673	EOY17291	4.56553e-87	0.787	3	P:DNA metabolic process; F:nucleic acid binding; F:catalytic activity	-
28E08.47	gnl|UG|Ghi#S29993119	dna rna polymerases superfamily protein	674	EOY17291	9.44511e-88	0.7865	2	P:DNA metabolic process; F:nucleic acid binding	-
28E08.48	gnl|UG|Ghi#S29993119	dna rna polymerases superfamily protein	674	EOY17291	4.56553e-87	0.787	3	P:DNA metabolic process; F:nucleic acid binding; F:catalytic activity	-
28E08.49	gnl|UG|Ghi#S29995511	dna rna polymerases superfamily protein	650	AAO45752	2.7168e-28	0.7425	2	P:DNA metabolic process; F:nucleic acid binding	-
28E08.50	gnl|UG|Ghi#S29995511	dna rna polymerases superfamily protein	605	AAO45752	2.86689e-25	0.7475	3	P:DNA metabolic process; F:nucleic acid binding; F:catalytic activity	-
28E08.51	gnl|UG|Ghi#S62209573	uncharacterized protein tcm_008714	570	ERP52541	2.77062e-16	0.5135	0	-
28E08.52	gnl|UG|Ghi#S62222296	uncharacterized protein loc101262394	626	ERP52541	2.80872e-19	0.521	0	-
28E08.53	gnl|UG|Ghi#S33823727	uncharacterized protein loc101262394	598	ERP52541	2.31126e-19	0.5195	0	-
28E08.54	gnl|UG|Ghi#S42311529	pif-like orf1	431	EOY11129	4.92111e-06	0.6	0	-
28E08.55	gnl|UG|Ghi#S48391909	dna rna polymerases superfamily protein	440	WP_016971917	6.67271e-20	0.5575	1	F:binding	-
28E08.56	gnl|UG|Ghi#S48391909	dna rna polymerases superfamily protein	440	WP_016971917	1.58878e-20	0.562	1	F:binding	-
28E08.57	gnl|UG|Ghi#S62213177	pif-like orf1	479	EOY11129	2.18673e-08	0.54	0	-
28E08.58	gnl|UG|Ghi#S28661215	pif-like orf1	456	EOY11129	2.40846e-08	0.54	0	-
28E08.59	gnl|UG|Ghi#S28660895	pif-like orf1	455	EOY11129	2.40846e-08	0.54	0	-
28E08.60	gnl|UG|Ghi#S28661725	pif-like orf1	427	EOY11129	1.75379e-08	0.53	0	-
28E08.61	gnl|UG|Ghi#S29992589	pol protein	538	AAO45752	1.47382e-11	0.7325	5	F:RNA-directed DNA polymerase activity; P:RNA-dependent DNA replication; F:RNA binding; F:zinc ion binding; P:DNA integration	EC:2.7.7.49
28E08.62	gnl|UG|Ghi#S29992589	reverse-transcriptase-like protein	496	AAO45752	2.94289e-11	0.737	5	F:metal ion binding; F:RNA-directed DNA polymerase activity; P:RNA-dependent DNA replication; F:RNA binding; P:DNA integration	EC:2.7.7.49
28E08.63	gnl|UG|Ghi#S42344815	uncharacterized protein loc101262394	443	ERP59716	6.36575e-26	0.5775	0	-
28E08.64	gnl|UG|Ghi#S62221556	uncharacterized protein loc101262394	466	ERP59716	8.15555e-26	0.54	0	-
28E08.65	gnl|UG|Ghi#S62221725	uncharacterized protein loc101262394	466	ERP59716	8.15555e-26	0.54	0	-
28E08.66	gnl|UG|Ghi#S62221762	uncharacterized protein loc101262394	461	ERP59716	7.67042e-26	0.5425	0	-
28E08.67	gnl|UG|Ghi#S28661173	pif-like orf1	448	EOY11129	2.91746e-08	0.54	0	-
28E08.68	gnl|UG|Ghi#S33806770	uncharacterized protein loc101262394	449	ERP59716	6.77668e-26	0.57	0	-
28E08.69	gnl|UG|Ghi#S42310682	---NA---	464				0	-
28E08.70	gnl|UG|Ghi#S42310682	---NA---	464				0	-
28E08.71	gnl|UG|Ghi#S42310682	---NA---	483				0	-
28E08.72	gnl|UG|Ghi#S42310682	---NA---	483				0	-
28E08.73	gnl|UG|Ghi#S42348418	uncharacterized protein loc101262394	410	ERP59716	4.47994e-26	0.5805	0	-
28E08.74	gnl|UG|Ghi#S42320969	---NA---	650				0	-
28E08.75	gnl|UG|Ghi#S33847617	uncharacterized protein tcm_008714	429	EOX99784	1.00938e-09	0.558	0	-
28E08.76	gnl|UG|Ghi#S28673028	---NA---	485				0	-
28E08.77	gnl|UG|Ghi#S33806771	uncharacterized protein loc101262394	401	ERP59716	4.06198e-26	0.5805	0	-
28E08.78	gnl|UG|Ghi#S28645946	---NA---	332				0	-
28E08.79	gnl|UG|Ghi#S28645946	---NA---	332				0	-
28E08.80	gnl|UG|Ghi#S28644982	---NA---	332				0	-
28E08.81	gnl|UG|Ghi#S28644982	---NA---	332				0	-
28E08.82	gnl|UG|Ghi#S29993806	---NA---	389				0	-
28E08.83	gnl|UG|Ghi#S29993806	---NA---	415				0	-
28E08.84	gnl|UG|Ghi#S29993806	---NA---	421				0	-
28E08.85	gnl|UG|Ghi#S42276924	---NA---	456				0	-
28E08.86	gnl|UG|Ghi#S42276924	---NA---	370				0	-
28E08.87	gnl|UG|Ghi#S42276924	---NA---	382				0	-
28E08.88	gnl|UG|Ghi#S29992895	---NA---	548				0	-
28E08.89	gnl|UG|Ghi#S29992895	---NA---	541				0	-
28E08.90	gnl|UG|Ghi#S29992895	---NA---	552				0	-
28E08.91	gnl|UG|Ghi#S30006043	---NA---	408				0	-
28E08.92	gnl|UG|Ghi#S30005964	---NA---	408				0	-
28E08.93	gnl|UG|Ghi#S30005971	---NA---	408				0	-
28E08.94	gnl|UG|Ghi#S62221652	uncharacterized protein tcm_024740	275	EOY09317	6.98753e-08	0.533333	0	-
28E08.95	gnl|UG|Ghi#S33785023	---NA---	292				0	-
28E08.96	gnl|UG|Ghi#S33785023	---NA---	289				0	-
28E08.97	gnl|UG|Ghi#S42328109	uncharacterized protein tcm_008714	276	EOX99784	3.49368e-06	0.71	0	-
28O10.1	gnl|UG|Ghi#S28710453	dna rna polymerases superfamily protein	967	EOY08813	1.6298e-70	0.7715	2	P:DNA metabolic process; F:nucleic acid binding	-
28O10.2	gnl|UG|Ghi#S42320969	---NA---	753				0	-
28O10.3	gnl|UG|Ghi#S42331682	transcription factor apetala2	777	NP_001267881	5.4469e-39	0.5645	5	P:regulation of transcription, DNA-dependent; P:transcription, DNA-dependent; C:nucleus; F:sequence-specific DNA binding transcription factor activity; F:DNA binding
28O10.4	gnl|UG|Ghi#S33792560	---NA---	831				0	-
28O10.5	gnl|UG|Ghi#S33792560	---NA---	800				0	-
28O10.6	gnl|UG|Ghi#S33792561	---NA---	821				0	-
28O10.7	gnl|UG|Ghi#S33792561	---NA---	789				0	-
28O10.8	gnl|UG|Ghi#S29993072	dna rna polymerases superfamily protein	688	EOY08813	7.09426e-72	0.7715	2	P:DNA metabolic process; F:nucleic acid binding	-
28O10.9	gnl|UG|Ghi#S29995511	dna rna polymerases superfamily protein	680	XP_004153378	6.57746e-28	0.729	2	P:DNA metabolic process; F:nucleic acid binding	-
28O10.10	gnl|UG|Ghi#S29993073	dna rna polymerases superfamily protein	634	EOY08813	3.70954e-72	0.7725	2	P:DNA metabolic process; F:nucleic acid binding	-
28O10.11	gnl|UG|Ghi#S62202494	---NA---	596				0	-
28O10.12	gnl|UG|Ghi#S62202494	---NA---	596				0	-
28O10.13	gnl|UG|Ghi#S33798513	retrotransposon ty3-gypsy subclass	695	AAP80589	5.47964e-21	0.528	3	P:DNA metabolic process; F:peptidase activity; F:nucleic acid binding	-
28O10.14	gnl|UG|Ghi#S33798514	retrotransposon ty3-gypsy subclass	688	AAP80589	5.2796e-21	0.5285	3	P:DNA metabolic process; F:peptidase activity; F:nucleic acid binding	-
28O10.15	gnl|UG|Ghi#S28710451	dna rna polymerases superfamily protein	836	EOY08513	2.26373e-94	0.7905	2	P:DNA metabolic process; F:nucleic acid binding	-
28O10.16	gnl|UG|Ghi#S30006320	---NA---	629				0	-
28O10.17	gnl|UG|Ghi#S30006320	---NA---	624				0	-
28O10.18	gnl|UG|Ghi#S30006360	---NA---	629				0	-
28O10.19	gnl|UG|Ghi#S30006360	---NA---	624				0	-
28O10.20	gnl|UG|Ghi#S30006444	---NA---	629				0	-
28O10.21	gnl|UG|Ghi#S30006444	---NA---	624				0	-
28O10.22	gnl|UG|Ghi#S30006354	---NA---	630				0	-
28O10.23	gnl|UG|Ghi#S30006354	---NA---	624				0	-
28O10.24	gnl|UG|Ghi#S30006351	---NA---	630				0	-
28O10.25	gnl|UG|Ghi#S30006351	---NA---	624				0	-
28O10.26	gnl|UG|Ghi#S30006357	---NA---	630				0	-
28O10.27	gnl|UG|Ghi#S30006357	---NA---	624				0	-
28O10.28	gnl|UG|Ghi#S30005976	---NA---	624				0	-
28O10.29	gnl|UG|Ghi#S30005976	---NA---	624				0	-
28O10.30	gnl|UG|Ghi#S28673028	---NA---	571				0	-
28O10.31	gnl|UG|Ghi#S28673028	---NA---	582				0	-
28O10.32	gnl|UG|Ghi#S28676204	---NA---	570				0	-
28O10.33	gnl|UG|Ghi#S28676204	---NA---	581				0	-
28O10.34	gnl|UG|Ghi#S30006142	---NA---	629				0	-
28O10.35	gnl|UG|Ghi#S30006142	---NA---	624				0	-
28O10.36	gnl|UG|Ghi#S30005964	---NA---	571				0	-
28O10.37	gnl|UG|Ghi#S30005964	---NA---	420				0	-
28O10.38	gnl|UG|Ghi#S30006465	---NA---	619				0	-
28O10.39	gnl|UG|Ghi#S30006465	---NA---	614				0	-
28O10.40	gnl|UG|Ghi#S30006264	---NA---	629				0	-
28O10.41	gnl|UG|Ghi#S30006264	---NA---	624				0	-
28O10.42	gnl|UG|Ghi#S30006204	---NA---	585				0	-
28O10.43	gnl|UG|Ghi#S30006204	---NA---	580				0	-
28O10.44	gnl|UG|Ghi#S29993246	dna rna polymerases superfamily protein	795	EOY08513	4.21936e-89	0.7855	2	P:DNA metabolic process; F:nucleic acid binding	-
28O10.45	gnl|UG|Ghi#S30006123	---NA---	585				0	-
28O10.46	gnl|UG|Ghi#S30006123	---NA---	580				0	-
28O10.47	gnl|UG|Ghi#S30006436	---NA---	600				0	-
28O10.48	gnl|UG|Ghi#S30006436	---NA---	595				0	-
28O10.49	gnl|UG|Ghi#S29993216	dna rna polymerases superfamily protein	786	EOY32494	1.38398e-87	0.781	2	P:DNA metabolic process; F:nucleic acid binding	-
28O10.50	gnl|UG|Ghi#S30006213	---NA---	575				0	-
28O10.51	gnl|UG|Ghi#S30006213	---NA---	570				0	-
28O10.52	gnl|UG|Ghi#S29993180	dna rna polymerases superfamily protein	759	EOY08513	2.73255e-89	0.7855	2	P:DNA metabolic process; F:nucleic acid binding	-
28O10.53	gnl|UG|Ghi#S30006184	---NA---	567				0	-
28O10.54	gnl|UG|Ghi#S30006184	---NA---	562				0	-
28O10.55	gnl|UG|Ghi#S30006362	---NA---	572				0	-
28O10.56	gnl|UG|Ghi#S30006362	---NA---	567				0	-
28O10.57	gnl|UG|Ghi#S30006193	---NA---	572				0	-
28O10.58	gnl|UG|Ghi#S30006193	---NA---	567				0	-
28O10.59	gnl|UG|Ghi#S30006144	---NA---	579				0	-
28O10.60	gnl|UG|Ghi#S30006144	---NA---	574				0	-
28O10.61	gnl|UG|Ghi#S28645973	dna rna polymerases superfamily protein	572	XP_004488407	5.15899e-33	0.5665	6	F:RNA binding; F:nucleic acid binding; P:DNA integration; P:RNA-dependent DNA replication; F:RNA-directed DNA polymerase activity; F:zinc ion binding
28O10.62	gnl|UG|Ghi#S30006078	---NA---	561				0	-
28O10.63	gnl|UG|Ghi#S30006078	---NA---	556				0	-
28O10.64	gnl|UG|Ghi#S29993258	dna rna polymerases superfamily protein	727	EOY32494	6.94864e-88	0.781	2	P:DNA metabolic process; F:nucleic acid binding	-
28O10.65	gnl|UG|Ghi#S30005977	---NA---	569				0	-
28O10.66	gnl|UG|Ghi#S30006043	---NA---	571				0	-
28O10.67	gnl|UG|Ghi#S30006043	---NA---	420				0	-
28O10.68	gnl|UG|Ghi#S30005971	---NA---	571				0	-
28O10.69	gnl|UG|Ghi#S30005971	---NA---	420				0	-
28O10.70	gnl|UG|Ghi#S29993232	dna rna polymerases superfamily protein	693	EOY32494	4.46768e-88	0.7825	2	P:DNA metabolic process; F:nucleic acid binding	-
28O10.71	gnl|UG|Ghi#S29993264	dna rna polymerases superfamily protein	673	EOY08513	6.22883e-90	0.7885	2	P:DNA metabolic process; F:nucleic acid binding	-
28O10.72	gnl|UG|Ghi#S29993119	dna rna polymerases superfamily protein	674	EOY08513	6.22883e-90	0.7885	2	P:DNA metabolic process; F:nucleic acid binding	-
28O10.73	gnl|UG|Ghi#S29992895	---NA---	582				0	-
28O10.74	gnl|UG|Ghi#S29992895	---NA---	427				0	-
28O10.75	gnl|UG|Ghi#S42276924	---NA---	468				0	-
28O10.76	gnl|UG|Ghi#S42276924	---NA---	388				0	-
28O10.77	gnl|UG|Ghi#S30005980	---NA---	575				0	-
28O10.78	gnl|UG|Ghi#S30005980	---NA---	580				0	-
28O10.79	gnl|UG|Ghi#S48391909	dna rna polymerases superfamily protein	440	CAN83518	4.37194e-20	0.557	1	F:binding	-
28O10.80	gnl|UG|Ghi#S29992589	pol protein	475	AAO45752	5.23892e-11	0.714	5	F:RNA-directed DNA polymerase activity; P:RNA-dependent DNA replication; F:RNA binding; F:zinc ion binding; P:DNA integration	EC:2.7.7.49
28O10.81	gnl|UG|Ghi#S29992589	---NA---	459				0	-
28O10.82	gnl|UG|Ghi#S42310682	---NA---	455				0	-
28O10.83	gnl|UG|Ghi#S42310682	---NA---	360				0	-
28O10.84	gnl|UG|Ghi#S29993806	---NA---	458				0	-
28O10.85	gnl|UG|Ghi#S29995036	dna rna polymerases superfamily protein	299	AAO45752	8.40665e-30	0.739	2	P:DNA metabolic process; F:nucleic acid binding	-
28O10.86	gnl|UG|Ghi#S30001546	---NA---	254				0	-
28O10.87	gnl|UG|Ghi#S30001546	---NA---	257				0	-
28O10.88	gnl|UG|Ghi#S28645946	---NA---	332				0	-
28O10.89	gnl|UG|Ghi#S28645946	---NA---	332				0	-
28O10.90	gnl|UG|Ghi#S28644982	---NA---	332				0	-
28O10.91	gnl|UG|Ghi#S28644982	---NA---	332				0	-
28O10.92	gnl|UG|Ghi#S42312940	---NA---	356				0	-
28O10.93	gnl|UG|Ghi#S42312940	---NA---	361				0	-
28O10.94	gnl|UG|Ghi#S29999975	---NA---	218				0	-
28O10.95	gnl|UG|Ghi#S29999975	---NA---	221				0	-
28O10.96	gnl|UG|Ghi#S42279915	---NA---	233				0	-
28O10.97	gnl|UG|Ghi#S62223938	---NA---	452				0	-
28O10.98	gnl|UG|Ghi#S62223848	---NA---	452				0	-
26K03.1	gnl|UG|Ghi#S28671835	---NA---	763				0	-
26K03.2	gnl|UG|Ghi#S28710453	dna rna polymerases superfamily protein	898	EOY08813	6.49937e-62	0.7565	2	P:DNA metabolic process; F:nucleic acid binding	-
26K03.3	gnl|UG|Ghi#S42308093	hat family dimerisation domain containing protein	792	ABA94758	2.7795e-34	0.715	6	P:organic substance metabolic process; P:primary metabolic process; F:nucleic acid binding; F:nucleotide binding; F:hydrolase activity; P:cellular metabolic process	-
26K03.4	gnl|UG|Ghi#S28710451	dna rna polymerases superfamily protein	833	EOY17291	1.48859e-83	0.7725	2	P:DNA metabolic process; F:nucleic acid binding	-
26K03.5	gnl|UG|Ghi#S28694998	hat family dimerisation domain containing protein	724	NP_001176010	1.01913e-28	0.7115	6	P:organic substance metabolic process; P:primary metabolic process; F:nucleic acid binding; F:nucleotide binding; F:hydrolase activity; P:cellular metabolic process	-
26K03.6	gnl|UG|Ghi#S33798513	retrotransposon ty3-gypsy subclass	693	AAX96504	2.24008e-22	0.469	10	F:nucleic acid binding; F:RNA-directed DNA polymerase activity; F:zinc ion binding; F:RNA binding; P:DNA integration; F:aspartic-type endopeptidase activity; P:RNA-dependent DNA replication; P:proteolysis; F:metal ion binding; C:nucleus
26K03.7	gnl|UG|Ghi#S29993246	dna rna polymerases superfamily protein	793	EOY17291	3.85638e-79	0.768	2	P:DNA metabolic process; F:nucleic acid binding	-
26K03.8	gnl|UG|Ghi#S29993216	dna rna polymerases superfamily protein	784	EOY08813	4.46616e-77	0.765	2	P:DNA metabolic process; F:nucleic acid binding	-
26K03.9	gnl|UG|Ghi#S33798514	retrotransposon ty3-gypsy subclass	687	AAX96504	2.13969e-22	0.468	10	F:nucleic acid binding; F:RNA-directed DNA polymerase activity; F:zinc ion binding; F:RNA binding; P:DNA integration; F:aspartic-type endopeptidase activity; P:RNA-dependent DNA replication; P:proteolysis; F:metal ion binding; C:nucleus
26K03.10	gnl|UG|Ghi#S29993180	dna rna polymerases superfamily protein	757	EOY17291	2.52469e-79	0.768	2	P:DNA metabolic process; F:nucleic acid binding	-
26K03.11	gnl|UG|Ghi#S62205965	uncharacterized protein partial	583	XP_003557004	3.5993e-52	0.7185	3	P:DNA metabolic process; F:metal ion binding; F:nucleic acid binding	-
26K03.12	gnl|UG|Ghi#S29993072	dna rna polymerases superfamily protein	684	EOY08813	6.25471e-63	0.7565	2	P:DNA metabolic process; F:nucleic acid binding	-
26K03.13	gnl|UG|Ghi#S29993258	dna rna polymerases superfamily protein	725	EOY08813	2.28254e-77	0.765	2	P:DNA metabolic process; F:nucleic acid binding	-
26K03.14	gnl|UG|Ghi#S28708872	hat family dimerisation domain containing protein	724	XP_003591965	1.4307e-24	0.743	6	P:organic substance metabolic process; P:primary metabolic process; F:nucleic acid binding; F:nucleotide binding; F:hydrolase activity; P:cellular metabolic process	-
26K03.15	gnl|UG|Ghi#S29993073	dna rna polymerases superfamily protein	632	EOY08813	3.44826e-63	0.7565	2	P:DNA metabolic process; F:nucleic acid binding	-
26K03.16	gnl|UG|Ghi#S29993232	dna rna polymerases superfamily protein	691	EOY08813	1.483e-77	0.765	2	P:DNA metabolic process; F:nucleic acid binding	-
26K03.17	gnl|UG|Ghi#S29993264	dna rna polymerases superfamily protein	671	EOY17291	1.163e-79	0.768	2	P:DNA metabolic process; F:nucleic acid binding	-
26K03.18	gnl|UG|Ghi#S29993119	dna rna polymerases superfamily protein	672	EOY17291	1.163e-79	0.768	2	P:DNA metabolic process; F:nucleic acid binding	-
26K03.19	gnl|UG|Ghi#S28645973	dna rna polymerases superfamily protein	572	EMJ28586	4.23767e-32	0.5655	6	F:RNA binding; F:nucleic acid binding; P:DNA integration; P:RNA-dependent DNA replication; F:RNA-directed DNA polymerase activity; F:zinc ion binding
26K03.20	gnl|UG|Ghi#S28635948	gag-pol polyprotein	568	CAN73690	3.72518e-47	0.734	4	F:metal ion binding; F:RNA-directed DNA polymerase activity; P:RNA-dependent DNA replication; F:RNA binding	EC:2.7.7.49
26K03.21	gnl|UG|Ghi#S30013720	---NA---	438				0	-
26K03.22	gnl|UG|Ghi#S30013720	---NA---	414				0	-
26K03.23	gnl|UG|Ghi#S30001462	hat family dimerisation domain containing protein	539	ACX85638	1.68635e-45	0.695	6	P:organic substance metabolic process; P:primary metabolic process; F:nucleic acid binding; F:nucleotide binding; F:hydrolase activity; P:cellular metabolic process	-
26K03.24	gnl|UG|Ghi#S29994254	gag-pol identical	430	AAW28578	6.63233e-30	0.735	3	P:DNA metabolic process; F:metal ion binding; F:nucleic acid binding	-
26K03.25	gnl|UG|Ghi#S29995511	dna rna polymerases superfamily protein	628	AAO45752	1.36505e-21	0.7385	2	P:DNA metabolic process; F:nucleic acid binding	-
26K03.26	gnl|UG|Ghi#S28635680	uncharacterized protein partial	492	XP_003557004	6.73566e-38	0.758	4	F:metal ion binding; F:RNA-directed DNA polymerase activity; P:RNA-dependent DNA replication; F:RNA binding	EC:2.7.7.49
26K03.27	gnl|UG|Ghi#S42310682	---NA---	479				0	-
26K03.28	gnl|UG|Ghi#S42310682	---NA---	479				0	-
26K03.29	gnl|UG|Ghi#S48391909	retrotransposon ty3-gypsy subclass	440	WP_016971917	8.47195e-16	0.537	7	F:RNA binding; F:nucleic acid binding; P:DNA integration; P:RNA-dependent DNA replication; F:RNA-directed DNA polymerase activity; F:metal ion binding; F:zinc ion binding
26K03.30	gnl|UG|Ghi#S28658072	---NA---	303				0	-
26K03.31	gnl|UG|Ghi#S28658072	---NA---	304				0	-
26K03.32	gnl|UG|Ghi#S29992589	pol protein	472	AAO45752	0.000111277	0.79	5	F:RNA binding; F:nucleic acid binding; P:DNA integration; P:RNA-dependent DNA replication; F:RNA-directed DNA polymerase activity
26K03.33	gnl|UG|Ghi#S62203274	elongation factor 1-alpha	361	EOY12439	3.22949e-22	0.656	4	P:organic substance metabolic process; P:primary metabolic process; F:nucleic acid binding; F:hydrolase activity	-
26K03.34	gnl|UG|Ghi#S29993806	---NA---	396				0	-
26K03.35	gnl|UG|Ghi#S42276924	---NA---	378				0	-
26K03.36	gnl|UG|Ghi#S30006043	---NA---	408				0	-
26K03.37	gnl|UG|Ghi#S30006043	---NA---	408				0	-
26K03.38	gnl|UG|Ghi#S30005971	---NA---	408				0	-
26K03.39	gnl|UG|Ghi#S29995036	dna rna polymerases superfamily protein	299	AAO45752	2.47509e-23	0.7385	2	P:DNA metabolic process; F:nucleic acid binding	-
26K03.40	gnl|UG|Ghi#S33785023	---NA---	287				0	-
26K03.41	gnl|UG|Ghi#S33785023	---NA---	287				0	-
26K03.42	gnl|UG|Ghi#S28659712	---NA---	217				0	-
24E04.1	gnl|UG|Ghi#S28671835	---NA---	779				0	-
24E04.2	gnl|UG|Ghi#S28635948	uncharacterized protein partial	634	CAN73690	1.17592e-49	0.719	3	P:DNA metabolic process; F:metal ion binding; F:nucleic acid binding	-
24E04.3	gnl|UG|Ghi#S28635948	uncharacterized protein partial	635	CAN73690	3.76471e-47	0.7015	4	F:metal ion binding; F:RNA-directed DNA polymerase activity; P:RNA-dependent DNA replication; F:RNA binding	EC:2.7.7.49
24E04.4	gnl|UG|Ghi#S28635948	gag-pol polyprotein	610	CAN73690	1.87368e-47	0.729	4	F:metal ion binding; F:RNA-directed DNA polymerase activity; P:RNA-dependent DNA replication; F:RNA binding	EC:2.7.7.49
24E04.5	gnl|UG|Ghi#S28635948	retrotransposon ty3-gypsy sub-class	566	CAN73690	1.31029e-48	0.7345	4	F:metal ion binding; F:RNA-directed DNA polymerase activity; P:RNA-dependent DNA replication; F:RNA binding	EC:2.7.7.49
24E04.6	gnl|UG|Ghi#S28635680	uncharacterized protein partial	558	CAN73690	1.15613e-37	0.744	2	F:metal ion binding; F:nucleic acid binding	-
24E04.7	gnl|UG|Ghi#S28635680	uncharacterized protein partial	559	CAN73690	4.50551e-36	0.7305	3	F:RNA-directed DNA polymerase activity; P:RNA-dependent DNA replication; F:RNA binding	EC:2.7.7.49
24E04.8	gnl|UG|Ghi#S28635680	mutant gag-pol polyprotein	534	CAN73690	6.67553e-37	0.7545	4	F:metal ion binding; F:RNA-directed DNA polymerase activity; P:RNA-dependent DNA replication; F:RNA binding	EC:2.7.7.49
24E04.9	gnl|UG|Ghi#S28635680	uncharacterized protein partial	490	XP_003557004	3.74512e-37	0.758	4	F:metal ion binding; F:RNA-directed DNA polymerase activity; P:RNA-dependent DNA replication; F:RNA binding	EC:2.7.7.49
24E04.10	gnl|UG|Ghi#S62205965	uncharacterized protein partial	581	CAN73690	3.70529e-49	0.701	3	P:DNA metabolic process; F:metal ion binding; F:nucleic acid binding	-
24E04.11	gnl|UG|Ghi#S62205965	uncharacterized protein partial	581	CAN73690	8.03462e-52	0.722	3	P:DNA metabolic process; F:metal ion binding; F:nucleic acid binding	-
24E04.12	gnl|UG|Ghi#S62205965	uncharacterized protein partial	556	CAN73690	1.09167e-51	0.7215	3	P:DNA metabolic process; F:metal ion binding; F:nucleic acid binding	-
24E04.13	gnl|UG|Ghi#S62205965	uncharacterized protein partial	586	ADP20181	1.77612e-52	0.7215	3	P:DNA metabolic process; F:metal ion binding; F:nucleic acid binding	-
24E04.14	gnl|UG|Ghi#S29994137	---NA---	445				0	-
24E04.15	gnl|UG|Ghi#S29994137	---NA---	437				0	-
24E04.16	gnl|UG|Ghi#S29994137	---NA---	437				0	-
24E04.17	gnl|UG|Ghi#S30013720	---NA---	444				0	-
24E04.18	gnl|UG|Ghi#S30013720	---NA---	427				0	-
24E04.19	gnl|UG|Ghi#S30013720	---NA---	394				0	-
24E04.20	gnl|UG|Ghi#S30013720	---NA---	395				0	-
24E04.21	gnl|UG|Ghi#S30013720	---NA---	393				0	-
24E04.22	gnl|UG|Ghi#S30013720	---NA---	384				0	-
24E04.23	gnl|UG|Ghi#S29994254	mutant gag-pol polyprotein	433	ADP20181	6.74248e-29	0.7515	3	P:DNA metabolic process; F:metal ion binding; F:nucleic acid binding	-
24E04.24	gnl|UG|Ghi#S29994254	gag-pol identical	399	AAW28577	1.17367e-29	0.728	3	P:DNA metabolic process; F:metal ion binding; F:nucleic acid binding	-
24E04.25	gnl|UG|Ghi#S29994254	gag-pol identical	400	AAW28578	2.37264e-28	0.732	3	P:DNA metabolic process; F:metal ion binding; F:nucleic acid binding	-
24E04.26	gnl|UG|Ghi#S29994254	gag-pol identical	400	AAW28578	2.9238e-29	0.746	3	P:DNA metabolic process; F:metal ion binding; F:nucleic acid binding	-
24E04.27	gnl|UG|Ghi#S28658072	---NA---	310				0	-
40I16.1	gnl|UG|Ghi#S29997451	uncharacterized protein partial	725	XP_004154396	3.37726e-22	0.5805	6	F:metal ion binding; F:nucleic acid binding; P:proteolysis; F:aspartic-type endopeptidase activity; F:zinc ion binding; F:peptidase activity
40I16.2	gnl|UG|Ghi#S30005964	---NA---	572				0	-
40I16.3	gnl|UG|Ghi#S30005964	---NA---	459				0	-
40I16.4	gnl|UG|Ghi#S30005977	---NA---	570				0	-
40I16.5	gnl|UG|Ghi#S30006043	---NA---	572				0	-
40I16.6	gnl|UG|Ghi#S30006043	---NA---	434				0	-
40I16.7	gnl|UG|Ghi#S30005971	---NA---	572				0	-
40I16.8	gnl|UG|Ghi#S43236189	hypothetical protein AMTR_s00876p00007370, partial [Amborella trichopoda]	597	ERM98293	0.000137824	0.605	0	-
40I16.9	gnl|UG|Ghi#S28673028	---NA---	582				0	-
40I16.10	gnl|UG|Ghi#S28673028	---NA---	475				0	-
40I16.11	gnl|UG|Ghi#S28676204	---NA---	581				0	-
40I16.12	gnl|UG|Ghi#S28710451	dna rna polymerases superfamily protein	816	EOY17291	5.33914e-92	0.792	4	F:RNA-directed DNA polymerase activity; P:RNA-dependent DNA replication; F:RNA binding; P:DNA integration	EC:2.7.7.49
40I16.13	gnl|UG|Ghi#S28645973	dna rna polymerases superfamily protein	559	EMJ16022	1.87942e-31	0.5675	6	F:RNA binding; F:nucleic acid binding; P:DNA integration; P:RNA-dependent DNA replication; F:RNA-directed DNA polymerase activity; F:zinc ion binding
40I16.14	gnl|UG|Ghi#S29993180	dna rna polymerases superfamily protein	725	EOY17291	3.82592e-88	0.786	4	F:RNA-directed DNA polymerase activity; P:RNA-dependent DNA replication; F:RNA binding; P:DNA integration	EC:2.7.7.49
40I16.15	gnl|UG|Ghi#S29993246	dna rna polymerases superfamily protein	725	EOY17291	3.82592e-88	0.786	4	F:RNA-directed DNA polymerase activity; P:RNA-dependent DNA replication; F:RNA binding; P:DNA integration	EC:2.7.7.49
40I16.16	gnl|UG|Ghi#S29993216	dna rna polymerases superfamily protein	718	EOY08813	2.20995e-87	0.782	2	P:DNA metabolic process; F:nucleic acid binding	-
40I16.17	gnl|UG|Ghi#S29993258	dna rna polymerases superfamily protein	717	EOY08813	2.20995e-87	0.782	2	P:DNA metabolic process; F:nucleic acid binding	-
40I16.18	gnl|UG|Ghi#S29993232	dna rna polymerases superfamily protein	693	EOY08813	1.64597e-87	0.782	2	P:DNA metabolic process; F:nucleic acid binding	-
40I16.19	gnl|UG|Ghi#S48391909	dna rna polymerases superfamily protein	442	EMJ16022	3.42012e-19	0.5555	9	F:RNA binding; F:nucleic acid binding; P:DNA integration; P:RNA-dependent DNA replication; F:RNA-directed DNA polymerase activity; F:metal ion binding; F:zinc ion binding; P:proteolysis; F:peptidase activity
40I16.20	gnl|UG|Ghi#S33798514	retrotransposon ty3-gypsy subclass	487	AAP80589	2.77597e-21	0.5355	3	P:DNA metabolic process; F:nucleic acid binding; F:catalytic activity	-
40I16.21	gnl|UG|Ghi#S29993264	dna rna polymerases superfamily protein	672	EOY17291	4.18054e-88	0.7875	4	F:RNA-directed DNA polymerase activity; P:RNA-dependent DNA replication; F:RNA binding; P:DNA integration	EC:2.7.7.49
40I16.22	gnl|UG|Ghi#S29993072	dna rna polymerases superfamily protein	658	EOY08813	1.16661e-73	0.772	2	P:DNA metabolic process; F:nucleic acid binding	-
40I16.23	gnl|UG|Ghi#S29993119	dna rna polymerases superfamily protein	673	EOY17291	4.18054e-88	0.7875	4	F:RNA-directed DNA polymerase activity; P:RNA-dependent DNA replication; F:RNA binding; P:DNA integration	EC:2.7.7.49
40I16.24	gnl|UG|Ghi#S29992895	---NA---	428				0	-
40I16.25	gnl|UG|Ghi#S29993073	dna rna polymerases superfamily protein	635	EOY08813	8.72246e-74	0.772	2	P:DNA metabolic process; F:nucleic acid binding	-
40I16.26	gnl|UG|Ghi#S28645313	---NA---	349				0	-
40I16.27	gnl|UG|Ghi#S28645316	---NA---	349				0	-
40I16.28	gnl|UG|Ghi#S28645316	---NA---	349				0	-
40I16.29	gnl|UG|Ghi#S28645314	---NA---	356				0	-
40I16.30	gnl|UG|Ghi#S28645314	---NA---	356				0	-
40I16.31	gnl|UG|Ghi#S28645315	---NA---	356				0	-
40I16.32	gnl|UG|Ghi#S28645315	---NA---	356				0	-
34K01.1	gnl|UG|Ghi#S28710453	dna rna polymerases superfamily protein	886	EOY08813	3.6834e-72	0.7665	2	P:DNA metabolic process; F:nucleic acid binding	-
34K01.2	gnl|UG|Ghi#S28671835	---NA---	750				0	-
34K01.3	gnl|UG|Ghi#S62205965	uncharacterized protein partial	581	CAN73690	5.67631e-52	0.7255	3	P:DNA metabolic process; F:metal ion binding; F:nucleic acid binding	-
34K01.4	gnl|UG|Ghi#S62205965	uncharacterized protein partial	583	ADP20181	1.44166e-53	0.714	3	P:DNA metabolic process; F:metal ion binding; F:nucleic acid binding	-
34K01.5	gnl|UG|Ghi#S28635948	gag-pol polyprotein	635	CAN73690	5.14459e-47	0.7155	6	F:metal ion binding; F:RNA-directed DNA polymerase activity; F:DNA binding; P:RNA-dependent DNA replication; F:RNA binding; P:DNA recombination	EC:2.7.7.49
34K01.6	gnl|UG|Ghi#S28635948	gag-pol polyprotein	568	CAN73690	8.62454e-48	0.7115	4	F:metal ion binding; F:RNA-directed DNA polymerase activity; P:RNA-dependent DNA replication; F:RNA binding	EC:2.7.7.49
34K01.7	gnl|UG|Ghi#S28645973	dna rna polymerases superfamily protein	572	XP_004488407	5.65349e-37	0.583	6	F:RNA binding; F:nucleic acid binding; P:DNA integration; P:RNA-dependent DNA replication; F:RNA-directed DNA polymerase activity; F:zinc ion binding
34K01.8	gnl|UG|Ghi#S28710451	dna rna polymerases superfamily protein	835	EOY08513	9.0904e-94	0.782	2	P:DNA metabolic process; F:nucleic acid binding	-
34K01.9	gnl|UG|Ghi#S33798513	retrotransposon ty3-gypsy subclass	693	AAP80589	9.42974e-22	0.5365	3	P:DNA metabolic process; F:peptidase activity; F:nucleic acid binding	-
34K01.10	gnl|UG|Ghi#S33798514	retrotransposon ty3-gypsy subclass	687	AAP80589	9.54849e-22	0.5425	3	P:DNA metabolic process; F:peptidase activity; F:nucleic acid binding	-
34K01.11	gnl|UG|Ghi#S29993072	dna rna polymerases superfamily protein	686	EOY08813	3.79902e-73	0.7665	2	P:DNA metabolic process; F:nucleic acid binding	-
34K01.12	gnl|UG|Ghi#S30005964	---NA---	572				0	-
34K01.13	gnl|UG|Ghi#S28635680	uncharacterized protein partial	559	CAN73690	2.11536e-36	0.7465	4	F:metal ion binding; F:RNA-directed DNA polymerase activity; P:RNA-dependent DNA replication; F:RNA binding	EC:2.7.7.49
34K01.14	gnl|UG|Ghi#S28635680	mutant gag-pol polyprotein	492	XP_003557004	7.50261e-38	0.733	3	F:RNA-directed DNA polymerase activity; P:RNA-dependent DNA replication; F:RNA binding	EC:2.7.7.49
34K01.15	gnl|UG|Ghi#S29993246	dna rna polymerases superfamily protein	795	EOY08513	1.50248e-88	0.7765	2	P:DNA metabolic process; F:nucleic acid binding	-
34K01.16	gnl|UG|Ghi#S29993216	dna rna polymerases superfamily protein	786	EOY32494	6.75942e-87	0.772	2	P:DNA metabolic process; F:nucleic acid binding	-
34K01.17	gnl|UG|Ghi#S29993180	dna rna polymerases superfamily protein	759	EOY08513	9.73564e-89	0.7775	2	P:DNA metabolic process; F:nucleic acid binding	-
34K01.18	gnl|UG|Ghi#S30005977	---NA---	570				0	-
34K01.19	gnl|UG|Ghi#S30006043	---NA---	572				0	-
34K01.20	gnl|UG|Ghi#S30006043	---NA---	408				0	-
34K01.21	gnl|UG|Ghi#S29993073	dna rna polymerases superfamily protein	634	EOY08813	1.98195e-73	0.7665	2	P:DNA metabolic process; F:nucleic acid binding	-
34K01.22	gnl|UG|Ghi#S30005971	---NA---	572				0	-
34K01.23	gnl|UG|Ghi#S30005971	---NA---	408				0	-
34K01.24	gnl|UG|Ghi#S29993258	dna rna polymerases superfamily protein	727	EOY32494	3.39744e-87	0.773	2	P:DNA metabolic process; F:nucleic acid binding	-
34K01.25	gnl|UG|Ghi#S29993232	dna rna polymerases superfamily protein	693	EOY32494	2.18581e-87	0.773	2	P:DNA metabolic process; F:nucleic acid binding	-
34K01.26	gnl|UG|Ghi#S29995511	dna rna polymerases superfamily protein	616	AAO45752	4.89543e-29	0.7275	2	P:DNA metabolic process; F:nucleic acid binding	-
34K01.27	gnl|UG|Ghi#S29993264	dna rna polymerases superfamily protein	673	EOY08513	2.5871e-89	0.779	2	P:DNA metabolic process; F:nucleic acid binding	-
34K01.28	gnl|UG|Ghi#S29993119	dna rna polymerases superfamily protein	674	EOY08513	2.5871e-89	0.779	2	P:DNA metabolic process; F:nucleic acid binding	-
34K01.29	gnl|UG|Ghi#S29994254	gag-pol identical	431	AAW28578	8.25567e-31	0.7565	3	P:DNA metabolic process; F:metal ion binding; F:nucleic acid binding	-
34K01.30	gnl|UG|Ghi#S29994254	gag-pol identical	430	AAW28578	5.89864e-31	0.7385	3	P:DNA metabolic process; F:metal ion binding; F:nucleic acid binding	-
34K01.31	gnl|UG|Ghi#S28673028	---NA---	571				0	-
34K01.32	gnl|UG|Ghi#S28673028	---NA---	590				0	-
34K01.33	gnl|UG|Ghi#S28673028	---NA---	571				0	-
34K01.34	gnl|UG|Ghi#S28673028	---NA---	476				0	-
34K01.35	gnl|UG|Ghi#S28676204	---NA---	570				0	-
34K01.36	gnl|UG|Ghi#S28676204	---NA---	589				0	-
34K01.37	gnl|UG|Ghi#S28676204	---NA---	570				0	-
34K01.38	gnl|UG|Ghi#S29992589	pol protein	474	AAO45752	2.12896e-11	0.707	2	P:DNA metabolic process; F:nucleic acid binding	-
34K01.39	gnl|UG|Ghi#S48391909	dna rna polymerases superfamily protein	440	WP_016971917	4.0821e-22	0.5625	1	F:binding	-
34K01.40	gnl|UG|Ghi#S42276924	---NA---	372				0	-
34K01.41	gnl|UG|Ghi#S42310682	---NA---	485				0	-
34K01.42	gnl|UG|Ghi#S42310682	---NA---	486				0	-
34K01.43	gnl|UG|Ghi#S42310682	---NA---	353				0	-
34K01.44	gnl|UG|Ghi#S42310682	---NA---	353				0	-
34K01.45	gnl|UG|Ghi#S28645946	---NA---	332				0	-
34K01.46	gnl|UG|Ghi#S28645946	---NA---	332				0	-
34K01.47	gnl|UG|Ghi#S28644982	---NA---	332				0	-
34K01.48	gnl|UG|Ghi#S28644982	---NA---	332				0	-
34K01.49	gnl|UG|Ghi#S33835759	---NA---	256				0	-
34K01.50	gnl|UG|Ghi#S29992895	---NA---	463				0	-
34K01.51	gnl|UG|Ghi#S29992895	---NA---	463				0	-
34K01.52	gnl|UG|Ghi#S29992895	---NA---	428				0	-
34K01.53	gnl|UG|Ghi#S33785023	---NA---	288				0	-
34K01.54	gnl|UG|Ghi#S33785023	---NA---	285				0	-
34K01.55	gnl|UG|Ghi#S33785023	---NA---	288				0	-
34K01.56	gnl|UG|Ghi#S33785023	---NA---	287				0	-
34K01.57	gnl|UG|Ghi#S29993806	---NA---	524				0	-
34K01.58	gnl|UG|Ghi#S30013720	---NA---	395				0	-
34K01.59	gnl|UG|Ghi#S30013720	---NA---	426				0	-
34K01.60	gnl|UG|Ghi#S30013720	---NA---	394				0	-
34K01.61	gnl|UG|Ghi#S30013720	---NA---	401				0	-
34K01.62	gnl|UG|Ghi#S28658072	---NA---	293				0	-
34K01.63	gnl|UG|Ghi#S28658072	---NA---	292				0	-
34K01.64	gnl|UG|Ghi#S42279915	---NA---	237				0	-
34K01.65	gnl|UG|Ghi#S42279915	---NA---	237				0	-
34K01.66	gnl|UG|Ghi#S28699121	protein sgt1 homolog	178	EOY23353	7.08192e-26	0.9205	0	-
29O06.1	gnl|UG|Ghi#S62205965	uncharacterized protein partial	577	CAN73690	4.83664e-52	0.7195	3	P:DNA metabolic process; F:metal ion binding; F:nucleic acid binding	-
29O06.2	gnl|UG|Ghi#S28635948	uncharacterized protein partial	560	CAN73690	7.4588e-49	0.724	3	P:DNA metabolic process; F:metal ion binding; F:nucleic acid binding	-
29O06.3	gnl|UG|Ghi#S29994137	---NA---	504				0	-
29O06.4	gnl|UG|Ghi#S29994137	---NA---	440				0	-
29O06.5	gnl|UG|Ghi#S29994254	gag-pol identical	431	AAW28578	8.25567e-31	0.7565	3	P:DNA metabolic process; F:metal ion binding; F:nucleic acid binding	-
29O06.6	gnl|UG|Ghi#S28635680	uncharacterized protein partial	484	CAN73690	1.03794e-36	0.743	2	F:metal ion binding; F:nucleic acid binding	-
29O06.7	gnl|UG|Ghi#S30013720	---NA---	393				0	-
29O06.8	gnl|UG|Ghi#S30013720	---NA---	395				0	-
29O06.9	gnl|UG|Ghi#S30013720	---NA---	395				0	-
29O06.10	gnl|UG|Ghi#S30013720	---NA---	385				0	-
33K23.1	gnl|UG|Ghi#S42320969	---NA---	757				0	-
33K23.2	gnl|UG|Ghi#S28710453	dna rna polymerases superfamily protein	755	EOY08813	2.61092e-72	0.7715	2	P:DNA metabolic process; F:nucleic acid binding	-
33K23.3	gnl|UG|Ghi#S33792560	---NA---	830				0	-
33K23.4	gnl|UG|Ghi#S29993072	dna rna polymerases superfamily protein	686	EOY08813	1.16058e-72	0.7715	2	P:DNA metabolic process; F:nucleic acid binding	-
33K23.5	gnl|UG|Ghi#S33792561	---NA---	820				0	-
33K23.6	gnl|UG|Ghi#S29993073	dna rna polymerases superfamily protein	634	EOY08813	6.05997e-73	0.7725	2	P:DNA metabolic process; F:nucleic acid binding	-
33K23.7	gnl|UG|Ghi#S62202494	---NA---	595				0	-
33K23.8	gnl|UG|Ghi#S28710451	dna rna polymerases superfamily protein	837	EOY08513	2.73199e-94	0.791	2	P:DNA metabolic process; F:nucleic acid binding	-
33K23.9	gnl|UG|Ghi#S28710451	dna rna polymerases superfamily protein	768	EOY17291	3.54819e-94	0.793	2	P:DNA metabolic process; F:nucleic acid binding	-
33K23.10	gnl|UG|Ghi#S28710451	dna rna polymerases superfamily protein	831	EOY17291	1.15776e-89	0.764	2	P:DNA metabolic process; F:nucleic acid binding	-
33K23.11	gnl|UG|Ghi#S28673028	---NA---	577				0	-
33K23.12	gnl|UG|Ghi#S28673028	---NA---	581				0	-
33K23.13	gnl|UG|Ghi#S28676204	---NA---	576				0	-
33K23.14	gnl|UG|Ghi#S28676204	---NA---	580				0	-
33K23.15	gnl|UG|Ghi#S29993246	dna rna polymerases superfamily protein	795	EOY08513	5.18586e-89	0.7845	2	P:DNA metabolic process; F:nucleic acid binding	-
33K23.16	gnl|UG|Ghi#S29993246	dna rna polymerases superfamily protein	751	EOY17291	8.20898e-89	0.7855	2	P:DNA metabolic process; F:nucleic acid binding	-
33K23.17	gnl|UG|Ghi#S29993246	dna rna polymerases superfamily protein	726	EOY17291	8.34833e-85	0.759	2	P:DNA metabolic process; F:nucleic acid binding	-
33K23.18	gnl|UG|Ghi#S29997451	uncharacterized protein partial	726	XP_004154396	1.50598e-14	0.6075	3	P:DNA metabolic process; F:peptidase activity; F:nucleic acid binding	-
33K23.19	gnl|UG|Ghi#S29993216	dna rna polymerases superfamily protein	786	EOY32494	2.11411e-87	0.7805	2	P:DNA metabolic process; F:nucleic acid binding	-
33K23.20	gnl|UG|Ghi#S29993216	dna rna polymerases superfamily protein	729	EOY08813	4.11901e-88	0.785	2	P:DNA metabolic process; F:nucleic acid binding	-
33K23.21	gnl|UG|Ghi#S29993216	dna rna polymerases superfamily protein	718	EOY08813	6.23597e-84	0.7565	3	P:DNA metabolic process; F:nucleic acid binding; F:catalytic activity	-
33K23.22	gnl|UG|Ghi#S29993180	dna rna polymerases superfamily protein	759	EOY08513	3.35877e-89	0.7845	2	P:DNA metabolic process; F:nucleic acid binding	-
33K23.23	gnl|UG|Ghi#S29993180	dna rna polymerases superfamily protein	742	EOY17291	7.35784e-89	0.7855	2	P:DNA metabolic process; F:nucleic acid binding	-
33K23.24	gnl|UG|Ghi#S29993180	dna rna polymerases superfamily protein	726	EOY17291	8.34833e-85	0.759	2	P:DNA metabolic process; F:nucleic acid binding	-
33K23.25	gnl|UG|Ghi#S30005977	---NA---	553				0	-
33K23.26	gnl|UG|Ghi#S30006043	---NA---	557				0	-
33K23.27	gnl|UG|Ghi#S30006043	---NA---	420				0	-
33K23.28	gnl|UG|Ghi#S28645973	dna rna polymerases superfamily protein	564	CAN83518	5.33668e-28	0.612	6	F:RNA binding; F:nucleic acid binding; P:DNA integration; P:RNA-dependent DNA replication; F:RNA-directed DNA polymerase activity; F:zinc ion binding
33K23.29	gnl|UG|Ghi#S30005964	---NA---	551				0	-
33K23.30	gnl|UG|Ghi#S30005964	---NA---	420				0	-
33K23.31	gnl|UG|Ghi#S29995511	dna rna polymerases superfamily protein	485	XP_004153378	1.02836e-28	0.729	2	P:DNA metabolic process; F:nucleic acid binding	-
33K23.32	gnl|UG|Ghi#S28676572	---NA---	543				0	-
33K23.33	gnl|UG|Ghi#S30005971	---NA---	557				0	-
33K23.34	gnl|UG|Ghi#S30005971	---NA---	420				0	-
33K23.35	gnl|UG|Ghi#S29993258	dna rna polymerases superfamily protein	727	EOY32494	1.06175e-87	0.7805	2	P:DNA metabolic process; F:nucleic acid binding	-
33K23.36	gnl|UG|Ghi#S29993258	dna rna polymerases superfamily protein	726	EOY08813	3.97087e-88	0.785	2	P:DNA metabolic process; F:nucleic acid binding	-
33K23.37	gnl|UG|Ghi#S29993258	dna rna polymerases superfamily protein	717	EOY08813	6.23597e-84	0.7565	3	P:DNA metabolic process; F:nucleic acid binding; F:catalytic activity	-
33K23.38	gnl|UG|Ghi#S29993232	dna rna polymerases superfamily protein	693	EOY32494	6.82779e-88	0.782	2	P:DNA metabolic process; F:nucleic acid binding	-
33K23.39	gnl|UG|Ghi#S29993232	dna rna polymerases superfamily protein	685	EOY08813	2.36912e-88	0.785	2	P:DNA metabolic process; F:nucleic acid binding	-
33K23.40	gnl|UG|Ghi#S29993232	dna rna polymerases superfamily protein	693	EOY08813	4.65483e-84	0.7565	3	P:DNA metabolic process; F:nucleic acid binding; F:catalytic activity	-
33K23.41	gnl|UG|Ghi#S33798513	dna rna polymerases superfamily protein	694	EOY00082	2.36208e-17	0.5105	3	F:binding; P:macromolecule metabolic process; P:primary metabolic process	-
33K23.42	gnl|UG|Ghi#S33798513	dna rna polymerases superfamily protein	696	EOY00082	2.21204e-17	0.4445	11	F:metal ion binding; F:RNA binding; F:nucleic acid binding; P:DNA integration; P:RNA-dependent DNA replication; F:zinc ion binding; F:RNA-directed DNA polymerase activity; P:proteolysis; F:peptidase activity; C:nucleus; F:aspartic-type endopeptidase activity
33K23.43	gnl|UG|Ghi#S33798514	dna rna polymerases superfamily protein	688	EOY00082	5.46834e-17	0.51	3	F:binding; P:macromolecule metabolic process; P:primary metabolic process	-
33K23.44	gnl|UG|Ghi#S33798514	dna rna polymerases superfamily protein	689	EOY00082	6.76803e-17	0.4445	11	P:proteolysis; F:peptidase activity; F:metal ion binding; F:RNA binding; F:nucleic acid binding; P:DNA integration; P:RNA-dependent DNA replication; F:zinc ion binding; F:RNA-directed DNA polymerase activity; C:nucleus; F:aspartic-type endopeptidase activity
33K23.45	gnl|UG|Ghi#S29993264	dna rna polymerases superfamily protein	673	EOY08513	8.53712e-90	0.7875	2	P:DNA metabolic process; F:nucleic acid binding	-
33K23.46	gnl|UG|Ghi#S29993264	dna rna polymerases superfamily protein	670	EOY17291	3.03098e-89	0.7855	2	P:DNA metabolic process; F:nucleic acid binding	-
33K23.47	gnl|UG|Ghi#S29993264	dna rna polymerases superfamily protein	673	EOY17291	5.03937e-85	0.759	2	P:DNA metabolic process; F:nucleic acid binding	-
33K23.48	gnl|UG|Ghi#S29993119	dna rna polymerases superfamily protein	674	EOY08513	8.53712e-90	0.7875	2	P:DNA metabolic process; F:nucleic acid binding	-
33K23.49	gnl|UG|Ghi#S29993119	dna rna polymerases superfamily protein	670	EOY17291	3.03098e-89	0.7855	2	P:DNA metabolic process; F:nucleic acid binding	-
33K23.50	gnl|UG|Ghi#S29993119	dna rna polymerases superfamily protein	674	EOY17291	5.03937e-85	0.759	2	P:DNA metabolic process; F:nucleic acid binding	-
33K23.51	gnl|UG|Ghi#S29992895	---NA---	582				0	-
33K23.52	gnl|UG|Ghi#S42276924	---NA---	391				0	-
33K23.53	gnl|UG|Ghi#S43236189	retrotransposon identical	594	AAT38724	0.000217186	0.49	7	F:metal ion binding; F:RNA binding; F:nucleic acid binding; P:DNA integration; P:RNA-dependent DNA replication; F:zinc ion binding; F:RNA-directed DNA polymerase activity
33K23.54	gnl|UG|Ghi#S48391909	dna rna polymerases superfamily protein	435	CAN83518	5.48612e-15	0.5715	1	F:binding	-
33K23.55	gnl|UG|Ghi#S48391909	dna rna polymerases superfamily protein	439	XP_004250589	3.75279e-12	0.56	8	F:RNA binding; F:nucleic acid binding; P:DNA integration; P:RNA-dependent DNA replication; F:RNA-directed DNA polymerase activity; F:zinc ion binding; P:proteolysis; F:peptidase activity
33K23.56	gnl|UG|Ghi#S29995036	dna rna polymerases superfamily protein	299	AAO45752	8.40665e-30	0.739	2	P:DNA metabolic process; F:nucleic acid binding	-
33K23.57	gnl|UG|Ghi#S30001546	---NA---	257				0	-
33K23.58	gnl|UG|Ghi#S42286865	---NA---	248				0	-
33K23.59	gnl|UG|Ghi#S42279915	---NA---	251				0	-
33K23.60	gnl|UG|Ghi#S29999975	---NA---	221				0	-
33K23.61	gnl|UG|Ghi#S62217755	uncharacterized protein tcm_003966	121	EOX94378	6.50642e-07	0.682	0	-
18O18.1	gnl|UG|Ghi#S28666028	glutamate receptor	845	EOY09126	5.14836e-35	0.767	11	F:zinc ion binding; P:DNA integration; F:ligase activity; F:protein kinase activity; F:hydrolase activity; C:integral to membrane; F:nucleic acid binding; P:protein phosphorylation; P:nucleobase-containing compound biosynthetic process; P:small molecule metabolic process; F:ATP binding	-
18O18.2	gnl|UG|Ghi#S28666027	glutamate receptor	596	EOY09126	2.60988e-52	0.771	10	P:nucleic acid metabolic process; F:ligase activity; F:protein kinase activity; C:integral to membrane; F:nucleic acid binding; F:metal ion binding; P:protein phosphorylation; P:nucleobase-containing compound biosynthetic process; P:small molecule metabolic process; F:ATP binding	-
18O18.3	gnl|UG|Ghi#S42322909	---NA---	304				0	-
18O18.4	gnl|UG|Ghi#S42322909	---NA---	282				0	-
18O18.5	gnl|UG|Ghi#S33789096	---NA---	562				0	-
18O18.6	gnl|UG|Ghi#S33789096	---NA---	469				0	-
18O18.7	gnl|UG|Ghi#S33789095	---NA---	562				0	-
18O18.8	gnl|UG|Ghi#S33789095	---NA---	469				0	-
31K15.1	gnl|UG|Ghi#S33803951	cc-nbs-lrr resistance protein	736	XP_002526758	3.86317e-45	0.632	4	P:defense response; F:ADP binding; F:hydrolase activity; F:phosphoprotein phosphatase activity
31K15.2	gnl|UG|Ghi#S33803951	nbs-containing resistance-like protein	743	XP_003598563	5.3277e-44	0.664	4	P:defense response; F:ADP binding; F:hydrolase activity; F:phosphoprotein phosphatase activity
31K15.3	gnl|UG|Ghi#S33803951	cc-nbs-lrr resistance protein	734	XP_002526758	2.9147e-52	0.684	4	P:defense response; F:ADP binding; F:hydrolase activity; F:phosphoprotein phosphatase activity
31K15.4	gnl|UG|Ghi#S33803950	cc-nbs-lrr resistance protein	700	XP_002526758	2.26358e-42	0.626	4	P:defense response; F:ADP binding; F:hydrolase activity; F:phosphoprotein phosphatase activity
31K15.5	gnl|UG|Ghi#S33803950	nbs-containing resistance-like protein	697	XP_003598563	1.29115e-43	0.6675	4	P:defense response; F:ADP binding; F:hydrolase activity; F:phosphoprotein phosphatase activity
31K15.6	gnl|UG|Ghi#S33803950	nbs-containing resistance-like protein	695	XP_002526758	1.74589e-50	0.6985	4	P:defense response; F:ADP binding; F:hydrolase activity; F:phosphoprotein phosphatase activity
31K15.7	gnl|UG|Ghi#S45785747	leucine-rich repeat containing protein	735	EOY18735	1.3254e-16	0.658	2	P:defense response; F:ADP binding
31K15.8	gnl|UG|Ghi#S42359082	leucine-rich repeat containing protein	735	EOY18735	1.3254e-16	0.658	2	P:defense response; F:ADP binding
31K15.9	gnl|UG|Ghi#S62222689	nbs-containing resistance-like protein	610	XP_003598563	1.07096e-33	0.6395	1	F:hydrolase activity	-
31K15.10	gnl|UG|Ghi#S62222689	cc-nbs-lrr resistance protein	596	ESR65009	4.53812e-43	0.656	4	P:defense response; F:ADP binding; F:hydrolase activity; F:phosphoprotein phosphatase activity
31K15.11	gnl|UG|Ghi#S33787545	leucine-rich repeat containing protein	749	EOY18735	9.92055e-17	0.651	2	P:defense response; F:ADP binding
31K15.12	gnl|UG|Ghi#S42288915	leucine-rich repeat containing protein	615	EEE93227	1.0383e-19	0.6215	2	P:defense response; F:ADP binding
31K15.13	gnl|UG|Ghi#S42288915	leucine-rich repeat containing protein	627	EOY12519	3.64069e-20	0.513	2	P:defense response; F:ADP binding
31K15.14	gnl|UG|Ghi#S28677401	leucine-rich repeat containing protein	473	XP_002330799	3.01386e-10	0.533	2	P:defense response; F:ADP binding
31K15.15	gnl|UG|Ghi#S28677401	leucine-rich repeat containing protein	420	EEE93227	1.07791e-09	0.749	2	P:defense response; F:ADP binding	-
31K15.16	gnl|UG|Ghi#S33787546	cc-nbs-lrr resistance protein	629	XP_002330799	3.79291e-10	0.5995	2	P:defense response; F:ADP binding	-
31K15.17	gnl|UG|Ghi#S28677855	cc-nbs-lrr resistance protein	415	XP_002330799	2.15343e-10	0.6275	2	P:defense response; F:ADP binding
31K15.18	gnl|UG|Ghi#S28677855	leucine-rich repeat containing protein	349	EEE93227	6.28623e-10	0.7635	2	P:defense response; F:ADP binding	-
31K15.19	gnl|UG|Ghi#S33837080	---NA---	564				0	-
31K15.20	gnl|UG|Ghi#S33836950	---NA---	561				0	-
31K15.21	gnl|UG|Ghi#S33839931	---NA---	696				0	-
31K15.22	gnl|UG|Ghi#S33789096	---NA---	562				0	-
31K15.23	gnl|UG|Ghi#S33789096	---NA---	467				0	-
31K15.24	gnl|UG|Ghi#S33789095	---NA---	562				0	-
31K15.25	gnl|UG|Ghi#S33789095	---NA---	467				0	-
31K15.26	gnl|UG|Ghi#S42299877	---NA---	386				0	-

## Sheet: Table S2- chr21-BAC-Unigene
Table S2 BAC sequence annotation by BLASTN alignment to the G. hirsutum Unigene set on upland cotton chromosome 21.
Seq. Name	GeneID	Seq. Description	Seq. Length	Hit ACC	min. eValue	mean Similarity	#GOs	GOs	Enzyme Codes
AC193383.1	gnl|UG|Ghi#S42315400	early-responsive to dehydration stress protein	1160	EOX90761	0	0.9045	3	P:protein targeting to vacuole; C:integral to membrane; C:chloroplast	-
AC193383.2	gnl|UG|Ghi#S28709169	senescence related lam domain containing protein	756	EOX90779	9.30892e-35	0.548333	2	C:cytoplasm; P:leaf senescence	-
AC193383.3	gnl|UG|Ghi#S62217401	early-responsive to dehydration stress protein	604	EOX90761	4.83266e-114	0.8755	3	P:protein targeting to vacuole; C:integral to membrane; C:chloroplast	-
AC193383.4	gnl|UG|Ghi#S28691741	serine threonine-protein phosphatase 7 long form homolog	700	XP_004506448	1.77753e-53	0.6265	1	F:zinc ion binding
AC193383.5	gnl|UG|Ghi#S42287105	---NA---	741				0	-
AC193383.6	gnl|UG|Ghi#S45784284	serine threonine-protein phosphatase 7 long form homolog	501	XP_004506448	1.83824e-46	0.641	1	F:zinc ion binding
AC193383.7	gnl|UG|Ghi#S42362836	serine threonine-protein phosphatase 7 long form homolog	501	XP_004506448	1.83824e-46	0.641	1	F:zinc ion binding
AC193383.8	gnl|UG|Ghi#S30013616	zinc finger family protein	388	EOX90755	3.27595e-20	0.6025	2	F:metal ion binding; F:zinc ion binding
AC193383.9	gnl|UG|Ghi#S30014130	atp synthase subunit a chloroplastic	462	EOX90779	6.68299e-34	0.644	3	F:hydrogen ion transmembrane transporter activity; P:ATP synthesis coupled proton transport; C:proton-transporting ATP synthase complex, coupling factor F(o)
AC187848.1	gnl|UG|Ghi#S62223912	---NA---	518				0	-
AC187848.2	gnl|UG|Ghi#S42291247	myosin-h heavy chain-like	582	EOX94250	3.00175e-12	0.918	4	F:actin binding; C:myosin complex; F:ATP binding; F:motor activity	-
AC187848.3	gnl|UG|Ghi#S28691741	serine threonine-protein phosphatase 7 long form homolog	694	XP_004506448	3.12564e-34	0.5505	1	F:zinc ion binding
AC187848.4	gnl|UG|Ghi#S28691741	serine threonine-protein phosphatase 7 long form homolog	698	XP_004506448	3.9674e-53	0.618	1	F:zinc ion binding
AC187848.5	gnl|UG|Ghi#S42287105	---NA---	779				0	-
AC187848.6	gnl|UG|Ghi#S29393977	myosin-h heavy chain-like	449	EOX94250	1.29048e-12	0.918	4	F:actin binding; C:myosin complex; F:ATP binding; F:motor activity	-
AC187848.7	gnl|UG|Ghi#S42288536	arginine methyltransferease	426	EOY30515	3.53965e-17	0.9245	3	C:cytoplasm; F:histone-arginine N-methyltransferase activity; P:histone arginine methylation	EC:2.1.1.125
AC187848.8	gnl|UG|Ghi#S62217518	arginine methyltransferease	394	EOY30515	7.96146e-18	0.9245	3	C:cytoplasm; F:histone-arginine N-methyltransferase activity; P:histone arginine methylation	EC:2.1.1.125
AC187848.9	gnl|UG|Ghi#S33832825	---NA---	375				0	-
AC187848.10	gnl|UG|Ghi#S45784284	serine threonine-protein phosphatase 7 long form homolog	498	XP_004506448	4.35124e-28	0.563	1	F:zinc ion binding
AC187848.11	gnl|UG|Ghi#S42362836	serine threonine-protein phosphatase 7 long form homolog	498	XP_004506448	4.35124e-28	0.563	1	F:zinc ion binding
AC187848.12	gnl|UG|Ghi#S28662324	---NA---	374				0	-
AC187848.13	gnl|UG|Ghi#S28662486	---NA---	374				0	-
AC187848.14	gnl|UG|Ghi#S28662691	---NA---	374				0	-
AC187848.15	gnl|UG|Ghi#S42306063	---NA---	710				0	-
AC187848.16	gnl|UG|Ghi#S28662523	---NA---	374				0	-
AC187848.17	gnl|UG|Ghi#S30000538	cell wall-associated hydrolase	243	AGV54820	1.24398e-16	0.69	1	F:hydrolase activity	-
AC187848.18	gnl|UG|Ghi#S30009410	ubiquinol-cytochrome c reductase complex kda protein	344	EOY20183	1.67373e-13	0.6785	1	C:mitochondrion	-
AC187848.19	gnl|UG|Ghi#S42276841	ubiquinol-cytochrome c reductase complex kda protein	344	EOY20183	1.67373e-13	0.6785	1	C:mitochondrion	-
AC187848.20	gnl|UG|Ghi#S42279619	ubiquinol-cytochrome c reductase complex kda protein	344	EOY20183	1.67373e-13	0.6785	1	C:mitochondrion	-
AC187848.21	gnl|UG|Ghi#S33806864	ubiquinol-cytochrome c reductase complex kda protein	350	EOY20183	1.76698e-13	0.6785	1	C:mitochondrion	-
AC187848.22	gnl|UG|Ghi#S62210959	ubiquinol-cytochrome c reductase complex kda protein	350	EOY20183	1.76698e-13	0.6785	1	C:mitochondrion	-
AC187848.23	gnl|UG|Ghi#S33827811	ubiquinol-cytochrome c reductase complex kda protein	321	EOY20183	1.37616e-13	0.6785	1	C:mitochondrion	-
AC187848.24	gnl|UG|Ghi#S28659356	ubiquinol-cytochrome c reductase complex kda protein	350	EOY20183	1.76698e-13	0.6785	1	C:mitochondrion	-
AC187848.25	gnl|UG|Ghi#S33830926	ubiquinol-cytochrome c reductase complex kda protein	292	EOY20183	7.00139e-14	0.6785	1	C:mitochondrion	-
AC187848.26	gnl|UG|Ghi#S28643482	---NA---	195				0	-
30E04.1	gnl|UG|Ghi#S42317033	yggt family protein	985	EOX93769	2.78958e-110	0.7885	6	P:nucleoid organization; P:pyrimidine ribonucleotide biosynthetic process; C:chloroplast envelope; C:thylakoid membrane; P:chloroplast fission; P:embryo development ending in seed dormancy	-
30E04.2	gnl|UG|Ghi#S33834171	yggt family protein	773	EOX93769	1.08655e-111	0.7885	6	P:nucleoid organization; P:pyrimidine ribonucleotide biosynthetic process; C:chloroplast envelope; C:thylakoid membrane; P:chloroplast fission; P:embryo development ending in seed dormancy	-
30E04.3	gnl|UG|Ghi#S33799301	auxin-responsive family protein	669	EOX93782	2.65209e-106	0.721	4	C:plasmodesma; P:multicellular organismal development; C:chloroplast; C:plasma membrane	-
30E04.4	gnl|UG|Ghi#S28697430	auxin-responsive family protein	657	EOX93782	1.77112e-106	0.7205	4	C:plasmodesma; P:multicellular organismal development; C:chloroplast; C:plasma membrane	-
30E04.5	gnl|UG|Ghi#S28686659	auxin-responsive family protein	651	EOX93782	1.36328e-106	0.721	4	C:plasmodesma; P:multicellular organismal development; C:chloroplast; C:plasma membrane	-
30E04.6	gnl|UG|Ghi#S28692410	auxin-responsive family protein	650	EOX93782	1.36967e-106	0.721	4	C:plasmodesma; P:multicellular organismal development; C:chloroplast; C:plasma membrane	-
30E04.7	gnl|UG|Ghi#S28692409	auxin-responsive family protein	650	EOX93782	1.36967e-106	0.721	4	C:plasmodesma; P:multicellular organismal development; C:chloroplast; C:plasma membrane	-
30E04.8	gnl|UG|Ghi#S28703400	auxin-responsive family protein	650	EOX93782	1.36967e-106	0.721	4	C:plasmodesma; P:multicellular organismal development; C:chloroplast; C:plasma membrane	-
30E04.9	gnl|UG|Ghi#S28705377	auxin-responsive family protein	649	EOX93782	1.36967e-106	0.721	4	C:plasmodesma; P:multicellular organismal development; C:chloroplast; C:plasma membrane	-
30E04.10	gnl|UG|Ghi#S33787500	auxin-responsive family protein	657	EOX93782	2.94592e-103	0.7275	4	C:plasmodesma; P:multicellular organismal development; C:chloroplast; C:plasma membrane	-
30E04.11	gnl|UG|Ghi#S33787499	auxin-responsive family protein	657	EOX93782	2.94592e-103	0.7275	4	C:plasmodesma; P:multicellular organismal development; C:chloroplast; C:plasma membrane	-
30E04.12	gnl|UG|Ghi#S33799302	auxin-responsive family protein	628	EOX93782	2.77085e-106	0.7235	4	C:plasmodesma; P:multicellular organismal development; C:chloroplast; C:plasma membrane	-
30E04.13	gnl|UG|Ghi#S28646419	auxin-responsive family protein	641	EOX93782	1.28726e-106	0.721	4	C:plasmodesma; P:multicellular organismal development; C:chloroplast; C:plasma membrane	-
30E04.14	gnl|UG|Ghi#S28686735	auxin-responsive family protein	657	EOX93782	1.77112e-106	0.7205	4	C:plasmodesma; P:multicellular organismal development; C:chloroplast; C:plasma membrane	-
30E04.15	gnl|UG|Ghi#S28680213	auxin-responsive family protein	657	EOX93782	1.77112e-106	0.7205	4	C:plasmodesma; P:multicellular organismal development; C:chloroplast; C:plasma membrane	-
30E04.16	gnl|UG|Ghi#S28691052	auxin-responsive family protein	657	EOX93782	1.77112e-106	0.7205	4	C:plasmodesma; P:multicellular organismal development; C:chloroplast; C:plasma membrane	-
30E04.17	gnl|UG|Ghi#S28691451	auxin-responsive family protein	657	EOX93782	1.77112e-106	0.7205	4	C:plasmodesma; P:multicellular organismal development; C:chloroplast; C:plasma membrane	-
30E04.18	gnl|UG|Ghi#S33795638	auxin-responsive family protein	657	EOX93782	1.77112e-106	0.7205	4	C:plasmodesma; P:multicellular organismal development; C:chloroplast; C:plasma membrane	-
30E04.19	gnl|UG|Ghi#S33818886	pif-like orf1	669	WP_019768161	5.6795e-40	0.666667	0	-
30E04.20	gnl|UG|Ghi#S33818776	pif-like orf1	669	WP_019768161	5.6795e-40	0.666667	0	-
30E04.21	gnl|UG|Ghi#S33841637	pif-like protein	687	WP_019768161	5.59724e-40	0.4665	0	-
30E04.22	gnl|UG|Ghi#S28687293	auxin-responsive family protein	634	EOX93782	1.47965e-106	0.721	4	C:plasmodesma; P:multicellular organismal development; C:chloroplast; C:plasma membrane	-
30E04.23	gnl|UG|Ghi#S42331460	auxin-responsive family protein	663	EOX93782	1.0973e-54	0.846	6	C:integral to membrane; C:plasmodesma; P:multicellular organismal development; F:monooxygenase activity; C:chloroplast; C:plasma membrane	-
30E04.24	gnl|UG|Ghi#S42340593	auxin-responsive family protein	650	EOX93782	5.19155e-52	0.838	6	C:integral to membrane; C:plasmodesma; P:multicellular organismal development; F:monooxygenase activity; C:chloroplast; C:plasma membrane	-
30E04.25	gnl|UG|Ghi#S33842805	auxin-responsive family protein	607	EOX93782	5.68793e-55	0.846	6	C:integral to membrane; C:plasmodesma; P:multicellular organismal development; F:monooxygenase activity; C:chloroplast; C:plasma membrane	-
30E04.26	gnl|UG|Ghi#S62204948	auxin-responsive family protein	585	EOX93782	9.79345e-36	0.84	6	C:integral to membrane; C:plasmodesma; P:multicellular organismal development; F:monooxygenase activity; C:chloroplast; C:plasma membrane	-
30E04.27	gnl|UG|Ghi#S28636286	auxin-responsive family protein	598	EOX93782	3.68823e-99	0.735	4	C:plasmodesma; P:multicellular organismal development; C:chloroplast; C:plasma membrane	-
30E04.28	gnl|UG|Ghi#S30010667	auxin-responsive family protein	639	EOX93782	6.36683e-103	0.7285	4	C:plasmodesma; P:multicellular organismal development; C:chloroplast; C:plasma membrane	-
30E04.29	gnl|UG|Ghi#S33822088	auxin-responsive family protein	553	EOX93782	1.99854e-31	0.833	6	C:integral to membrane; C:plasmodesma; P:multicellular organismal development; F:monooxygenase activity; C:chloroplast; C:plasma membrane	-
30E04.30	gnl|UG|Ghi#S28705615	auxin-responsive family protein	538	EOX93782	3.03832e-93	0.7265	4	C:plasmodesma; P:multicellular organismal development; C:chloroplast; C:plasma membrane	-
30E04.31	gnl|UG|Ghi#S42349685	auxin-responsive family protein	637	EOX93782	1.99601e-103	0.7275	4	C:plasmodesma; P:multicellular organismal development; C:chloroplast; C:plasma membrane	-
30E04.32	gnl|UG|Ghi#S28659361	lipase class 3 family protein	549	EOX93780	1.75914e-10	0.871667	3	F:triglyceride lipase activity; P:lipid catabolic process; P:glycerolipid metabolic process	EC:3.1.1.3
30E04.33	gnl|UG|Ghi#S30002893	auxin-responsive family protein	532	EOX93782	4.43947e-86	0.7495	4	C:plasmodesma; P:multicellular organismal development; C:chloroplast; C:plasma membrane	-
30E04.34	gnl|UG|Ghi#S28656997	auxin-responsive family protein	548	EOX93782	6.66141e-36	0.84	6	C:integral to membrane; C:plasmodesma; P:multicellular organismal development; F:monooxygenase activity; C:chloroplast; C:plasma membrane	-
30E04.35	gnl|UG|Ghi#S42345882	auxin-responsive family protein	561	EOX93782	1.32845e-99	0.7235	4	C:plasmodesma; P:multicellular organismal development; C:chloroplast; C:plasma membrane	-
30E04.36	gnl|UG|Ghi#S42348441	auxin-responsive family protein	506	EOX93782	1.6539e-80	0.7465	4	C:plasmodesma; P:multicellular organismal development; C:chloroplast; C:plasma membrane	-
30E04.37	gnl|UG|Ghi#S28672498	lipase class 3 family protein	543	EOX93780	7.4387e-104	0.806	3	F:triglyceride lipase activity; P:lipid catabolic process; P:glycerolipid metabolic process	EC:3.1.1.3
30E04.38	gnl|UG|Ghi#S28660419	auxin-responsive family protein	537	EOX93782	2.43879e-33	0.8355	6	C:integral to membrane; C:plasmodesma; P:multicellular organismal development; F:monooxygenase activity; C:chloroplast; C:plasma membrane	-
30E04.39	gnl|UG|Ghi#S42341686	auxin-responsive family protein	570	EOX93782	3.72057e-55	0.846	6	C:integral to membrane; C:plasmodesma; P:multicellular organismal development; F:monooxygenase activity; C:chloroplast; C:plasma membrane	-
30E04.40	gnl|UG|Ghi#S28647182	auxin-responsive family protein	483	EOX93782	1.29411e-55	0.846	6	C:integral to membrane; C:plasmodesma; P:multicellular organismal development; F:monooxygenase activity; C:chloroplast; C:plasma membrane	-
30E04.41	gnl|UG|Ghi#S28674505	lrr and nb-arc domains-containing disease resistance	725	EOY12882	1.8293e-78	0.64	4	P:defense response; F:ADP binding; F:hydrolase activity; F:phosphoprotein phosphatase activity
30E04.42	gnl|UG|Ghi#S33827873	dopamine beta-	471	EOX93782	8.23006e-14	0.832	1	C:integral to membrane	-
30E04.43	gnl|UG|Ghi#S28661099	auxin-responsive family protein	548	EOX93782	1.25355e-51	0.845	6	C:integral to membrane; C:plasmodesma; P:multicellular organismal development; F:monooxygenase activity; C:chloroplast; C:plasma membrane	-
30E04.44	gnl|UG|Ghi#S42324855	lipase class 3 family protein	470	EOX93780	4.00024e-89	0.8075	3	F:triglyceride lipase activity; P:lipid catabolic process; P:glycerolipid metabolic process	EC:3.1.1.3
30E04.45	gnl|UG|Ghi#S28650212	auxin-responsive family protein	481	EOX93782	1.24688e-55	0.846	6	C:integral to membrane; C:plasmodesma; P:multicellular organismal development; F:monooxygenase activity; C:chloroplast; C:plasma membrane	-
30E04.46	gnl|UG|Ghi#S42279794	auxin-responsive family protein	503	EOX93782	1.67641e-55	0.846	6	C:integral to membrane; C:plasmodesma; P:multicellular organismal development; F:monooxygenase activity; C:chloroplast; C:plasma membrane	-
30E04.47	gnl|UG|Ghi#S28674504	lrr and nb-arc domains-containing disease resistance	710	EOY12882	1.52623e-78	0.6355	1	F:ADP binding
30E04.48	gnl|UG|Ghi#S62213177	pif-like orf1	509	EOY11129	6.60482e-09	0.55	0	-
30E04.49	gnl|UG|Ghi#S28676861	lrr and nb-arc domains-containing disease resistance	698	EOY12882	1.31946e-78	0.6355	1	F:ADP binding
30E04.50	gnl|UG|Ghi#S28661215	pif-like orf1	553	EOY11129	9.09547e-09	0.55	0	-
30E04.51	gnl|UG|Ghi#S28660895	pif-like orf1	544	EOY11129	8.66748e-09	0.55	0	-
30E04.52	gnl|UG|Ghi#S28661725	pif-like orf1	525	EOY11129	8.9095e-09	0.545	0	-
30E04.53	gnl|UG|Ghi#S30002899	auxin-responsive family protein	446	EOX93782	6.4563e-67	0.757	4	C:plasmodesma; P:multicellular organismal development; C:chloroplast; C:plasma membrane	-
30E04.54	gnl|UG|Ghi#S28661173	pif-like orf1	513	EOY11129	7.24223e-09	0.55	0	-
30E04.55	gnl|UG|Ghi#S33821180	---NA---	380				0	-
30E04.56	gnl|UG|Ghi#S42342640	---NA---	382				0	-
30E04.57	gnl|UG|Ghi#S42339115	auxin-responsive family protein	394	EOX93782	2.75562e-68	0.7515	4	C:plasmodesma; P:multicellular organismal development; C:chloroplast; C:plasma membrane	-
30E04.58	gnl|UG|Ghi#S33822087	auxin-responsive family protein	376	EOX93782	3.06608e-49	0.8395	6	C:integral to membrane; C:plasmodesma; P:multicellular organismal development; F:monooxygenase activity; C:chloroplast; C:plasma membrane	-
30E04.59	gnl|UG|Ghi#S62203112	nbs-lrr resistance protein	498	EOY12882	1.92304e-57	0.628	1	F:ADP binding
30E04.60	gnl|UG|Ghi#S42311529	pif-like orf1	363	EOY11129	1.20315e-07	0.615	0	-
30E04.61	gnl|UG|Ghi#S28653120	auxin-responsive family protein	310	EOX93782	4.70296e-42	0.679	4	C:plasmodesma; P:multicellular organismal development; C:chloroplast; C:plasma membrane	-
30E04.62	gnl|UG|Ghi#S29395293	yggt family protein	583	EOX93769	8.83777e-111	0.797	6	P:nucleoid organization; P:pyrimidine ribonucleotide biosynthetic process; C:chloroplast envelope; C:thylakoid membrane; P:chloroplast fission; P:embryo development ending in seed dormancy	-
30E04.63	gnl|UG|Ghi#S62205789	yggt family protein	470	EOX93769	1.68821e-97	0.8295	6	P:nucleoid organization; P:pyrimidine ribonucleotide biosynthetic process; C:chloroplast envelope; C:thylakoid membrane; P:chloroplast fission; P:embryo development ending in seed dormancy	-
30E04.64	gnl|UG|Ghi#S62219682	rna polymerase alpha subunit	294	XP_004173875	2.05943e-24	0.8035	8	F:DNA-directed RNA polymerase activity; P:transcription, DNA-dependent; F:DNA binding; F:protein dimerization activity; C:chloroplast; C:nucleolus; P:purine nucleobase metabolic process; P:pyrimidine nucleobase metabolic process	EC:2.7.7.6
30E04.65	gnl|UG|Ghi#S62217456	rna polymerase alpha subunit	294	XP_004173875	2.05943e-24	0.8035	8	F:DNA-directed RNA polymerase activity; P:transcription, DNA-dependent; F:DNA binding; F:protein dimerization activity; C:chloroplast; C:nucleolus; P:purine nucleobase metabolic process; P:pyrimidine nucleobase metabolic process	EC:2.7.7.6
30E04.66	gnl|UG|Ghi#S42348919	auxin-responsive family protein	231	EOX93782	2.41953e-38	0.8595	6	C:integral to membrane; C:plasmodesma; P:multicellular organismal development; F:monooxygenase activity; C:chloroplast; C:plasma membrane	-
30E04.67	gnl|UG|Ghi#S28640414	yggt family protein	231	XP_004303819	7.22633e-20	0.9835	6	P:nucleoid organization; P:pyrimidine ribonucleotide biosynthetic process; C:chloroplast envelope; C:thylakoid membrane; P:chloroplast fission; P:embryo development ending in seed dormancy	-
30E04.68	gnl|UG|Ghi#S28639955	yggt family protein	231	XP_004303819	7.22633e-20	0.9835	6	P:nucleoid organization; P:pyrimidine ribonucleotide biosynthetic process; C:chloroplast envelope; C:thylakoid membrane; P:chloroplast fission; P:embryo development ending in seed dormancy	-
30E04.69	gnl|UG|Ghi#S42306063	---NA---	617				0	-
30E04.70	gnl|UG|Ghi#S37525247	---NA---	146				0	-
30E04.71	gnl|UG|Ghi#S28705557	auxin-responsive family protein	129	EOX93782	1.11878e-12	0.779444	4	C:plasmodesma; P:multicellular organismal development; C:chloroplast; C:plasma membrane	-
AC187214.1	gnl|UG|Ghi#S28673503	hypothetical protein PRUPE_ppa012638mg [Prunus persica]	609	EMJ24829	1.28402e-06	0.706	3	F:ligase activity; F:SUMO ligase activity; F:acid-amino acid ligase activity
AC187214.2	gnl|UG|Ghi#S42298844	sumo-conjugating enzyme sce1-like	393	XP_004288010	0.000783293	0.65	0	-
AC187214.3	gnl|UG|Ghi#S28691741	serine threonine-protein phosphatase 7 long form homolog	700	XP_004490105	5.87949e-51	0.6205	7	F:zinc ion binding; F:ATP binding; F:ligase activity; F:nucleotide binding; F:small protein activating enzyme activity; F:catalytic activity; P:cellular protein modification process
AC187214.4	gnl|UG|Ghi#S28641516	sumo-conjugating enzyme sce1-like	325	XP_004288010	0.000464364	0.65	0	-
AC187214.5	gnl|UG|Ghi#S30006419	---NA---	488				0	-
AC187214.6	gnl|UG|Ghi#S30006076	---NA---	488				0	-
AC187214.7	gnl|UG|Ghi#S45784284	serine threonine-protein phosphatase 7 long form homolog	501	XP_004497290	3.84394e-30	0.6295	3	F:zinc ion binding; F:protein serine/threonine phosphatase activity; C:nucleus
AC187214.8	gnl|UG|Ghi#S42362836	serine threonine-protein phosphatase 7 long form homolog	501	XP_004497290	3.84394e-30	0.6295	3	F:zinc ion binding; F:protein serine/threonine phosphatase activity; C:nucleus
AC187214.9	gnl|UG|Ghi#S45784446	---NA---	426				0	-
AC187214.10	gnl|UG|Ghi#S42358396	---NA---	426				0	-
32H19.1	gnl|UG|Ghi#S42285146	ap2 erf domain-containing transcription factor	804	ACY25088	5.12947e-86	0.698	6	F:sequence-specific DNA binding transcription factor activity; F:DNA binding; C:nucleus; P:regulation of transcription, DNA-dependent; C:transcription factor complex; P:regulation of transcription, DNA-dependent	-
32H19.2	gnl|UG|Ghi#S33803775	ap2 erf domain-containing transcription factor	725	ACY25088	6.11106e-62	0.617	6	F:sequence-specific DNA binding transcription factor activity; F:DNA binding; C:nucleus; P:regulation of transcription, DNA-dependent; C:transcription factor complex; P:regulation of transcription, DNA-dependent	-
32H19.3	gnl|UG|Ghi#S33808975	ap2 erf domain-containing transcription factor	613	ACY25088	1.81206e-43	0.854667	6	F:sequence-specific DNA binding transcription factor activity; F:DNA binding; C:nucleus; P:regulation of transcription, DNA-dependent; C:transcription factor complex; P:regulation of transcription, DNA-dependent	-
32H19.4	gnl|UG|Ghi#S42310682	---NA---	475				0	-
32H19.5	gnl|UG|Ghi#S33805049	---NA---	348				0	-
32H19.6	gnl|UG|Ghi#S30017151	ap2 erf domain-containing transcription factor	315	ACY25088	1.93661e-54	0.8265	6	F:sequence-specific DNA binding transcription factor activity; F:DNA binding; C:nucleus; P:regulation of transcription, DNA-dependent; C:transcription factor complex; P:regulation of transcription, DNA-dependent	-
32H19.7	gnl|UG|Ghi#S28673028	---NA---	582				0	-
32H19.8	gnl|UG|Ghi#S28676204	---NA---	581				0	-
32H19.9	gnl|UG|Ghi#S30005964	---NA---	455				0	-
32H19.10	gnl|UG|Ghi#S30005964	---NA---	407				0	-
32H19.11	gnl|UG|Ghi#S30006043	---NA---	433				0	-
32H19.12	gnl|UG|Ghi#S30005971	---NA---	433				0	-
32H19.13	gnl|UG|Ghi#S29992895	---NA---	550				0	-
32H19.14	gnl|UG|Ghi#S33785023	---NA---	289				0	-
32H19.15	gnl|UG|Ghi#S62219404	ap2 erf domain-containing transcription factor	445	ACY25088	1.16674e-23	0.840588	6	F:sequence-specific DNA binding transcription factor activity; F:DNA binding; C:nucleus; P:regulation of transcription, DNA-dependent; C:transcription factor complex; P:regulation of transcription, DNA-dependent	-
32H19.16	gnl|UG|Ghi#S28644989	---NA---	372				0	-
32H19.17	gnl|UG|Ghi#S28645180	---NA---	370				0	-
32H19.18	gnl|UG|Ghi#S28645181	---NA---	370				0	-
32H19.19	gnl|UG|Ghi#S62219414	dehydration responsive element binding protein	406	ACY25088	3.12095e-15	0.865	6	F:sequence-specific DNA binding transcription factor activity; F:DNA binding; C:nucleus; P:regulation of transcription, DNA-dependent; C:transcription factor complex; P:regulation of transcription, DNA-dependent	-
AC187470.1	gnl|UG|Ghi#S42280326	photosystem i assembly protein ycf4	1031	AEX93874	2.87593e-09	0.8155	4	C:integral to membrane; C:photosystem I; P:photosynthesis; C:chloroplast thylakoid membrane	-
AC187470.2	gnl|UG|Ghi#S33830722	cytochrome f	873	YP_538948	8.79925e-61	0.8	9	F:electron carrier activity; F:iron ion binding; C:integral to thylakoid membrane; F:heme binding; P:photosynthesis; C:chloroplast thylakoid membrane; C:mitochondrion; P:oxidation-reduction process; P:electron transport	-
AC187470.3	gnl|UG|Ghi#S33792843	cytochrome f	759	CAA39759	1.62752e-86	0.9075	9	F:electron carrier activity; F:iron ion binding; C:integral to thylakoid membrane; F:heme binding; P:photosynthesis; C:chloroplast thylakoid membrane; C:mitochondrion; P:oxidation-reduction process; P:electron transport	-
AC187470.4	gnl|UG|Ghi#S33792842	cytochrome f	749	CAA39759	1.40835e-86	0.9075	9	F:electron carrier activity; F:iron ion binding; C:integral to thylakoid membrane; F:heme binding; P:photosynthesis; C:chloroplast thylakoid membrane; C:mitochondrion; P:oxidation-reduction process; P:electron transport	-
AC187470.5	gnl|UG|Ghi#S33783768	cytochrome b-559 alpha subunit	643	1011228A	1.01753e-39	0.8655	6	F:metal ion binding; C:photosystem II reaction center; F:heme binding; P:photosynthetic electron transport chain; C:integral to membrane; C:chloroplast thylakoid membrane	-
AC187470.6	gnl|UG|Ghi#S33794323	cytochrome f	660	CAA39759	6.62563e-79	0.9185	9	F:electron carrier activity; F:iron ion binding; C:integral to thylakoid membrane; F:heme binding; P:photosynthesis; C:chloroplast thylakoid membrane; C:mitochondrion; P:oxidation-reduction process; P:electron transport	-
AC187470.7	gnl|UG|Ghi#S33794324	cytochrome f	646	CAA39759	1.69181e-75	0.9165	9	F:electron carrier activity; F:iron ion binding; C:integral to thylakoid membrane; F:heme binding; P:photosynthesis; C:chloroplast thylakoid membrane; C:mitochondrion; P:oxidation-reduction process; P:electron transport	-
AC187470.8	gnl|UG|Ghi#S42317764	photosystem ii cytochrome b559 beta subunit	608	1011228A	2.14095e-32	0.853	11	P:photosynthetic electron transport chain; C:mitochondrion; C:integral to membrane; P:DNA-dependent transcription, elongation; F:electron carrier activity; C:photosystem II reaction center; C:chloroplast thylakoid membrane; F:heme binding; P:photosystem II assembly; F:iron ion binding; P:electron transport	-
AC187470.9	gnl|UG|Ghi#S33786310	cytochrome f	674	YP_538948	1.51984e-55	0.9035	8	F:electron carrier activity; F:iron ion binding; C:integral to thylakoid membrane; F:heme binding; P:photosynthesis; C:chloroplast thylakoid membrane; P:oxidation-reduction process; P:electron transport	-
AC187470.10	gnl|UG|Ghi#S33786309	cytochrome f	655	YP_538948	1.43669e-55	0.9035	8	F:electron carrier activity; F:iron ion binding; C:integral to thylakoid membrane; F:heme binding; P:photosynthesis; C:chloroplast thylakoid membrane; P:oxidation-reduction process; P:electron transport	-
AC187470.11	gnl|UG|Ghi#S62215169	photosystem i subunit viii	520	YP_538945	1.42289e-11	0.9105	5	P:DNA-dependent transcription, elongation; C:integral to membrane; P:photosynthesis, light reaction; C:photosystem I; C:chloroplast thylakoid membrane	-
AC187470.12	gnl|UG|Ghi#S33801311	photosystem i subunit viii	520	YP_538945	2.47748e-12	0.9095	5	P:DNA-dependent transcription, elongation; C:integral to membrane; P:photosynthesis, light reaction; C:photosystem I; C:chloroplast thylakoid membrane	-
AC187470.13	gnl|UG|Ghi#S33801312	photosystem i subunit viii	520	YP_538945	2.47748e-12	0.9095	5	P:DNA-dependent transcription, elongation; C:integral to membrane; P:photosynthesis, light reaction; C:photosystem I; C:chloroplast thylakoid membrane	-
AC187470.14	gnl|UG|Ghi#S62204327	cytochrome f	529	YP_913200	2.08092e-13	0.9265	8	F:electron carrier activity; F:iron ion binding; C:integral to thylakoid membrane; F:heme binding; P:photosynthesis; C:chloroplast thylakoid membrane; P:oxidation-reduction process; P:electron transport	-
AC187470.15	gnl|UG|Ghi#S62202826	cytochrome f	590	YP_538948	2.21716e-93	0.839	9	F:electron carrier activity; F:iron ion binding; C:integral to thylakoid membrane; F:heme binding; P:photosynthesis; C:chloroplast thylakoid membrane; C:mitochondrion; P:oxidation-reduction process; P:electron transport	-
AC187470.16	gnl|UG|Ghi#S62216090	cytochrome f	565	YP_538948	9.82125e-87	0.8295	9	F:electron carrier activity; F:iron ion binding; C:integral to thylakoid membrane; F:heme binding; P:photosynthesis; C:chloroplast thylakoid membrane; C:mitochondrion; P:oxidation-reduction process; P:electron transport	-
AC187470.17	gnl|UG|Ghi#S30006584	voltage-dependent anion-selective	589	EOY03376	3.42284e-44	0.8425	6	F:porin activity; F:voltage-gated anion channel activity; P:transmembrane transport; P:regulation of anion transport; C:mitochondrial outer membrane; C:pore complex	-
AC187470.18	gnl|UG|Ghi#S30006941	voltage-dependent anion-selective	587	EOY03376	3.31058e-44	0.8425	6	F:porin activity; F:voltage-gated anion channel activity; P:transmembrane transport; P:regulation of anion transport; C:mitochondrial outer membrane; C:pore complex	-
AC187470.19	gnl|UG|Ghi#S62222577	photosystem ii cytochrome b559 alpha subunit	436	1011228A	2.53877e-47	0.8295	8	C:photosystem II reaction center; F:electron carrier activity; F:iron ion binding; F:heme binding; P:photosynthetic electron transport chain; C:integral to membrane; C:chloroplast thylakoid membrane; P:electron transport	-
AC187470.20	gnl|UG|Ghi#S33797510	---NA---	483				0	-
AC187470.21	gnl|UG|Ghi#S62211902	photosystem ii cytochrome b559 alpha subunit	438	1011228A	2.63333e-47	0.8295	8	C:photosystem II reaction center; F:electron carrier activity; F:iron ion binding; F:heme binding; P:photosynthetic electron transport chain; C:integral to membrane; C:chloroplast thylakoid membrane; P:electron transport	-
AC187470.22	gnl|UG|Ghi#S62209365	photosystem ii cytochrome b559 alpha subunit	434	1011228A	2.53877e-47	0.8295	8	C:photosystem II reaction center; F:electron carrier activity; F:iron ion binding; F:heme binding; P:photosynthetic electron transport chain; C:integral to membrane; C:chloroplast thylakoid membrane; P:electron transport	-
AC187470.23	gnl|UG|Ghi#S62223974	photosystem ii cytochrome b559 alpha subunit	437	1011228A	2.63333e-47	0.8295	8	C:photosystem II reaction center; F:electron carrier activity; F:iron ion binding; F:heme binding; P:photosynthetic electron transport chain; C:integral to membrane; C:chloroplast thylakoid membrane; P:electron transport	-
AC187470.24	gnl|UG|Ghi#S62205469	photosystem ii cytochrome b559 alpha subunit	436	1011228A	2.53877e-47	0.8295	8	C:photosystem II reaction center; F:electron carrier activity; F:iron ion binding; F:heme binding; P:photosynthetic electron transport chain; C:integral to membrane; C:chloroplast thylakoid membrane; P:electron transport	-
AC187470.25	gnl|UG|Ghi#S28675312	voltage-dependent anion-selective	522	EOY03376	1.56492e-44	0.8425	6	F:porin activity; F:voltage-gated anion channel activity; P:transmembrane transport; P:regulation of anion transport; C:mitochondrial outer membrane; C:pore complex	-
AC187470.26	gnl|UG|Ghi#S33834873	cytochrome f	448	YP_006503290	5.09679e-70	0.9145	9	F:electron carrier activity; F:iron ion binding; C:integral to thylakoid membrane; F:heme binding; P:photosynthesis; C:chloroplast thylakoid membrane; C:mitochondrion; P:oxidation-reduction process; P:electron transport	-
AC187470.27	gnl|UG|Ghi#S30006270	photosystem i assembly protein ycf4	435	AEX58466	1.03199e-84	0.92	4	C:integral to membrane; C:photosystem I; P:photosynthesis; C:chloroplast thylakoid membrane	-
AC187470.28	gnl|UG|Ghi#S30006098	photosystem i assembly protein ycf4	435	AEX58466	1.03199e-84	0.92	4	C:integral to membrane; C:photosystem I; P:photosynthesis; C:chloroplast thylakoid membrane	-
AC187470.29	gnl|UG|Ghi#S30006302	photosystem i assembly protein ycf4	435	AEX58466	1.03199e-84	0.92	4	C:integral to membrane; C:photosystem I; P:photosynthesis; C:chloroplast thylakoid membrane	-
AC187470.30	gnl|UG|Ghi#S30006006	photosystem i assembly protein ycf4	435	AEX58466	1.03199e-84	0.92	4	C:integral to membrane; C:photosystem I; P:photosynthesis; C:chloroplast thylakoid membrane	-
AC187470.31	gnl|UG|Ghi#S30006201	photosystem i assembly protein ycf4	435	AEX58466	1.03199e-84	0.92	4	C:integral to membrane; C:photosystem I; P:photosynthesis; C:chloroplast thylakoid membrane	-
AC187470.32	gnl|UG|Ghi#S30006159	photosystem i assembly protein ycf4	433	AEX58466	1.14271e-84	0.92	4	C:integral to membrane; C:photosystem I; P:photosynthesis; C:chloroplast thylakoid membrane	-
AC187470.33	gnl|UG|Ghi#S30006014	photosystem i assembly protein ycf4	433	AEX58466	1.14271e-84	0.92	4	C:integral to membrane; C:photosystem I; P:photosynthesis; C:chloroplast thylakoid membrane	-
AC187470.34	gnl|UG|Ghi#S33850519	voltage-dependent anion-selective	584	EOY03376	3.20181e-44	0.8425	6	F:porin activity; F:voltage-gated anion channel activity; P:transmembrane transport; P:regulation of anion transport; C:mitochondrial outer membrane; C:pore complex	-
AC187470.35	gnl|UG|Ghi#S62211941	voltage-dependent anion-selective	478	EOY03376	9.56387e-45	0.8425	6	F:porin activity; F:voltage-gated anion channel activity; P:transmembrane transport; P:regulation of anion transport; C:mitochondrial outer membrane; C:pore complex	-
AC187470.36	gnl|UG|Ghi#S33797509	---NA---	426				0	-
AC187470.37	gnl|UG|Ghi#S62202075	voltage-dependent anion-selective	463	EOY03376	1.6186e-44	0.842	6	F:porin activity; F:voltage-gated anion channel activity; P:transmembrane transport; P:regulation of anion transport; C:mitochondrial outer membrane; C:pore complex	-
AC187470.38	gnl|UG|Ghi#S62210236	voltage-dependent anion-selective	545	EOY03376	2.06219e-44	0.8425	6	F:porin activity; F:voltage-gated anion channel activity; P:transmembrane transport; P:regulation of anion transport; C:mitochondrial outer membrane; C:pore complex	-
AC187470.39	gnl|UG|Ghi#S62206566	cytochrome f	441	YP_538948	1.25746e-53	0.7905	9	F:electron carrier activity; F:iron ion binding; C:integral to thylakoid membrane; F:heme binding; P:photosynthesis; C:chloroplast thylakoid membrane; C:mitochondrion; P:oxidation-reduction process; P:electron transport	-
AC187470.40	gnl|UG|Ghi#S33804386	voltage-dependent anion-selective	558	EOY03376	2.44543e-44	0.8425	6	F:porin activity; F:voltage-gated anion channel activity; P:transmembrane transport; P:regulation of anion transport; C:mitochondrial outer membrane; C:pore complex	-
AC187470.41	gnl|UG|Ghi#S33826956	voltage-dependent anion-selective	428	EOY03376	5.17447e-45	0.8425	6	F:porin activity; F:voltage-gated anion channel activity; P:transmembrane transport; P:regulation of anion transport; C:mitochondrial outer membrane; C:pore complex	-
AC187470.42	gnl|UG|Ghi#S62202048	voltage-dependent anion-selective	444	EOY03376	6.2106e-45	0.8425	6	F:porin activity; F:voltage-gated anion channel activity; P:transmembrane transport; P:regulation of anion transport; C:mitochondrial outer membrane; C:pore complex	-
AC187470.43	gnl|UG|Ghi#S33833520	voltage-dependent anion-selective	428	EOY03376	5.17447e-45	0.8425	6	F:porin activity; F:voltage-gated anion channel activity; P:transmembrane transport; P:regulation of anion transport; C:mitochondrial outer membrane; C:pore complex	-
AC187470.44	gnl|UG|Ghi#S28636959	probable inactive receptor kinase at5g10020-like	612	EOX92253	8.7978e-81	0.7105	5	F:protein kinase activity; P:cell wall organization; P:phosphorylation; C:cell part; C:membrane	-
AC187470.45	gnl|UG|Ghi#S28636951	probable inactive receptor kinase at5g10020-like	617	EOX92252	1.65064e-81	0.712	5	F:protein kinase activity; P:cell wall organization; P:phosphorylation; C:cell part; C:membrane	-
AC187470.46	gnl|UG|Ghi#S62218977	cytochrome f	362	YP_538948	1.75311e-42	0.908	8	F:electron carrier activity; F:iron ion binding; C:integral to thylakoid membrane; F:heme binding; P:photosynthesis; C:chloroplast thylakoid membrane; P:oxidation-reduction process; P:electron transport	-
AC187470.47	gnl|UG|Ghi#S28631521	probable inactive receptor kinase at5g10020-like	539	EOX92252	9.09227e-56	0.906	13	C:cytosol; P:protein phosphorylation; F:protein serine/threonine kinase activity; C:integral to membrane; P:transmembrane receptor protein tyrosine kinase signaling pathway; P:cell wall modification; F:ATP binding; P:plant-type cell wall organization; P:microtubule nucleation; F:phosphoprotein phosphatase activity; C:plasma membrane; P:serine family amino acid metabolic process; P:protein dephosp…	EC:2.7.11.0; EC:3.1.3.16
AC187470.48	gnl|UG|Ghi#S62210127	cytochrome f	402	YP_538948	2.37318e-48	0.7805	7	F:electron carrier activity; F:iron ion binding; C:integral to thylakoid membrane; F:heme binding; C:chloroplast; P:photosynthesis; P:electron transport	-
AC187470.49	gnl|UG|Ghi#S30006009	photosystem i assembly protein ycf4	432	AEX58466	1.14271e-84	0.92	4	C:integral to membrane; C:photosystem I; P:photosynthesis; C:chloroplast thylakoid membrane	-
AC187470.50	gnl|UG|Ghi#S33838062	mitochondrial outer membrane protein porin of 36 kda-like	314	EOY03376	1.77096e-38	0.845	6	F:porin activity; F:voltage-gated anion channel activity; P:transmembrane transport; P:regulation of anion transport; C:mitochondrial outer membrane; C:pore complex	-
AC187470.51	gnl|UG|Ghi#S33835587	cytochrome f	285	CAA39759	1.95485e-37	0.923	9	F:electron carrier activity; F:iron ion binding; C:integral to thylakoid membrane; F:heme binding; C:photosystem I; P:photosynthesis; C:chloroplast thylakoid membrane; P:oxidation-reduction process; P:electron transport	-
AC187470.52	gnl|UG|Ghi#S33797184	---NA---	292				0	-
AC187470.53	gnl|UG|Ghi#S62201856	envelope membrane protein	252	AFQ39349	3.72484e-13	0.8915	4	P:proton transport; F:hydrogen ion transmembrane transporter activity; C:integral to membrane; C:chloroplast inner membrane	-
AC187470.54	gnl|UG|Ghi#S62201772	envelope membrane protein	252	AFQ39349	3.72484e-13	0.8915	4	P:proton transport; F:hydrogen ion transmembrane transporter activity; C:integral to membrane; C:chloroplast inner membrane	-
AC187470.55	gnl|UG|Ghi#S62218457	voltage-dependent anion-selective	337	EOY03376	1.80549e-43	0.8435	6	F:porin activity; F:voltage-gated anion channel activity; P:transmembrane transport; P:regulation of anion transport; C:mitochondrial outer membrane; C:pore complex	-
AC187470.56	gnl|UG|Ghi#S28638223	mitochondrial outer membrane protein porin of 36 kda-like	147	EOY03376	1.29523e-22	0.934	6	F:porin activity; F:voltage-gated anion channel activity; P:transmembrane transport; P:regulation of anion transport; C:mitochondrial outer membrane; C:pore complex	-
AC187470.57	gnl|UG|Ghi#S28636219	mitochondrial outer membrane protein porin of 36 kda-like	147	EOY03376	1.29523e-22	0.934	6	F:porin activity; F:voltage-gated anion channel activity; P:transmembrane transport; P:regulation of anion transport; C:mitochondrial outer membrane; C:pore complex	-
AC187470.58	gnl|UG|Ghi#S28632782	mitochondrial outer membrane protein porin of 36 kda-like	147	EOY03376	1.29523e-22	0.934	6	F:porin activity; F:voltage-gated anion channel activity; P:transmembrane transport; P:regulation of anion transport; C:mitochondrial outer membrane; C:pore complex	-
AC187470.59	gnl|UG|Ghi#S28632779	mitochondrial outer membrane protein porin of 36 kda-like	147	EOY03376	1.29523e-22	0.934	6	F:porin activity; F:voltage-gated anion channel activity; P:transmembrane transport; P:regulation of anion transport; C:mitochondrial outer membrane; C:pore complex	-
AC187470.60	gnl|UG|Ghi#S30001671	vesicle transport protein	108	EOY27330	8.96656e-14	0.9325	11	P:response to high light intensity; P:protein folding; C:Golgi apparatus; P:response to endoplasmic reticulum stress; C:plasma membrane; P:vesicle-mediated transport; P:response to hydrogen peroxide; C:integral to membrane; C:endoplasmic reticulum; P:response to heat; F:transporter activity	-
AC187470.61	gnl|UG|Ghi#S30013720	---NA---	387				0	-
AC187470.62	gnl|UG|Ghi#S30013720	---NA---	322				0	-
AC202821.1	gnl|UG|Ghi#S33804385	tuftelin-interacting protein 11-like	813	EOY10266	7.38823e-43	0.8435	6	C:spliceosomal complex; P:regulation of circadian rhythm; C:nuclear lumen; P:regulation of transcription, DNA-dependent; P:mRNA splicing, via spliceosome; F:DNA binding	-
AC202821.2	gnl|UG|Ghi#S33794945	rna polymerase sigma subunit 1	599	EOY10269	2.03427e-98	0.752	29	P:response to fructose stimulus; P:tRNA metabolic process; P:pentose-phosphate shunt; P:response to far red light; P:carotenoid biosynthetic process; F:DNA-directed RNA polymerase activity; F:protein binding; P:water transport; P:response to red light; F:plastid sigma factor activity; P:DNA-dependent transcription, initiation; P:regulation of transcription, DNA-dependent; P:chloroplast relocation…	EC:2.7.7.6
AC202821.3	gnl|UG|Ghi#S33794946	rna polymerase sigma subunit 1	599	EOY10269	2.03427e-98	0.752	29	P:response to fructose stimulus; P:tRNA metabolic process; P:pentose-phosphate shunt; P:response to far red light; P:carotenoid biosynthetic process; F:DNA-directed RNA polymerase activity; F:protein binding; P:water transport; P:response to red light; F:plastid sigma factor activity; P:DNA-dependent transcription, initiation; P:regulation of transcription, DNA-dependent; P:chloroplast relocation…	EC:2.7.7.6
AC202821.4	gnl|UG|Ghi#S30018494	rna polymerase sigma factor siga-like	684	EOY10269	7.81855e-89	0.7735	7	F:sequence-specific DNA binding transcription factor activity; F:DNA binding; P:DNA-dependent transcription, initiation; F:sigma factor activity; P:regulation of transcription, DNA-dependent; C:transcription factor complex; P:regulation of transcription, DNA-dependent	-
AC202821.5	gnl|UG|Ghi#S33805064	tuftelin-interacting protein 11-like	666	EOY10266	1.6257e-43	0.8435	6	C:spliceosomal complex; P:regulation of circadian rhythm; C:nuclear lumen; P:regulation of transcription, DNA-dependent; P:mRNA splicing, via spliceosome; F:DNA binding	-
AC202821.6	gnl|UG|Ghi#S33805063	tuftelin-interacting protein 11-like	503	EOY10266	2.74334e-25	0.8445	6	C:spliceosomal complex; P:regulation of circadian rhythm; C:nuclear lumen; P:regulation of transcription, DNA-dependent; P:mRNA splicing, via spliceosome; F:DNA binding	-
AC202821.7	gnl|UG|Ghi#S33820880	---NA---	425				0	-
AC202821.8	gnl|UG|Ghi#S28664157	---NA---	203				0	-
AC202821.9	gnl|UG|Ghi#S28664767	---NA---	200				0	-
AC202821.10	gnl|UG|Ghi#S28664766	---NA---	200				0	-
AC202821.11	gnl|UG|Ghi#S45784284	serine threonine-protein phosphatase 7 long form homolog	465	ACD56613	7.28189e-18	0.6	5	F:zinc ion binding; F:hydrolase activity; F:protein serine/threonine phosphatase activity; C:nucleus; F:phosphoprotein phosphatase activity
AC202821.12	gnl|UG|Ghi#S42362836	serine threonine-protein phosphatase 7 long form homolog	465	ACD56613	7.28189e-18	0.6	5	F:zinc ion binding; F:hydrolase activity; F:protein serine/threonine phosphatase activity; C:nucleus; F:phosphoprotein phosphatase activity
AC202821.13	gnl|UG|Ghi#S62203760	---NA---	365				0	-
AC202821.14	gnl|UG|Ghi#S28643482	---NA---	194				0	-
AC190836.1	gnl|UG|Ghi#S33793780	predicted protein [Populus trichocarpa]	173	XP_002320408	4.47361e-07	0.78	8	P:response to stimulus; P:single-organism cellular process; C:intracellular organelle part; C:cytoplasmic part; C:endomembrane system; F:phosphoprotein phosphatase activity; C:nucleus; P:protein dephosphorylation	EC:3.1.3.16
AC202830.1	gnl|UG|Ghi#S33794825	tir-nbs-lrr resistance protein	799	XP_002332400	1.6079e-47	0.576	3	P:defense response; F:ADP binding; P:signal transduction
AC202830.2	gnl|UG|Ghi#S33794825	tir-nbs-lrr resistance protein	809	ESR54959	1.62662e-49	0.5945	3	P:defense response; F:ADP binding; P:signal transduction
AC202830.3	gnl|UG|Ghi#S33794825	tir-nbs-lrr	812	XP_004308445	3.27826e-53	0.5935	3	P:defense response; F:ADP binding; P:signal transduction
AC202830.4	gnl|UG|Ghi#S33794825	tir-nbs-lrr	809	XP_004308445	2.39432e-53	0.5875	3	P:defense response; F:ADP binding; P:signal transduction
AC202830.5	gnl|UG|Ghi#S33794825	tir-nbs-lrr	812	XP_004308445	1.90605e-51	0.582	3	P:defense response; F:ADP binding; P:signal transduction
AC202830.6	gnl|UG|Ghi#S33794825	disease resistance	802	EMJ02857	5.02276e-36	0.5995	3	P:defense response; F:ADP binding; P:signal transduction
AC202830.7	gnl|UG|Ghi#S33794825	tir-nbs-lrr resistance protein	597	ESR54959	2.33835e-40	0.5425	6	P:defense response; F:ADP binding; P:signal transduction; F:ATP binding; F:nucleotide binding; F:nucleoside-triphosphatase activity
AC202830.8	gnl|UG|Ghi#S33794826	tir-nbs-lrr resistance protein	786	XP_002332400	1.98972e-47	0.58	3	P:defense response; F:ADP binding; P:signal transduction
AC202830.9	gnl|UG|Ghi#S33794826	tir-nbs-lrr resistance protein	795	ESR54959	1.27408e-49	0.5925	3	P:defense response; F:ADP binding; P:signal transduction
AC202830.10	gnl|UG|Ghi#S33794826	tir-nbs-lrr	798	XP_004308445	4.08087e-53	0.598	3	P:defense response; F:ADP binding; P:signal transduction
AC202830.11	gnl|UG|Ghi#S33794826	tir-nbs-lrr	795	XP_004308445	3.99008e-53	0.5865	3	P:defense response; F:ADP binding; P:signal transduction
AC202830.12	gnl|UG|Ghi#S33794826	tir-nbs-lrr	798	XP_004308445	2.88445e-51	0.582	3	P:defense response; F:ADP binding; P:signal transduction
AC202830.13	gnl|UG|Ghi#S33794826	disease resistance	788	EMJ02857	6.07947e-36	0.5995	3	P:defense response; F:ADP binding; P:signal transduction
AC202830.14	gnl|UG|Ghi#S33794826	tir-nbs-lrr resistance protein	583	ESR54959	1.83322e-40	0.5425	6	P:defense response; F:ADP binding; P:signal transduction; F:ATP binding; F:nucleotide binding; F:nucleoside-triphosphatase activity
AC202830.15	gnl|UG|Ghi#S42326440	probable l-type lectin-domain containing receptor kinase -like	788	EOY09508	1.93231e-61	0.617	2	F:binding; F:protein kinase activity	-
AC202830.16	gnl|UG|Ghi#S33822809	---NA---	476				0	-
AC202830.17	gnl|UG|Ghi#S28670370	protein	619	EOY25754	6.55418e-49	0.7525	4	P:signal transduction; F:anion binding; F:adenyl ribonucleotide binding; F:purine ribonucleoside binding	-
AC202830.18	gnl|UG|Ghi#S28670370	protein	613	EOY25754	4.39744e-49	0.7315	1	P:response to stimulus	-
AC202830.19	gnl|UG|Ghi#S33798034	protein	653	EOY25754	6.8505e-49	0.7315	1	P:response to stimulus	-
AC202830.20	gnl|UG|Ghi#S33798034	tmv resistance protein n-like	642	EOY25762	5.51433e-48	0.759	4	P:response to stimulus; F:anion binding; F:adenyl ribonucleotide binding; F:purine ribonucleoside binding	-
AC202830.21	gnl|UG|Ghi#S33798033	protein	653	EOY25754	6.8505e-49	0.7315	1	P:response to stimulus	-
AC202830.22	gnl|UG|Ghi#S33798033	tmv resistance protein n-like	642	EOY25762	5.51433e-48	0.759	4	P:response to stimulus; F:anion binding; F:adenyl ribonucleotide binding; F:purine ribonucleoside binding	-
AC202830.23	gnl|UG|Ghi#S28674152	protein	605	EOY25754	6.20679e-52	0.772	4	P:response to stimulus; F:anion binding; F:adenyl ribonucleotide binding; F:purine ribonucleoside binding	-
AC202830.24	gnl|UG|Ghi#S28674152	protein	605	EOY25754	3.03415e-51	0.759	5	P:defense response; F:ADP binding; F:ATP binding; P:signal transduction; F:nucleoside-triphosphatase activity	EC:3.6.1.15
AC202830.25	gnl|UG|Ghi#S28674152	protein	605	EOY25754	1.65046e-52	0.7395	1	P:signal transduction
AC202830.26	gnl|UG|Ghi#S28674152	disease resistance	605	EOY25754	1.32646e-51	0.7485	4	P:response to stimulus; F:anion binding; F:adenyl ribonucleotide binding; F:purine ribonucleoside binding	-
AC202830.27	gnl|UG|Ghi#S28674150	protein	605	EOY25754	6.20679e-52	0.772	4	P:response to stimulus; F:anion binding; F:adenyl ribonucleotide binding; F:purine ribonucleoside binding	-
AC202830.28	gnl|UG|Ghi#S28674150	protein	605	EOY25754	3.03415e-51	0.759	5	P:defense response; F:ADP binding; F:ATP binding; P:signal transduction; F:nucleoside-triphosphatase activity	EC:3.6.1.15
AC202830.29	gnl|UG|Ghi#S28674150	protein	605	EOY25754	1.65046e-52	0.7395	1	P:signal transduction
AC202830.30	gnl|UG|Ghi#S28674150	disease resistance	605	EOY25754	1.32646e-51	0.7485	4	P:response to stimulus; F:anion binding; F:adenyl ribonucleotide binding; F:purine ribonucleoside binding	-
AC202830.31	gnl|UG|Ghi#S30013172	atp binding	396	EOY09508	9.07511e-26	0.6975	3	F:protein kinase activity; P:transition metal ion transport; F:nucleotide binding	-
AC202830.32	gnl|UG|Ghi#S33807970	tmv resistance protein	368	EOY25754	7.12884e-38	0.7145	4	P:response to stimulus; F:anion binding; F:adenyl ribonucleotide binding; F:purine ribonucleoside binding	-
AC187810.1	gnl|UG|Ghi#S33794825	tmv resistance protein n-like	799	ADL36726	1.98937e-34	0.572	3	P:defense response; F:ADP binding; P:signal transduction
AC187810.2	gnl|UG|Ghi#S33794825	tmv resistance protein n-like	797	ADL36726	1.09885e-43	0.584	3	P:defense response; F:ADP binding; P:signal transduction
AC187810.3	gnl|UG|Ghi#S33794825	disease resistance	716	EOY25754	1.16613e-34	0.5635	3	P:defense response; F:ADP binding; P:signal transduction
AC187810.4	gnl|UG|Ghi#S33794826	tmv resistance protein n	785	ADL36726	1.33303e-31	0.569	3	P:defense response; F:ADP binding; P:signal transduction
AC187810.5	gnl|UG|Ghi#S33794826	tir-nbs-lrr	783	ADL36726	1.57287e-40	0.5815	3	P:defense response; F:ADP binding; P:signal transduction
AC187810.6	gnl|UG|Ghi#S33794826	disease resistance	703	EOY25754	9.95412e-32	0.5555	3	P:defense response; F:ADP binding; P:signal transduction
AC187810.7	gnl|UG|Ghi#S33798034	tmv resistance protein n-like	615	EOY25762	1.30094e-57	0.711	1	P:response to stimulus	-
AC187810.8	gnl|UG|Ghi#S33798034	disease resistance	565	EOY25752	2.96177e-63	0.738	4	P:response to stimulus; F:anion binding; F:adenyl ribonucleotide binding; F:purine ribonucleoside binding	-
AC187810.9	gnl|UG|Ghi#S33798034	tmv resistance protein n-like	614	EOY25762	2.51927e-51	0.7455	1	P:response to stimulus	-
AC187810.10	gnl|UG|Ghi#S33798034	tmv resistance protein n-like	622	EOY25762	7.14419e-63	0.734	1	P:response to stimulus	-
AC187810.11	gnl|UG|Ghi#S33798033	tmv resistance protein n-like	615	EOY25762	1.30094e-57	0.711	1	P:response to stimulus	-
AC187810.12	gnl|UG|Ghi#S33798033	disease resistance	565	EOY25752	2.96177e-63	0.738	4	P:response to stimulus; F:anion binding; F:adenyl ribonucleotide binding; F:purine ribonucleoside binding	-
AC187810.13	gnl|UG|Ghi#S33798033	tmv resistance protein n-like	614	EOY25762	2.51927e-51	0.7455	1	P:response to stimulus	-
AC187810.14	gnl|UG|Ghi#S33798033	tmv resistance protein n-like	622	EOY25762	7.14419e-63	0.734	1	P:response to stimulus	-
AC187810.15	gnl|UG|Ghi#S33802212	nbs-type resistance protein	587	AGM46252	2.86805e-97	0.892	2	P:defense response; F:ADP binding	-
AC187810.16	gnl|UG|Ghi#S33802212	nbs-type resistance protein	587	AAP93890	8.04958e-99	0.8925	2	P:defense response; F:ADP binding	-
AC187810.17	gnl|UG|Ghi#S33802212	nbs-type resistance protein	587	AAP93890	9.75963e-110	0.89	2	P:defense response; F:ADP binding	-
AC187810.18	gnl|UG|Ghi#S33802212	nbs-type resistance protein	471	AGM46252	3.2359e-90	0.886	2	P:defense response; F:ADP binding	-
AC187810.19	gnl|UG|Ghi#S28670369	nbs-type resistance protein	591	AGM46252	1.56317e-90	0.8995	2	P:defense response; F:ADP binding	-
AC187810.20	gnl|UG|Ghi#S28670369	nbs-type resistance protein	591	AAP93890	6.22609e-92	0.8925	2	P:defense response; F:ADP binding	-
AC187810.21	gnl|UG|Ghi#S28670369	nbs-type resistance protein	591	AAP93890	5.35841e-103	0.8915	2	P:defense response; F:ADP binding	-
AC187810.22	gnl|UG|Ghi#S33836417	---NA---	406				0	-
AC187810.23	gnl|UG|Ghi#S33836417	---NA---	408				0	-
AC187810.24	gnl|UG|Ghi#S42298883	---NA---	369				0	-
AC187810.25	gnl|UG|Ghi#S42298883	---NA---	371				0	-
AC187810.26	gnl|UG|Ghi#S42315467	---NA---	319				0	-
AC187810.27	gnl|UG|Ghi#S42315467	---NA---	321				0	-
AC187810.28	gnl|UG|Ghi#S28674152	disease resistance	603	EOY25762	1.02041e-61	0.7355	4	P:response to stimulus; F:anion binding; F:adenyl ribonucleotide binding; F:purine ribonucleoside binding	-
AC187810.29	gnl|UG|Ghi#S28674152	tmv resistance protein n-like	564	EOY25762	7.09023e-57	0.71	1	P:response to stimulus	-
AC187810.30	gnl|UG|Ghi#S28674152	tmv resistance protein n-like	563	EOY25762	1.03191e-50	0.744	1	P:response to stimulus	-
AC187810.31	gnl|UG|Ghi#S28674152	tmv resistance protein n-like	564	EOY25762	3.20746e-62	0.734	1	P:response to stimulus	-
AC187810.32	gnl|UG|Ghi#S28674150	disease resistance	603	EOY25762	1.02041e-61	0.7355	4	P:response to stimulus; F:anion binding; F:adenyl ribonucleotide binding; F:purine ribonucleoside binding	-
AC187810.33	gnl|UG|Ghi#S28674150	tmv resistance protein n-like	564	EOY25762	7.09023e-57	0.71	1	P:response to stimulus	-
AC187810.34	gnl|UG|Ghi#S28674150	tmv resistance protein n-like	563	EOY25762	1.03191e-50	0.744	1	P:response to stimulus	-
AC187810.35	gnl|UG|Ghi#S28674150	tmv resistance protein n-like	564	EOY25762	3.20746e-62	0.734	1	P:response to stimulus	-
AC187810.36	gnl|UG|Ghi#S42336660	---NA---	272				0	-
AC187810.37	gnl|UG|Ghi#S28667937	---NA---	336				0	-
AC187810.38	gnl|UG|Ghi#S28667937	---NA---	253				0	-
AC187810.39	gnl|UG|Ghi#S33807970	tmv resistance protein n-like	368	ESR54983	1.77723e-30	0.7465	1	P:response to stimulus	-
AC187810.40	gnl|UG|Ghi#S33807970	tmv resistance protein n-like	368	XP_002277500	3.39941e-31	0.746	4	P:response to stimulus; F:anion binding; F:adenyl ribonucleotide binding; F:purine ribonucleoside binding	-
AC187810.41	gnl|UG|Ghi#S33807970	tmv resistance protein n-like	368	ESR54979	2.54792e-31	0.7515	1	P:response to stimulus	-

## Sheet: Table S3-chr11-BAC-SRE
Table S3 Stress response elements on chromosome 11 based on the G. hirsutum Unigene set.
Level	GO ID	Term	Type	#Seqs	Graph Score	Sequences
2	GO:0050896	response to stimulus	biological_process	10	5.92	28E08.2, 28E08.5, 28E08.6, 28E08.9, 31K15.15, 31K15.16, 31K15.18, 28E08.1, 28E08.3, 28E08.4
4	GO:0007154	cell communication	biological_process	7	6.08	28E08.2, 28E08.5, 28E08.6, 28E08.9, 28E08.3, 28E08.4, 28E08.1
4	GO:0051716	cellular response to stimulus	biological_process	7	3.41	28E08.2, 28E08.5, 28E08.6, 28E08.9, 28E08.3, 28E08.4, 28E08.1
5	GO:0007165	signal transduction	biological_process	7	6.14	28E08.2, 28E08.5, 28E08.6, 28E08.9, 28E08.3, 28E08.4, 28E08.1
2	GO:0023052	signaling	biological_process	7	3.65	28E08.2, 28E08.5, 28E08.6, 28E08.9, 28E08.3, 28E08.4, 28E08.1
3	GO:0044700	single organism signaling	biological_process	7	6.08	28E08.2, 28E08.5, 28E08.6, 28E08.9, 28E08.3, 28E08.4, 28E08.1
3	GO:0006950	response to stress	biological_process	6	4.43	31K15.15, 31K15.16, 31K15.18, 28E08.1, 28E08.3, 28E08.4
5	GO:0007267	cell-cell signaling	biological_process	4	4	28E08.2, 28E08.5, 28E08.6, 28E08.9
11	GO:0006357	regulation of transcription from RNA polymerase II promoter	biological_process	4	4	28E08.15, 28E08.26, 28E08.27, 28E08.30
10	GO:0006355	regulation of transcription, DNA-dependent	biological_process	4	2.4	28E08.15, 28E08.26, 28E08.27, 28E08.30
8	GO:0032774	RNA biosynthetic process	biological_process	4	0.86	28E08.15, 28E08.26, 28E08.27, 28E08.30
6	GO:0006949	syncytium formation	biological_process	4	4	28E08.2, 28E08.5, 28E08.6, 28E08.9
10	GO:0006366	transcription from RNA polymerase II promoter	biological_process	4	2.4	28E08.15, 28E08.26, 28E08.27, 28E08.30
9	GO:0006351	transcription, DNA-dependent	biological_process	4	1.44	28E08.15, 28E08.26, 28E08.27, 28E08.30
4	GO:0006952	defense response	biological_process	3	3	31K15.15, 31K15.16, 31K15.18
6	GO:0035556	intracellular signal transduction	biological_process	3	2.36	28E08.1, 28E08.3, 28E08.4
3	GO:0009628	response to abiotic stimulus	biological_process	3	2.15	28E08.3, 28E08.4, 28E08.1
3	GO:0042221	response to chemical stimulus	biological_process	3	1.62	28E08.3, 28E08.4, 28E08.1
4	GO:1901700	response to oxygen-containing compound	biological_process	3	1.98	28E08.3, 28E08.4, 28E08.1
9	GO:0009738	abscisic acid mediated signaling pathway	biological_process	2	2	28E08.3, 28E08.4
8	GO:0071215	cellular response to abscisic acid stimulus	biological_process	2	1.2	28E08.3, 28E08.4
7	GO:0097306	cellular response to alcohol	biological_process	2	0.72	28E08.3, 28E08.4
5	GO:0070887	cellular response to chemical stimulus	biological_process	2	0.26	28E08.3, 28E08.4
4	GO:0071495	cellular response to endogenous stimulus	biological_process	2	0.43	28E08.3, 28E08.4
7	GO:0032870	cellular response to hormone stimulus	biological_process	2	0.72	28E08.3, 28E08.4
7	GO:0071396	cellular response to lipid	biological_process	2	0.72	28E08.3, 28E08.4
6	GO:0071310	cellular response to organic substance	biological_process	2	0.43	28E08.3, 28E08.4
6	GO:1901701	cellular response to oxygen-containing compound	biological_process	2	0.43	28E08.3, 28E08.4
8	GO:0009755	hormone-mediated signaling pathway	biological_process	2	1.2	28E08.3, 28E08.4
5	GO:0006972	hyperosmotic response	biological_process	2	1.2	28E08.3, 28E08.4
6	GO:0042538	hyperosmotic salinity response	biological_process	2	2	28E08.3, 28E08.4
6	GO:0009737	response to abscisic acid stimulus	biological_process	2	0.72	28E08.3, 28E08.4
5	GO:0097305	response to alcohol	biological_process	2	0.43	28E08.3, 28E08.4
3	GO:0009719	response to endogenous stimulus	biological_process	2	0.98	28E08.3, 28E08.4
6	GO:0009723	response to ethylene stimulus	biological_process	2	2	28E08.3, 28E08.4
5	GO:0009725	response to hormone stimulus	biological_process	2	1.63	28E08.3, 28E08.4
4	GO:0010035	response to inorganic substance	biological_process	2	0.72	28E08.3, 28E08.4
5	GO:0033993	response to lipid	biological_process	2	0.43	28E08.3, 28E08.4
4	GO:0010033	response to organic substance	biological_process	2	0.98	28E08.3, 28E08.4
4	GO:0006970	response to osmotic stress	biological_process	2	0.72	28E08.3, 28E08.4
5	GO:0009651	response to salt stress	biological_process	2	1.2	28E08.3, 28E08.4
6	GO:0009414	response to water deprivation	biological_process	2	2	28E08.3, 28E08.4
5	GO:0009415	response to water stimulus	biological_process	2	1.2	28E08.3, 28E08.4
4	GO:0007568	aging	biological_process	1	0.36	AC193383.2
7	GO:0007243	intracellular protein kinase cascade	biological_process	1	0.6	28E08.1
9	GO:0010150	leaf senescence	biological_process	1	1	AC193383.2
8	GO:0000165	MAPK cascade	biological_process	1	1	28E08.1
6	GO:0043436	oxoacid metabolic process	biological_process	1	0.13	28E08.1
10	GO:0009069	serine family amino acid metabolic process	biological_process	1	1	28E08.1

## Sheet: TableS4-chr21-BAC-SRE
Table S4 Stress response elements on chromosome 21 based on the G. hirsutum Unigene set.
Level	GO ID	Term	Type	#Seqs	Graph Score	Sequences
2	GO:0050896	response to stimulus	biological_process	44	37.34	AC202830.24, AC202830.28, AC187810.15, AC187810.16, AC187810.17, AC187810.18, AC187810.19, AC187810.20, AC187810.21, AC187470.60, AC187470.47, AC202830.17, AC202821.2, AC202821.3, AC190836.1, AC202830.18, AC202830.19, AC202830.20, AC202830.21, AC202830.22, AC202830.23, AC202830.26, AC202830.27, AC202830.30, AC202830.32, AC187810.7, AC187810.8, AC187810.9, AC187810.10, AC187810.11, AC187810.12, AC…
4	GO:0055114	oxidation-reduction process	biological_process	23	17.24	AC187470.2, AC187470.3, AC187470.4, AC187470.6, AC187470.7, AC187470.9, AC187470.10, AC187470.14, AC187470.15, AC187470.16, AC187470.26, AC187470.39, AC187470.46, AC187470.51, AC187470.5, AC187470.8, AC187470.19, AC187470.21, AC187470.22, AC187470.23, AC187470.24, AC202821.2, AC202821.3
9	GO:0006351	transcription, DNA-dependent	biological_process	18	13.4	32H19.1, 32H19.2, 32H19.3, 32H19.6, 32H19.15, 32H19.19, AC202821.1, AC202821.2, AC202821.3, AC202821.4, AC202821.5, AC202821.6, AC187470.8, AC187470.11, AC187470.12, AC187470.13, 30E04.64, 30E04.65
10	GO:0006355	regulation of transcription, DNA-dependent	biological_process	12	12	32H19.1, 32H19.2, 32H19.3, 32H19.6, 32H19.15, 32H19.19, AC202821.1, AC202821.2, AC202821.3, AC202821.4, AC202821.5, AC202821.6
3	GO:0006950	response to stress	biological_process	12	7.3	AC202830.24, AC202830.28, AC187810.15, AC187810.16, AC187810.17, AC187810.18, AC187810.19, AC187810.20, AC187810.21, AC187470.60, AC202821.2, AC202821.3
4	GO:0006952	defense response	biological_process	9	9	AC202830.24, AC202830.28, AC187810.15, AC187810.16, AC187810.17, AC187810.18, AC187810.19, AC187810.20, AC187810.21
4	GO:0051716	cellular response to stimulus	biological_process	7	2.72	AC187470.60, AC187470.47, AC202830.17, AC202830.24, AC202830.28, AC202821.2, AC202821.3
5	GO:0007165	signal transduction	biological_process	4	3.22	AC187470.47, AC202830.17, AC202830.24, AC202830.28
2	GO:0023052	signaling	biological_process	4	1.16	AC187470.47, AC202830.17, AC202830.24, AC202830.28
6	GO:0043436	oxoacid metabolic process	biological_process	3	0.39	AC187470.47, AC202821.2, AC202821.3
3	GO:0009628	response to abiotic stimulus	biological_process	3	2.59	AC187470.60, AC202821.2, AC202821.3
3	GO:0042221	response to chemical stimulus	biological_process	3	0.52	AC202821.2, AC202821.3, AC187470.60
5	GO:0009416	response to light stimulus	biological_process	3	4.2	AC202821.2, AC202821.3, AC187470.60
4	GO:1901700	response to oxygen-containing compound	biological_process	3	0.62	AC202821.2, AC202821.3, AC187470.60
4	GO:0009314	response to radiation	biological_process	3	2.52	AC202821.2, AC202821.3, AC187470.60
5	GO:0071214	cellular response to abiotic stimulus	biological_process	2	0.72	AC202821.2, AC202821.3
7	GO:0071482	cellular response to light stimulus	biological_process	2	2	AC202821.2, AC202821.3
6	GO:0071478	cellular response to radiation	biological_process	2	1.2	AC202821.2, AC202821.3
4	GO:0071461	cellular response to redox state	biological_process	2	2	AC202821.2, AC202821.3
6	GO:0006733	oxidoreduction coenzyme metabolic process	biological_process	2	0.16	AC202821.2, AC202821.3
13	GO:0006098	pentose-phosphate shunt	biological_process	2	2	AC202821.2, AC202821.3
6	GO:0009637	response to blue light	biological_process	2	2	AC202821.2, AC202821.3
5	GO:0009743	response to carbohydrate stimulus	biological_process	2	0.43	AC202821.2, AC202821.3
7	GO:0010218	response to far red light	biological_process	2	2	AC202821.2, AC202821.3
8	GO:0009750	response to fructose stimulus	biological_process	2	2	AC202821.2, AC202821.3
7	GO:0009746	response to hexose stimulus	biological_process	2	1.2	AC202821.2, AC202821.3
6	GO:0034284	response to monosaccharide stimulus	biological_process	2	0.72	AC202821.2, AC202821.3
4	GO:0010033	response to organic substance	biological_process	2	0.26	AC202821.2, AC202821.3
4	GO:0006970	response to osmotic stress	biological_process	2	1.2	AC202821.2, AC202821.3
7	GO:0010114	response to red light	biological_process	2	2	AC202821.2, AC202821.3
6	GO:0009639	response to red or far red light	biological_process	2	2.4	AC202821.2, AC202821.3
3	GO:0051775	response to redox state	biological_process	2	1.2	AC202821.2, AC202821.3
5	GO:0009651	response to salt stress	biological_process	2	2	AC202821.2, AC202821.3
6	GO:0034976	response to endoplasmic reticulum stress	biological_process	1	1	AC187470.60
5	GO:0009408	response to heat	biological_process	1	1	AC187470.60
7	GO:0009644	response to high light intensity	biological_process	1	1	AC187470.60
6	GO:0042542	response to hydrogen peroxide	biological_process	1	1	AC187470.60
4	GO:0010035	response to inorganic substance	biological_process	1	0.6	AC187470.60
6	GO:0009642	response to light intensity	biological_process	1	0.6	AC187470.60
4	GO:0006979	response to oxidative stress	biological_process	1	0.36	AC187470.60
5	GO:0000302	response to reactive oxygen species	biological_process	1	0.6	AC187470.60
4	GO:0009266	response to temperature stimulus	biological_process	1	0.6	AC187470.60
10	GO:0009069	serine family amino acid metabolic process	biological_process	1	1	AC187470.47
7	GO:0010027	thylakoid membrane organization	biological_process	2	2	AC202821.2, AC202821.3
5	GO:0033554	cellular response to stress	biological_process	1	0.6	AC187470.60
7	GO:0007167	enzyme linked receptor protein signaling pathway	biological_process	1	0.6	AC187470.47
