# Supplementary material for: Sequence composition of BAC clones and SSR markers mapped to Upland cotton chromosomes 11 and 21 targeting resistance to soil-borne pathogens
Source: Front Plant Sci. 2015 Oct 2;6:791. doi: 10.3389/fpls.2015.00791 (PMC4591483; doi:10.3389/fpls.2015.00791)
Supplement: Supplementary file 1 [file DataSheet1.ZIP › Supplemental Tables/Tables S14-15 AD genome comparison-1.xlsx]

## Sheet: TableS14 
Table S14 Comparisons of TM-1 genome sequence (Gossypium hirsutum AD1) with BACs on chromosomes 11 and 21.
A: CGP-BGI-Genome Sequence of cultivated Upland cotton (Gossypium hirsutum TM-1) provides insights into genome evolution (Li et al. 2015).
ID of BAC	Marker	Seq Length bp	BGI-identity chr	BGI-identity (%)*	Total Matched Length **	mismatch	Gapopen	Longest hit	BGI-start on TM1 chr	BGI-end on TM1 chr	Notes
Chr11
28E08	MUSB1000	117929	At_chr1a	98.1	113260	766	177	344,14	66456993	66572660
28O10	MUSB1015	135685	At_chr1	99.6	108270	193	75	19185	69441837	69291604
26K03	MUSB0953	136740	At_chr1	99.1	104133	187	23	24766	83844017	83731445
			At_chr1	99.1	16444	117	25	16444	49902696	49886274
24E04	MUSB0641	107318	scaffold5394.1	99.9				8970			TE***
			At_chr1	97.8				5305			TE
40I16	MUSB1278	89982	At_chr3	99.7	67469	100	26	45474	62655618	62566994
34K01	MUSB1163	136264	At_chr1	98.1	39001	436	42	11115	36143459	36153454
29O06	MUSB1035	111818	scaffold4595.1	100	10658	2	0	10658	2516	13173
33K23	MUSB0827	105004	At_chr1	99.5	94802	272	62	20866	43240989	43347160
18O18	MUSB0404	75523	At_chr1	98.6				10191			TE
31K15	MUSB1076	113182	scaffold1346.1	99.2	104742	479	49	19391	309499	190440	different sequence order
		1129445		99.0583	658779
	% alignment to TM1 genome	58.3277
	% alignment to At-Chr1 genome	42.1366		98.8	475910 (At-Chr1)
	%				72.2412
Chr21
AC193383	NAU6334 NAU6598 NAU6673 NAU6301	107036	Dt_chr7	96.7	95735	1669	593	9483	18410495	18303674	different sequence order
AC187848	NAU2826 NAU6222 NAU6627	88499	Dt_chr7	92.3				2468			TE
30E04	MUSB0810	112602	Dt_chr7	99.8	113762	96	12	22962	11987978	12129222
AC187214	NAU2110 NAU6178 NAU6444	99687	Dt_chr7	96.3	87552	2207	428	14295	26229158	26333790	different sequence order
32H19	MUSB0823	87789	At_chr1	99.7	84103	164	27	27620	70298556	70210258
AC187470	NAU6224 NAU6282 NAU1063	110475	Dt_chr7	96.9	86813	2065	272	14709	751474	881943
AC202821	NAU6146 NAU6677	88339	Dt_chr7	96.5	78000	2047	305	12758	38221530	38313578	different sequence order
AC190836	TMB1871 NAU6507	85559	scaffold1277.1	96.87	43571	672	193	16140	191053	252429	different sequence order
AC202830	NAU6520 NAU6697 NAU6530 NAU6658 NAU6675 NAU6593	101659	At_chr1	96.08				9053			TE
AC187810	NAU6525 NAU6431 NAU6245	92907	scaffold1319.1	97.3				7118			TE
		974552		96.845	589536
	% alignment sequence	60.493
	% alignment sequence to Dt-Chr7	51.863		96.5	505432(Dt_chr7)
	%				85.7339
AC193383	NAU6334 NAU6598 NAU6673 NAU6301	107036	At_chr1	93.6	40786	1564	375	7630	54416519	54540275	different sequence order
32H19	MUSB0823	87789	scaffold4394.1	100	19773	2	0	19773	1	19773
32H19	MUSB0823	87789	Dt_chr7	91.1	18087	1344	149	4960	45263823	45305866
AC187470	NAU6224 NAU6282 NAU1063	110475	At_chr1	93.9	21340		191	7488	65433958	65525561
At_chr1: equals to chr11 in TM1 genome; Dt_chr7: equals to chr21 in TM1 genome; At_chr3: equals to chr07 in TM1 genome.
B: NAU-NBI-sequencing of allotetraploid cotton (Gossypium hirsutum AD1) provides a resource for fiber improvement (Zhang et al. 2015).
ID of BAC	Marker	Seq Length bp	NBI-identity Chr	NBI-identity (%)*	Total Matched Length **	mismatch	Gapopen	Longest hit	NBI-start on TM1 chr	NBI-end on TM1 chr	Notes
Chr11
28E08	MUSB1000	117929	scaffold4901	98	27988	320	89	15994	34586	1
			scaffold2772_A11	98.8	50093	39	18	25985	52006	158
			D11	95.2	10363	312	101	10363	24193467	24203747
28O10	MUSB1015	135685	A11	99.8	51724	46	23	29018	33545123	33675022
			scaffold2773_A11	98.3	58763	205	112	21007	1213	63289
26K03	MUSB0953	136740	A11	99.8	120370	64	37	20121	53116335	52968311
24E04	MUSB0641	107318	scaffold2970_A11	97.9				5747			TE***
40I16	MUSB1278	89982	A07	98.6	78151	150	77	65593	47212178	47308177
34K01	MUSB1163	136264	scaffold5350	99.1	30960	243	22	16796	2544	19336	different sequence order
			scaffold2955_A11	99.3	26234	158	11	11045	1	28620	different sequence order
			scaffold2940_A11	99.9	9988	12	1	9988	2219	12206
29O06	MUSB1035	111818	D07	98.7				8209			TE
			A11	97.1				3121			TE
33K23	MUSB0827	105004	scaffold3039_A11	99.5	91767	147	60	31942	346542	247407	different sequence order
18O18	MUSB0404	75523	A11	98.5				5159			TE
31K15	MUSB1076	113182	A11	99.3	57593	184	89	25603	91892828	91961389	different sequence order
		1129445		98.6125	613994
	%alignment to M1 genome	54.3625
	% alignment to A11 genome	41.3063		98.9	466,532(A11)
	%				75.9832
Chr21
AC193383	NAU6334 NAU6598 NAU6673 NAU6301	107036	D11	96.9	94529	1625	569	7678	19235544	19336697	different sequence order
AC187848	NAU2826 NAU6222 NAU6627	88499	D11	96.1	82224	1881	522	24563	13488760	13578902
30E04	MUSB0810	112602	D11	99.8	110518	79	11	21200	14664646	14529353
AC187214	NAU2110 NAU6178 NAU6444	99687	D11	96.5	95853	2419	458	13706	25158069	25055107
32H19	MUSB0823	87789	A11	99.8	83847	107	43	28494	40617132	40706001
AC187470	NAU6224 NAU6282 NAU1063	110475	D11	97.1	103008	2394	336	16844	38301091	38178544
AC202821	NAU6146 NAU6677	88339	D11	96.5	82529	2208	300	12758	43304136	43352211	different sequence order
AC190836	TMB1871 NAU6507	85559	D11	92.6				4756			TE
AC202830	NAU6520 NAU6697 NAU6530 NAU6658 NAU6675 NAU6593	101659	D11	98.7	38712	195	131	38712	61859354	61897913
AC187810	NAU6525 NAU6431 NAU6245	92907	scaffold4490_D11	95.3				5325			TE
		974552		97.0375	691220
	% alignment to TM1 geome	70.9269
	% alignment to D11 genome sequence	62.3233		97.4	607,373(D11)
	%				87.8697
AC187848	NAU2826 NAU6222 NAU6627	88499	A11	92.9	39816	1681	378	11959	15317000	15421644
30E04	MUSB0810	112602	A11	93.1	47831	2064	481	10925	16957732	16851978
AC187214	NAU2110 NAU6178 NAU6444	99687	A11	92.4	17915	847	207	4833	34198586	34106463
32H19	MUSB0823	87789	D11	91.5	25288	1780	222	4960	35488496	35345157
AC187470	NAU6224 NAU6282 NAU1063	110475	A11	94	22843	987	195	7488	36560163	36674157
* Identity of the longest hit with BGI or NBI genome sequence is shown if there are no consecutive match sequences found;
With consecutive sequence, the average identity is shown only from the matched sequences.
Please see Table S15 for TM-1 AD genome comparison.
** Total length of continuous sequence on the same region of TM-1 genome
*** Transposable element identified in the whole genome.

## Sheet: Table S15
Table S15: Alignment of Maxxa BACs with TM-1 genome from BGI (Li et al., 2015) and NBI (Zhang et al., 2015) groups.
CGP-BGI-Genome Sequence of cultivated Upland cotton provides insights into genome evolution (Li et al. 2015)													NAU-NBI-sequencing of allotetraploid cotton provides a resource for fiber improvement (Zhang et al. 2015)
BAC	Chromosome	Identity	Len	Mismatch	Gapopen	qStart	qEnd	sStart	sEnd	Evalue	bitscore		BAC	Chromosome	Identity	Len	Mismatch	Gapopen	qStart	qEnd	sStart	sEnd	Evalue	bitscore
28E08	At_chr1	93.84	1607	40	36	1	1577	66456993	66458570	0	2364		28E08	scaffold4901	97.44	1759	18	27	1	1757	34586	32853	0	2974
28E08	At_chr1	97.49	2993	42	28	2104	5096	66458789	66461748	0	5081		28E08	scaffold4901	97.49	2993	42	28	2104	5096	32916	29957	0	5081
28E08	At_chr1	99.55	14044	48	15	5254	19296	66461772	66475801	0	25570		28E08	scaffold4901	99.36	15994	55	27	5254	21220	29933	13960	0	28930
28E08	At_chr1	91.04	6195	514	33	19735	25907	66484304	66490479	0	8327		28E08	scaffold4901	96.5	5890	197	4	27951	33831	7415	1526	0	9727
28E08	At_chr1	99.72	1775	5	0	26391	28165	66482528	66484302	0	3251		28E08	scaffold4901	99.11	1352	8	3	33981	35329	1351	1	0	2427
															97.98	27988	320	89
28E08	At_chr1	99.96	6692	2	1	28107	34797	66484303	66490994	0	12340		28E08	scaffold2772_A11	99.98	25985	6	0	39619	65603	52006	26022	0	47950
28E08	At_chr1	99.94	34414	16	3	35486	69898	66490995	66525406	0	63440		28E08	scaffold2772_A11	99.6	498	2	0	67025	67522	25376	24879	0	909
28E08	At_chr1	100	4611	0	0	70741	75351	66526043	66530653	0	8516		28E08	scaffold2772_A11	99.82	1707	3	0	68192	69898	24093	22387	0	3136
28E08	At_chr1	99.8	8422	10	4	76405	84819	66531231	66539652	0	15450		28E08	scaffold2772_A11	99.88	9136	9	2	69899	79033	22328	13194	0	16810
28E08	At_chr1	99.64	30997	78	32	85154	116142	66539937	66570908	0	56600		28E08	scaffold2772_A11	99.89	6153	7	0	78667	84819	13192	7040	0	11320
28E08	At_chr1	97.62	1510	11	25	116420	117929	66571176	66572660	0	2566		28E08	scaffold2772_A11	99.14	6614	39	18	85154	91765	6755	158	0	11880
		98.0545	113260	766	177										98.8492	50093	66	198
													28E08	D11	95.16	10365	312	101	55802	66060	24193467	24203747	0	16190
28O10	At_chr1	99.94	7955	5	0	1	7955	69441837	69433883	0	14660		28O10	A11	99.91	7955	7	0	1	7955	33545123	33553077	0	14650
28O10	At_chr1	96.93	3255	69	28	8408	11656	69433789	69430560	0	5428		28O10	A11	99.95	29018	9	6	11794	40807	33630727	33659742	0	53500
28O10	At_chr1	100	7663	0	0	11663	19325	69421332	69413670	0	14150		28O10	A11	99.91	2339	2	0	40901	43239	33660179	33662517	0	4309
28O10	At_chr1	99.89	8868	7	2	20684	29548	69412225	69403358	0	16320		28O10	A11	99.52	12412	28	17	43763	56172	33662641	33675022	0	22560
															99.8225	51724	46	23
28O10	At_chr1	99.9	11271	5	5	29541	40807	69403311	69392043	0	20750		28O10	scaffold2773_A11	98.27	1851	18	14	71938	73786	1213	3051	0	3229
28O10	At_chr1	99.96	13594	4	1	40901	54494	69391606	69378014	0	25070		28O10	scaffold2773_A11	99.96	13269	4	1	74101	87368	3298	16566	0	24470
28O10	At_chr1	99.88	5076	6	0	58101	63176	69374029	69368954	0	9341		28O10	scaffold2773_A11	99.35	9548	31	10	88201	97719	17658	27203	0	17260
28O10	At_chr1	99.96	13269	4	1	74101	87368	69353044	69339776	0	24470		28O10	scaffold2773_A11	99.6	21007	59	24	98877	119873	27824	48816	0	38310
28O10	At_chr1	99.62	7414	25	3	88201	95614	69338684	69331274	0	13530		28O10	scaffold2773_A11	96.45	1182	25	17	122150	123330	50410	51575	0	1934
28O10	At_chr1	99.73	19185	42	9	102200	121380	69324697	69305518	0	35140		28O10	scaffold2773_A11	94.77	1186	42	20	123401	124581	51578	52748	0	1829
28O10	At_chr1	99.51	10720	26	26	124981	135685	69302311	69291604	0	19480		28O10	scaffold2773_A11	99.51	10720	26	26	124981	135685	52582	63289	0	19480
		99.5745	108270	193	75										98.2729	58763	205	112
135685
													26K03	A11	99.88	1625	2	0	1	1625	53116335	53114711	0	2990
26K03	At_chr1	99.88	1625	2	0	1	1625	83844017	83842393	0	2990		26K03	A11	100	3275	0	0	1701	4975	53114610	53111336	0	6048
26K03	At_chr1	100	23229	0	1	1701	24929	83842292	83819065	0	42890		26K03	A11	99.99	20121	1	1	4928	25048	53111334	53091215	0	37140
26K03	At_chr1	93.01	1388	95	2	24929	26316	83811916	83810531	0	2025		26K03	A11	99.97	18975	6	0	24811	43785	53091333	53072359	0	35010
26K03	At_chr1	99.77	14385	16	7	27164	41533	83816911	83802529	0	26370		26K03	A11	99.93	15022	10	0	43860	58881	53072382	53057361	0	27690
26K03	At_chr1	99.88	24766	26	2	44175	68938	83800462	83775699	0	45570		26K03	A11	99.32	8373	4	21	71342	79661	53033744	53025372	0	15100
26K03	At_chr1	99.34	6698	33	7	68694	75381	83775903	83769207	0	12120		26K03	A11	99.96	11335	4	1	79627	90961	53025370	53014037	0	20900
26K03	At_chr1	100	5608	0	0	77802	83409	83766719	83761112	0	10360		26K03	A11	99.91	18948	13	4	91025	109971	53013993	52995049	0	34890
26K03	At_chr1	99.93	4521	3	0	83388	87908	83761101	83756581	0	8335		26K03	A11	98.68	2889	17	7	109972	112860	52994934	52992067	0	5107
26K03	At_chr1	99.93	21913	12	4	90949	112860	83753354	83731445	0	40370		26K03	A11	99.94	1720	1	0	112951	114670	52991891	52990172	0	3171
26K03	At_chr1	99.05	16444	117	25	120314	136738	49902696	49886274	0	29460		26K03	A11	99.95	6166	1	2	114751	120915	52989504	52983340	0	11370
		99.079	120577	304	48								26K03	A11	99.95	11921	5	1	124818	136738	52980230	52968311	0	21980
															99.79	120370	64	37
24E04	scaffold5394.1	99.86	8970	9	4	42388	51355	15941	24908	0	16490		24E04	scaffold2970_A11	97.88	5747	94	18	23117	28849	21925	16193	0	9912
24E04	scaffold5394.1	98.35	1032	15	2	81541	82570	22032	21001	0	1810		24E04	scaffold2970_A11	98.27	3123	28	10	62638	65741	19308	16193	0	5445
24E04	scaffold5394.1	92.68	751	30	12	91224	91969	24298	23568	0	1059		24E04	scaffold2970_A11	98.14	1614	25	4	64672	66281	21921	20309	0	2809
24E04	scaffold5394.1	98.69	611	7	1	94219	94829	21005	20396	0	1083		24E04	scaffold2970_A11	97.84	1618	29	4	27779	29395	21921	20309	0	2789
24E04	scaffold5394.1	98.66	1638	20	2	97905	99541	22032	20396	0	2902		24E04	scaffold2970_A11	95.68	1713	57	12	31304	33003	9037	10745	0	2737
24E04	scaffold5394.1	95.02	1284	44	14	105277	106556	22535	23802	0	1999		24E04	scaffold2970_A11	96.62	1481	38	8	40053	41525	20779	19303	0	2447
24E04	At_chr1	97.78	5305	102	8	41543	46843	101571906	101577198	0	9129		24E04	scaffold2970_A11	98.52	1148	13	3	34248	35392	21921	20775	0	2023
24E04	At_chr1	98.02	4795	68	20	42066	46843	89960369	89955585	0	8303		24E04	scaffold2970_A11	98.97	1070	11	0	34248	35317	17262	16193	0	1916
24E04	At_chr1	96.39	4850	115	38	9997	14820	40543404	40548219	0	7932		24E04	scaffold2970_A11	98.41	1070	16	1	23121	24189	17262	16193	0	1881
24E04	At_chr1	95.92	4834	137	40	10004	14819	84530092	84534883	0	7781
24E04	At_chr1	96.41	4740	120	32	10093	14819	94711000	94715702	0	7766		40I16	A07	99.16	1189	10	0	1707	2895	47212178	47213366	0	2141
													40I16	A07	94.95	1624	45	36	3231	4851	47216606	47218195	0	2510
40I16	At_chr3	99.8	45474	75	8	5251	50724	62655618	62610162	0	83450		40I16	A07	99.83	65593	64	28	5251	70799	47218365	47283954	0	120500
40I16	At_chr3	99.49	10018	24	14	52955	62972	62608155	62598165	0	18190		40I16	A07	99.61	5628	18	4	73177	78804	47285346	47290969	0	10270
40I16	At_chr3	99.87	11977	1	4	58565	70541	62598166	62586205	0	22020		40I16	A07	99.96	2715	1	0	79469	82183	47290971	47293685	0	5009
40I16	At_chr3	99.52	6441	18	6	71501	77932	62585407	62578971	0	11710		40I16	A07	97.93	1402	12	9	87243	88643	47306792	47308177	0	2414
40I16	At_chr3	99.39	12153	59	10	77808	89956	62579135	62566994	0	22020				98.5733	78151	150	77
		99.72	67469	100	26
													34K01	scaffold5350	98.87	5507	54	7	1451	6950	5232	10737	0	9819
													34K01	scaffold5350	98.78	4660	49	7	6954	11608	10826	15482	0	8283
34K01	At_chr1	98.44	5176	66	14	16001	21175	36143459	36148620	0	9095		34K01	scaffold5350	99.55	3997	18	0	16001	19997	15340	19336	0	7282
34K01	At_chr1	98.77	2280	28	0	21451	23730	36149131	36151410	0	4056		34K01	scaffold5350	99.21	16796	122	8	77201	93989	2544	19336	0	30280
34K01	At_chr1	99.74	1514	4	0	23801	25314	36147886	36149399	0	2774				99.1025	30960	243	22
34K01	At_chr1	99.31	11115	68	9	30110	41219	36149394	36160504	0	20090
34K01	At_chr1	99.72	5314	14	1	45863	51175	36178045	36183358	0	9729		34K01	scaffold2955_A11	99.28	11045	71	9	30180	41219	1	11041	0	19940
34K01	At_chr1	92.64	2624	168	13	78448	81054	36146900	36149515	0	3753		34K01	scaffold2955_A11	99.63	7015	25	1	43501	50514	21606	28620	0	12810
34K01	At_chr1	99.15	10988	88	5	89006	99991	36142470	36153454	0	19770		34K01	scaffold2955_A11	99.59	4183	16	1	67201	71382	10999	15181	0	7629
34K01	At_chr1	97.3	7627	182	13	109563	117174	36463432	36455815	0	12920		34K01	scaffold2955_A11	98.85	3991	46	0	96001	99991	1	3991	0	7116
		98.1337	46638	618	55										99.3375	26234	158	11					0	5542
													34K01	scaffold2940_A11	99.87	9988	12	1	126278	136264	2219	12206	0	18370
34K01	At_chr3	97.11	10842	262	39	109878	120689	6313142	6302322	0	18240
34K01	At_chr3	99.79	10825	19	4	125443	136264	57745806	57756629	0	19860
34K01	At_chr3	97.26	9981	223	22	110726	120690	78370447	78360501	0	16870
34K01	At_chr3	97.07	9992	228	35	110726	120689	67729053	67739007	0	16770
34K01	At_chr3	96.3	10020	331	32	110606	120603	85200731	85190730	0	16410
34K01	Dt_chr9	96.87	11158	273	43	109564	120689	21627771	21616658	0	18600
34K01	Dt_chr9	97.33	9925	215	26	110606	120515	6580172	6590061	0	16810
34K01	Dt_chr8	96.57	9552	261	34	111167	120689	19322235	19331748	0	15760
29O06	scaffold4595.1	100	1381	0	0	10995	12375	1	1381	0	2551		29O06	D07	98.7	8209	77	20	87831	96035	32310164	32318346	0	14540
29O06	scaffold4595.1	99.98	10658	2	0	13738	24395	2516	13173	0	19670		29O06	D07	98.17	8204	116	20	66165	74357	32310165	32318345	0	14290
29O06	scaffold4595.1	97.52	6215	120	25	25828	32016	27863	21657	0	10590		29O06	D07	94.1	4320	202	29	97752	102051	33687769	33683483	0	6517
29O06	scaffold4595.1	97.68	5391	102	13	26062	31430	21574	16185	0	9241		29O06	D07	90.5	4640	419	13	13674	18294	36071687	36067051	0	6106
29O06	scaffold4250.1	99.82	8816	14	2	103003	111818	46186	54999	0	16190		29O06	A11	97.08	3121	82	7	84565	87680	50225357	50222241	0	5251
29O06	Dt_chr11	97.85	8223	129	28	66165	74357	58761420	58753216	0	14160		29O06	A11	96.86	3120	90	6	84565	87680	56282524	56279409	0	5212
29O06	Dt_chr11	98.32	8223	100	23	87832	96034	58761420	58753216	0	14390		29O06	A11	96.86	3121	88	7	84565	87680	64316965	64320080	0	5212
29O06	At_chr11	96.73	5959	151	26	25827	31758	101366501	101360560	0	9884		29O06	A11	96.86	3120	90	6	84565	87680	73548753	73551868	0	5212
29O06	At_chr11	97.96	4700	84	5	26354	31041	77956725	77952026	0	8137		29O06	A11	96.13	3075	96	14	84565	87633	84747357	84744300	0	4998
													29O06	A11	96.63	2970	88	9	84717	87680	39724455	39727418	0	4920
33K23	At_chr1	98.88	9875	71	26	1	9848	43240989	43250850	0	17580		33K23	scaffold3039_A11	99.75	12604	16	6	1	12603	346542	333953	0	23090
33K23	At_chr1	99.9	14711	7	5	10245	24949	43251045	43265754	0	27080		33K23	scaffold3039_A11	99.01	1112	10	1	12756	13867	333695	332585	0	1993
33K23	At_chr1	99.91	12766	9	2	26356	39120	43267377	43280141	0	23510		33K23	scaffold3039_A11	99.83	21499	28	4	15207	36701	331640	310146	0	39500
33K23	At_chr1	99.96	13144	5	0	39201	52344	43313298	43326441	0	24250		33K23	scaffold3039_A11	99.71	31942	48	23	39201	71100	284827	252889	0	58430
33K23	At_chr1	99.89	14212	4	4	52504	66703	43326441	43340652	0	26150		33K23	scaffold3039_A11	99.72	16110	19	14	71264	87369	307283	291196	0	29480
33K23	At_chr1	99.7	20866	50	11	71151	92013	43280993	43301848	0	38170		33K23	scaffold3039_A11	99.97	3160	1	0	87085	90244	291194	288035	0	5830
33K23	At_chr1	98.01	6584	115	11	91834	98414	43301591	43308161	0	11420		33K23	scaffold3039_A11	98.29	2979	18	11	98501	101447	252903	249926	0	5188
33K23	At_chr1	99.47	2644	11	3	98501	101142	43344518	43347160	0	4802		33K23	scaffold3039_A11	99.66	2361	7	1	102205	104564	249767	247407	0	4314
		99.465	94802	272	62										99.4925	91767	147	60
18O18	At_chr1	97.29	2956	47	28	1	2948	1765511	1768441	0	4985		18O18	D07	98.55	5169	69	6	41138	46303	8317539	8322704	0	9125
18O18	At_chr1	98.26	3919	42	17	3201	7107	1772709	1768805	0	6837		18O18	D07	98.49	5159	74	4	41146	46303	12549768	12544613	0	9092
18O18	At_chr1	97.07	3683	69	32	16161	19829	1768939	1765282	0	6167		18O18	D07	98.43	5159	77	4	41146	46303	6817043	6811888	0	9075
18O18	At_chr1	99.36	2822	8	4	25574	28393	1768443	1765630	0	5103		18O18	D07	99.79	4730	8	2	69760	74489	14306581	14301854	0	8678
18O18	At_chr1	98.98	3538	23	13	29487	33024	1769590	1766066	0	6322		18O18	D07	99.73	4735	11	2	69755	74489	14288435	14293167	0	8671
18O18	At_chr1	98.97	6045	33	20	47175	53207	1764127	1770154	0	10790		18O18	A11	98.49	5159	75	3	41146	46303	85459863	85465019	0	9092
18O18	At_chr1	99.58	10191	18	10	55613	65784	1774310	1764126	0	18560		18O18	A11	98.47	5159	75	4	41146	46303	50678738	50683893	0	9086
18O18	At_chr1	99.43	8588	18	14	61196	69759	1774310	1765730	0	15560		18O18	A11	98.47	5159	76	3	41146	46303	81125631	81130787	0	9086
		98.6175	41742	258	138								18O18	A11	98.47	5159	76	3	41146	46303	92301410	92306566	0	9086
													18O18	A11	98.45	5159	77	3	41146	46303	84602461	84607617	0	9081
													18O18	A11	98.43	5160	78	3	41145	46303	4186706	4191863	0	9077
													18O18	A11	97.38	5162	89	22	41146	46303	25586849	25591968	0	8743
31K15	scaffold1346.1	99.38	2763	3	6	1	2763	309499	306751	0	4996		31K15	A11	98.41	12679	85	85	1	12574	91892828	91905494	0	22190
31K15	scaffold1346.1	99.73	3744	0	2	2296	6039	306004	302271	0	6850		31K15	A11	98.57	2939	41	1	12651	15588	91958451	91961389	0	5193
31K15	scaffold1346.1	100	6538	0	0	6037	12574	302332	295795	0	12070		31K15	A11	99.88	11201	13	0	24201	35401	91947090	91958290	0	20610
31K15	scaffold1346.1	98.74	5319	49	10	12651	17951	244746	239428	0	9435		31K15	A11	99.85	1938	3	0	35501	37438	91912606	91910669	0	3563
31K15	scaffold1346.1	98.25	5947	80	14	18205	24147	239424	233498	0	10380		31K15	A11	99.47	3233	17	0	38715	41947	91915853	91912621	0	5877
31K15	scaffold1346.1	99.88	11201	14	0	24201	35401	256107	244907	0	20610		31K15	A11	99.86	25603	25	3	74185	99777	91921011	91946612	0	47070
31K15	scaffold1346.1	99.9	1938	2	0	35501	37438	288377	290314	0	3568				99.34	57593	184	89
31K15	scaffold1346.1	95.2	4457	202	7	37501	41947	283908	288362	0	7035
31K15	scaffold1346.1	99.09	3294	29	1	43543	46835	206722	203429	0	5915
31K15	scaffold1346.1	99.94	19391	9	2	47138	66526	207119	226509	0	35750
31K15	scaffold1346.1	99.16	4882	38	3	68001	72882	227603	232481	0	8785
31K15	scaffold1346.1	100	12514	0	0	76703	89216	280506	267993	0	23110
31K15	scaffold1346.1	99.67	11124	34	2	89266	100387	267991	256869	0	20330
31K15	scaffold1346.1	99.81	11630	19	2	100451	112080	202066	190440	0	21350
		99.1964	104742	479	49
AC193383.1	Dt_chr7	97.38	1945	41	10	4873	6813	18410495	18408557	0	3301		AC193383.1	D11	97.38	1945	41	10	4873	6813	19235544	19237482	0	3301
AC193383.1	Dt_chr7	93.1	1493	41	29	6798	8256	18408307	18406843	0	2130		AC193383.1	D11	95.66	6539	110	71	6823	13237	19237847	19244335	0	10340
AC193383.1	Dt_chr7	96.56	5035	65	47	8292	13237	18406845	18401830	0	8240		AC193383.1	D11	96.97	7678	98	56	14405	21985	19245854	19253493	0	12760
AC193383.1	Dt_chr7	96.81	8048	109	58	14035	21985	18400938	18392942	0	13300		AC193383.1	D11	97.37	1901	47	3	22499	24396	19299379	19301279	0	3230
AC193383.1	Dt_chr7	97.37	1901	47	3	22499	24396	18341735	18339835	0	3230		AC193383.1	D11	93.57	2691	85	46	26836	29483	19301275	19303920	0	3930
AC193383.1	Dt_chr7	93.61	2691	84	46	26836	29483	18339839	18337194	0	3936		AC193383.1	D11	98.59	1138	11	5	29513	30647	19303907	19305042	0	2008
AC193383.1	Dt_chr7	98.59	1138	11	5	29513	30647	18337207	18336072	0	2008		AC193383.1	D11	97.63	4637	99	10	31430	36061	19305037	19309667	0	7943
AC193383.1	Dt_chr7	97.63	4637	99	10	31430	36061	18336077	18331447	0	7943		AC193383.1	D11	97.33	9039	116	54	36055	45057	19309703	19318652	0	15240
AC193383.1	Dt_chr7	97.34	9039	115	54	36055	45057	18331411	18322462	0	15250		AC193383.1	D11	97.87	2210	28	9	45043	47239	19318686	19320889	0	3803
AC193383.1	Dt_chr7	97.87	2210	28	9	45043	47239	18322428	18320225	0	3803		AC193383.1	D11	95.93	2386	26	25	47230	49577	19320940	19323292	0	3803
AC193383.1	Dt_chr7	95.93	2386	26	25	47230	49577	18320174	18317822	0	3803		AC193383.1	D11	94.34	2685	47	37	49580	52186	19326355	19329012	0	4019
AC193383.1	Dt_chr7	94.34	2685	47	37	49580	52186	18314016	18311359	0	4019		AC193383.1	D11	96.34	5053	138	16	52186	57228	19329062	19334077	0	8263
AC193383.1	Dt_chr7	96.34	5053	138	16	52186	57228	18311309	18306294	0	8263		AC193383.1	D11	96.83	2616	77	5	57583	60194	19334084	19336697	0	4366
AC193383.1	Dt_chr7	96.79	2616	78	5	57583	60194	18306287	18303674	0	4361		AC193383.1	D11	99.18	3034	18	5	60836	63868	19253774	19256801	0	5457
AC193383.1	Dt_chr7	98.85	3034	30	4	60836	63868	18387841	18384812	0	5404		AC193383.1	D11	98.16	9481	86	38	63867	73338	19256829	19266230	0	16460
AC193383.1	Dt_chr7	98.1	9483	88	40	63867	73338	18384784	18375383	0	16430		AC193383.1	D11	97.02	3284	49	19	73557	76820	19266368	19269622	0	5476
AC193383.1	Dt_chr7	97.17	3285	45	18	73557	76822	18375245	18371990	0	5507		AC193383.1	D11	97.07	7031	191	12	76821	83847	19269592	19276611	0	11830
AC193383.1	Dt_chr7	96.04	2043	56	8	76821	78863	18372022	18370005	0	3301		AC193383.1	D11	97.35	3582	72	13	83709	87275	19276387	19279960	0	6067
AC193383.1	Dt_chr7	97.08	4937	133	10	78915	83847	18370003	18365074	0	8309		AC193383.1	D11	95.99	2790	69	22	88228	91006	19280274	19283031	0	4494
AC193383.1	Dt_chr7	97.29	3573	77	11	83709	87266	18365298	18361731	0	6043		AC193383.1	D11	98.68	3328	35	6	91929	95251	19283982	19287305	0	5893
AC193383.1	Dt_chr7	95.59	3694	93	36	87343	91006	18361736	18358083	0	5854		AC193383.1	D11	98.09	1620	15	9	95242	96850	19287343	19288957	0	2806
AC193383.1	Dt_chr7	98.62	3328	37	5	91929	95251	18357132	18353809	0	5882		AC193383.1	D11	97.29	4581	53	37	96849	101409	19289137	19293666	0	7707
AC193383.1	Dt_chr7	98.09	1620	15	9	95242	96850	18353771	18352157	0	2806		AC193383.1	D11	94.85	5280	114	61	101816	107004	19293658	19298870	0	8098
AC193383.1	Dt_chr7	97.31	4581	52	37	96849	101409	18351977	18347448	0	7712				96.9343	94529	1625	569
AC193383.1	Dt_chr7	94.85	5280	114	61	101816	107004	18347456	18342244	0	8098
		96.746	95735	1669	593								AC193383.1	A11	94.47	7630	303	65	63867	71440	23258006	23265572	0	11640
													AC193383.1	A11	95.45	2947	83	30	10329	13237	23239067	23242000	0	4652
AC193383.1	At_chr1	95.35	2947	86	30	10329	13237	54416519	54419452	0	4636		AC193383.1	A11	96.36	2884	56	22	14035	16903	23242901	23245750	0	4698
AC193383.1	At_chr1	96.32	2884	57	22	14035	16903	54420353	54423202	0	4693		AC193383.1	A11	96.11	720	26	2	16907	17626	23245797	23246514	0	1173
AC193383.1	At_chr1	96.11	720	26	2	16907	17626	54423249	54423966	0	1173		AC193383.1	A11	95.75	2189	65	17	17625	19801	23246715	23248887	0	3502
AC193383.1	At_chr1	94.27	2515	104	25	17625	20127	54424167	54426653	0	3810		AC193383.1	A11	90.75	843	44	13	20143	20955	23249248	23250086	0	1094
AC193383.1	At_chr1	90.52	865	46	13	20122	20955	54426696	54427555	0	1110		AC193383.1	A11	93.79	4640	151	64	37605	42191	23307169	23311724	0	6846
AC193383.1	At_chr1	91.75	727	58	2	33157	33883	54476955	54477679	0	1009		AC193383.1	A11	94.73	1518	37	16	42193	43708	23311683	23313159	0	2320
AC193383.1	At_chr1	93.79	4640	151	64	37605	42191	54484158	54488713	0	6846		AC193383.1	A11	91.65	922	68	6	46320	47239	23343503	23344417	0	1267
AC193383.1	At_chr1	94.73	1518	37	16	42193	43708	54488672	54490148	0	2320		AC193383.1	A11	91.64	1112	57	15	47230	48307	23344467	23345576	0	1506
AC193383.1	At_chr1	91.65	922	68	6	46320	47239	54531405	54532319	0	1267		AC193383.1	A11	92.79	1414	50	19	49934	51315	23350421	23351814	0	1999
AC193383.1	At_chr1	91.64	1112	57	15	47230	48307	54532369	54533478	0	1506		AC193383.1	A11	98.11	3173	50	7	60699	63868	23254813	23257978	0	5518
AC193383.1	At_chr1	92.79	1414	50	19	49934	51315	54538882	54540275	0	1999		AC193383.1	A11	90.46	1069	95	5	82410	83473	23273522	23274588	0	1402
AC193383.1	At_chr1	97.98	3173	54	7	60699	63868	54432326	54435491	0	5496		AC193383.1	A11	90.06	2022	157	15	88828	90833	23274586	23276579	0	2580
AC193383.1	At_chr1	94.43	7630	306	65	63867	71440	54435519	54443085	0	11630		AC193383.1	A11	94.37	586	13	12	91269	91851	23277167	23277735	0	881
AC193383.1	At_chr1	90.46	1069	95	5	82410	83473	54451032	54452098	0	1402		AC193383.1	A11	96.59	3309	84	20	91849	95145	23277771	23281062	0	5457
AC193383.1	At_chr1	90.06	2022	157	15	88828	90833	54452096	54454089	0	2580		AC193383.1	A11	96.62	1626	38	8	95242	96850	23281095	23282720	0	2682
AC193383.1	At_chr1	96.59	3309	84	20	91849	95145	54455281	54458572	0	5457		AC193383.1	A11	90.79	1845	94	43	96849	98639	23282910	23284732	0	2396
AC193383.1	At_chr1	96.62	1626	38	8	95242	96850	54458605	54460230	0	2682				93.9161	40449	1471	379
AC193383.1	At_chr1	90.37	1693	90	41	96849	98490	54460420	54462090	0	2156
		93.635	40786	1564	375
AC187848.3	Dt_chr7	92.32	2396	161	13	9358	11731	31353030	31355424	0	3384		AC187848.3	D11	96.26	4090	77	38	5	4037	13488760	13484690	0	6636
AC187848.3	Dt_chr7	90.36	2468	190	27	9283	11705	17845464	17847928	0	3195		AC187848.3	D11	93.72	2944	123	30	6296	9207	13489633	13492546	0	4355
AC187848.3	Dt_chr7	98.73	1733	21	1	61384	63115	12330863	12332595	0	3077		AC187848.3	D11	94.43	2928	140	18	8773	11686	13492067	13494985	0	4482
AC187848.3	Dt_chr7	90.08	2358	211	20	63748	66089	39394260	39391910	0	3037		AC187848.3	D11	98.22	6171	52	27	11771	17903	13494982	13501132	0	10730
AC187848.3	Dt_chr7	90.78	2268	178	21	9539	11786	33023193	33025449	0	3001		AC187848.3	D11	95.08	17089	466	185	17895	34796	13501157	13518058	0	26560
AC187848.3	Dt_chr7	91.76	1820	127	11	9932	11729	11474268	11476086	0	2508		AC187848.3	D11	98.45	24563	264	70	35174	59700	13525932	13550414	0	43150
AC187848.3	Dt_chr7	90.21	1930	154	21	9806	11705	46836477	46834553	0	2484		AC187848.3	D11	96.93	4656	134	7	63119	67771	13550412	13555061	0	7797
AC187848.3	Dt_chr7	91.88	1773	126	12	7164	8931	11471475	11473234	0	2460		AC187848.3	D11	94.79	8252	331	59	67769	75960	13555128	13563340	0	12770
AC187848.3	Dt_chr7	94.27	1553	84	5	7164	8714	31350638	31352187	0	2370		AC187848.3	D11	94.18	4916	168	57	76422	81270	13563632	13568496	0	7385
AC187848.3	Dt_chr7	98.49	1327	14	5	59892	61215	1718162	1719485	0	2335		AC187848.3	D11	96.52	1666	40	12	81916	83568	13569135	13570795	0	2739
AC187848.3	Dt_chr7	93.81	1487	88	4	63748	65231	44396323	44394838	0	2233		AC187848.3	D11	96.16	2264	42	16	83564	85819	13570945	13573171	0	3657
AC187848.3	Dt_chr7	92.42	1569	97	11	7166	8714	17843233	17844799	0	2218		AC187848.3	D11	98.25	2685	44	3	85815	88499	13576221	13578902	0	4695
AC187848.3	Dt_chr7	90.52	1645	122	24	77508	79122	26119962	26121602	0	2143				96.0825	82224	1881	522
AC187848.3	Dt_chr7	96.68	1266	18	9	61384	62625	13281394	13280129	0	2084
AC187848.3	Dt_chr7	91.64	1507	102	20	63385	64887	44403084	44401598	0	2063
AC187848.3	Dt_chr7	92.05	1460	114	2	75043	76500	5767071	5768530	0	2052		AC187848.3	A11	95.35	2045	64	12	2010	4037	15317000	15314970	0	3221
AC187848.3	Dt_chr7	90.75	1514	109	15	7164	8671	37633384	37631896	0	1991		AC187848.3	A11	94.98	5991	192	63	11997	17903	15318716	15324681	0	9295
AC187848.3	Dt_chr7	99.27	1101	5	3	60285	61385	12328868	12329965	0	1986		AC187848.3	A11	91.58	1390	93	19	32636	34014	15335139	15336515	0	1897
AC187848.3	Dt_chr7	99.27	1101	5	3	60285	61385	13283947	13282850	0	1986		AC187848.3	A11	94.86	11959	341	111	34014	45800	15336595	15348451	0	18430
AC187848.3	Dt_chr7	99.27	1101	5	3	60285	61385	14302827	14303924	0	1986		AC187848.3	A11	95.77	5789	147	45	45994	51729	15348761	15354504	0	9243
AC187848.3	Dt_chr7	90.14	1511	133	14	7164	8663	22513505	22515010	0	1951		AC187848.3	A11	91.45	667	48	7	52916	53579	15354691	15355351	0	907
AC187848.3	Dt_chr7	93.87	1272	57	15	5032	6295	31713819	31715077	0	1897		AC187848.3	A11	91.36	6172	421	67	53583	59700	15381162	15387275	0	8342
AC187848.3	Dt_chr7	94.13	1244	57	10	5034	6273	14224604	14225835	0	1879		AC187848.3	A11	91.8	573	28	12	59703	60275	13902149	13902702	0	780
AC187848.3	Dt_chr7	93.55	1272	55	13	5034	6295	13001428	13002682	0	1869		AC187848.3	A11	92.01	1189	88	7	66596	67779	15387536	15388722	0	1663
AC187848.3	Dt_chr7	93.53	1268	55	17	5034	6297	18729111	18727867	0	1862		AC187848.3	A11	90.95	1116	62	16	83745	84834	15417600	15418702	0	1465
AC187848.3	Dt_chr7	92.24	1315	99	3	7164	8476	36021369	36022682	0	1860		AC187848.3	A11	91.93	2925	197	19	84839	87758	15418754	15421644	0	4058
AC187848.3	Dt_chr7	93.45	1267	54	18	5034	6296	10764656	10765897	0	1853				92.9127	39816	1681	378
AC187848.3	Dt_chr7	93.73	1245	63	10	5034	6273	34959490	34958256	0	1853
AC187848.3	Dt_chr7	92.09	1315	101	3	7164	8476	17793901	17795214	0	1849
AC187848.3	Dt_chr7	90.46	1405	128	6	7164	8565	18168940	18167539	0	1847
AC187848.3	Dt_chr7	90.02	1433	136	7	7164	8592	25306583	25308012	0	1847
AC187848.3	Dt_chr7	90.48	1407	121	12	7164	8565	29443504	29444902	0	1844
AC187848.3	Dt_chr7	93.54	1238	72	8	5034	6268	32001595	32000363	0	1836
AC187848.3	Dt_chr7	93.5	1247	49	20	5034	6273	11166941	11168162	0	1825
AC187848.3	Dt_chr7	93.38	1254	48	17	5034	6282	26827767	26828990	0	1823
AC187848.3	Dt_chr7	93.81	1212	64	8	63746	64953	39130668	39129464	0	1812
AC187848.3	Dt_chr7	93.81	1212	64	8	63746	64953	39132812	39131608	0	1812
AC187848.3	Dt_chr7	93.3	1238	47	21	5034	6268	18646118	18647322	0	1794
AC187848.3	Dt_chr7	92.81	1251	66	15	5028	6275	44562533	44561304	0	1790
AC187848.3	Dt_chr7	92.49	1265	66	17	5034	6295	9611509	9612747	0	1783
AC187848.3	Dt_chr7	92.51	1269	53	21	5033	6295	42106955	42108187	0	1779
AC187848.3	Dt_chr7	92.09	1277	75	17	5034	6296	10094998	10096262	0	1775
AC187848.3	Dt_chr7	92.82	1253	45	24	5034	6268	13475574	13474349	0	1773
AC187848.3	Dt_chr7	93.31	1211	64	12	63746	64953	31206414	31207610	0	1772
AC187848.3	Dt_chr7	92.67	1228	89	1	7164	8390	33021953	33023180	0	1768
AC187848.3	Dt_chr7	90.79	1314	120	1	7164	8476	9171705	9173018	0	1755
AC187848.3	Dt_chr7	93.6	1187	56	12	5118	6295	28575292	28576467	0	1753
AC187848.3	Dt_chr7	93.83	1166	68	3	63747	64910	721295	720132	0	1751
AC187848.3	Dt_chr7	92.39	1248	66	15	5034	6273	5497942	5496716	0	1751
AC187848.3	Dt_chr7	92.81	1210	76	6	63746	64953	39124525	39123325	0	1742
AC187848.3	Dt_chr7	93.96	1159	57	7	63748	64897	37904955	37903801	0	1740
AC187848.3	Dt_chr7	92.07	1248	66	18	5034	6278	17586875	17588092	0	1725
AC187848.3	Dt_chr7	91.55	1266	62	24	5034	6295	18967362	18968586	0	1703
AC187848.3	Dt_chr7	92.82	1184	64	13	5118	6296	32829998	32828831	0	1696
AC187848.3	Dt_chr7	91.26	1270	69	27	5033	6295	45529063	45527829	0	1692
AC187848.3	Dt_chr7	91.73	1245	61	17	5033	6268	14244772	14245983	0	1690
AC187848.3	Dt_chr7	91.19	1271	68	21	5032	6294	22500493	22499259	0	1687
AC187848.3	Dt_chr7	90.84	1288	65	26	5034	6295	14280326	14279066	0	1676
AC187848.3	Dt_chr7	94.42	1094	52	6	63732	64819	1115258	1116348	0	1674
AC187848.3	Dt_chr7	91.55	1243	62	21	5034	6273	31271894	31273096	0	1674
AC187848.3	Dt_chr7	91.42	1247	59	24	5033	6276	44738110	44739311	0	1666
AC187848.3	Dt_chr7	90.44	1234	113	4	7164	8396	27584015	27582786	0	1620
AC187848.3	Dt_chr7	90.39	1269	66	26	5034	6295	22906488	22905269	0	1616
AC187848.3	Dt_chr7	92.15	1159	57	16	63748	64897	26190506	26191639	0	1605
AC187848.3	Dt_chr7	90.23	1269	63	24	5033	6297	2688016	2686805	0	1600
AC187848.3	Dt_chr7	90.15	1229	117	4	75043	76269	484288	485514	0	1596
AC187848.3	Dt_chr7	93.44	1083	56	11	5198	6275	19576033	19574961	0	1592
AC187848.3	Dt_chr7	91.63	1159	65	13	5118	6273	6963062	6964191	0	1574
AC187848.3	Dt_chr7	91.19	1169	83	10	7355	8521	31678645	31677495	0	1570
AC187848.3	Dt_chr7	92.43	1097	67	9	63746	64839	35593329	35594412	0	1552
AC187848.3	Dt_chr9	91.23	3329	211	41	7164	10457	28396001	28392719	0	4455
30E04	Dt_chr7	98.69	916	11	1	1	915	11987978	11988893	0	1624		30E04	D11	98.69	916	11	1	1	915	14664646	14663731	0	1624
30E04	Dt_chr7	100	2750	0	0	1001	3750	11989228	11991977	0	5079		30E04	D11	99.93	2750	2	0	1001	3750	14663396	14660647	0	5068
30E04	Dt_chr7	99.95	6387	3	0	3813	10199	11992085	11998471	0	11780		30E04	D11	99.91	6387	6	0	3813	10199	14660539	14654153	0	11760
30E04	Dt_chr7	99.98	21200	5	0	10651	31850	11998904	12020103	0	39120		30E04	D11	99.98	21200	4	0	10651	31850	14653720	14632521	0	39130
30E04	Dt_chr7	99.9	17510	14	3	31901	49409	12020414	12037921	0	32240		30E04	D11	99.9	17510	14	3	31901	49409	14632210	14614703	0	32240
30E04	Dt_chr7	100	9236	0	0	49501	58736	12038150	12047385	0	17060		30E04	D11	100	9236	0	0	49501	58736	14614474	14605239	0	17060
30E04	Dt_chr7	99.93	10181	7	0	58801	68981	12047714	12057894	0	18760		30E04	D11	99.96	10181	4	0	58801	68981	14604910	14594730	0	18780
30E04	Dt_chr7	99.88	9794	11	1	69051	78844	12058045	12067837	0	18020		30E04	D11	99.96	20335	8	1	69051	89385	14594579	14574246	0	37500
30E04	Dt_chr7	99.8	22962	40	6	76657	99614	12070431	12093390	0	42140		30E04	D11	99.64	9177	28	5	90442	99614	14574253	14565078	0	16760
30E04	Dt_chr7	100	6673	0	0	99701	106373	12093941	12100613	0	12320		30E04	D11	100	6673	0	0	99701	106373	14564527	14557855	0	12320
30E04	Dt_chr7	99.9	6153	5	1	106451	112602	12123070	12129222	0	11330		30E04	D11	99.95	6153	2	1	106451	112602	14535505	14529353	0	11350
		99.8209	113762	96	12										99.8109	110518	79	11
													30E04	A11	96.31	2817	90	7	10726	13538	16957732	16954926	0	4614
													30E04	A11	93.99	3862	122	49	15465	19249	16952869	16949041	0	5746
													30E04	A11	90.98	4602	250	82	22782	27240	16946486	16941907	0	6047
													30E04	A11	92.52	1898	93	24	28221	30086	16941346	16939466	0	2673
													30E04	A11	92.78	5390	290	50	35005	40314	16904605	16899235	0	7707
													30E04	A11	91.03	2119	141	26	40396	42476	16899216	16897109	0	2815
													30E04	A11	91.08	3532	200	52	61276	64723	16893280	16889780	0	4673
													30E04	A11	93.66	1278	63	8	66061	67335	16889782	16888520	0	1895
													30E04	A11	92.03	1593	102	14	67329	68902	16887609	16886023	0	2215
													30E04	A11	91.36	1945	101	38	74163	76099	16880279	16878394	0	2599
													30E04	A11	98.79	1988	20	3	76857	78844	16878271	16876288	0	3535
													30E04	A11	96.24	10925	253	70	79443	90263	16876290	16865420	0	17750
													30E04	A11	92.27	880	66	2	106451	107329	16858306	16857428	0	1247
													30E04	A11	93.33	3296	155	25	107731	110965	16856995	16853704	0	4807
													30E04	A11	90.09	1706	118	31	110943	112602	16853678	16851978	0	2167
															93.0973	47831	2064	481
AC187214.3	Dt_chr7	95.92	2204	77	8	333	2535	26331599	26333790	0	3559		AC187214.3	D11	95.92	2204	77	8	333	2535	25056283	25054092	0	3559
AC187214.3	Dt_chr7	96.55	2953	82	16	2636	5580	26229158	26232098	0	4870		AC187214.3	D11	96.99	9225	223	34	2636	11843	25158069	25148883	0	15440
AC187214.3	Dt_chr7	97.13	6683	157	14	5170	11843	26232099	26238755	0	11250		AC187214.3	D11	97.03	5727	134	16	11830	17548	25148858	25143160	0	9601
AC187214.3	Dt_chr7	96.65	11027	271	56	11830	22805	26238780	26249759	0	18230		AC187214.3	D11	96.36	5269	136	39	17580	22805	25143182	25137927	0	8615
AC187214.3	Dt_chr7	97.33	14295	222	73	22834	37090	26249879	26264051	0	24140		AC187214.3	D11	97.62	13706	210	60	23414	37090	25137149	25123531	0	23400
AC187214.3	Dt_chr7	96.31	3254	106	7	37085	40329	26264079	26267327	0	5332		AC187214.3	D11	96.31	3254	106	7	37085	40329	25123503	25120255	0	5332
AC187214.3	Dt_chr7	95.99	6701	200	32	40313	46964	26267768	26274448	0	10820		AC187214.3	D11	95.99	6701	200	32	40313	46964	25119822	25113142	0	10820
AC187214.3	Dt_chr7	95.28	2841	31	35	46961	49708	26275062	26277892	0	4409		AC187214.3	D11	95.28	2841	31	35	46961	49708	25112528	25109698	0	4409
AC187214.3	Dt_chr7	95.17	2694	39	51	49696	52300	26277909	26280600	0	4170		AC187214.3	D11	94.08	9489	375	83	49696	59066	25109681	25100262	0	14240
AC187214.3	Dt_chr7	93.8	6756	342	34	52340	59066	26280606	26287313	0	10080		AC187214.3	D11	97.1	2967	45	19	60036	62982	25099226	25096281	0	4964
AC187214.3	Dt_chr7	97.1	2967	45	19	60036	62982	26288349	26291294	0	4964		AC187214.3	D11	96.66	1768	26	12	62980	64719	25092047	25090285	0	2907
AC187214.3	Dt_chr7	97.15	6640	144	20	65828	72441	26298683	26305303	0	11170		AC187214.3	D11	96.95	6654	144	25	65828	72441	25089228	25082594	0	11110
AC187214.3	Dt_chr7	96.22	10259	273	43	72399	82580	26305301	26315521	0	16690		AC187214.3	D11	96.43	10259	266	39	72399	82580	25082596	25072361	0	16830
AC187214.3	Dt_chr7	97.38	2369	57	5	82581	84946	26315582	26317948	0	4026		AC187214.3	D11	97.38	2369	57	5	82581	84946	25072300	25069934	0	4026
AC187214.3	Dt_chr7	96.97	5909	161	15	85416	91315	26318419	26324318	0	9904		AC187214.3	D11	97.12	5909	152	16	85416	91315	25069463	25063564	0	9954
													AC187214.3	D11	96.33	7511	237	28	92214	99687	25062615	25055107	0	12310
		96.33	87552	2207	428										96.4719	95853	2419	458
													AC187214.3	A11	94.17	4833	177	57	22834	27604	34198586	34193797	0	7265
													AC187214.3	A11	95.39	4255	140	25	27924	32154	34192749	34188527	0	6721
													AC187214.3	A11	91.46	2974	196	40	32163	35115	34188468	34185532	0	4032
													AC187214.3	A11	90.29	1545	60	33	49318	50802	34167841	34166327	0	1940
													AC187214.3	A11	91.09	2771	164	44	62709	65421	34159811	34157066	0	3672
													AC187214.3	A11	92.13	1537	110	8	68341	69875	34107990	34106463	0	2158
															92.4217	17915	847	207
32H19	At_chr1	99.92	10252	8	0	1	10252	70298556	70288305	0	18890
32H19	At_chr1	99.97	7861	2	0	12160	20020	70287294	70279434	0	14510		32H19	A11	99.69	10848	32	2	1	10847	40617132	40627978	0	19840
32H19	At_chr1	99.63	17740	49	9	20766	38501	70279109	70261382	0	32390		32H19	A11	99.64	8586	12	4	11436	20020	40628061	40636628	0	15670
32H19	At_chr1	99.52	3731	16	2	38601	42330	70259185	70255456	0	6789		32H19	A11	99.79	7965	14	3	21739	29703	40638774	40646735	0	14610
32H19	At_chr1	99.72	4697	13	0	42005	46701	70255733	70251037	0	8602		32H19	A11	99.95	7877	4	0	30625	38501	40647307	40655183	0	14530
32H19	At_chr1	99.78	27620	27	12	47084	74682	70250986	70223379	0	50640		32H19	A11	100	7598	0	0	38601	46198	40657380	40664977	0	14030
32H19	At_chr1	99.57	12202	49	4	75589	87789	70222456	70210258	0	22240		32H19	A11	99.88	28494	18	15	46192	74669	40665040	40693532	0	52410
		99.73	84103	164	27								32H19	A11	99.54	12479	27	19	75342	87789	40693523	40706001	0	22690
															99.7843	83847	107	43
32H19	scaffold4394.1	99.99	19773	2	0	68017	87789	1	19773	0	36500
													32H19	D11	93.1	3288	161	38	1	3244	35488496	35485231	0	4754
													32H19	D11	91.06	705	58	3	15647	16346	35387437	35386733	0	948
32H19	Dt_chr7	90.31	2352	191	18	16383	18700	45263823	45266171	0	3046		32H19	D11	90.31	2352	191	18	16383	18700	35386731	35384383	0	3046
32H19	Dt_chr7	90.55	2983	246	25	35530	38501	45269893	45272850	0	3914		32H19	D11	90.55	2983	246	25	35530	38501	35380661	35377704	0	3914
32H19	Dt_chr7	92.63	2821	192	9	54174	56990	45279324	45282132	0	4043		32H19	D11	91.17	521	45	1	38914	39434	35375279	35374760	0	706
32H19	Dt_chr7	90.69	4960	348	67	58309	63204	45284085	45288994	0	6495		32H19	D11	92.63	2821	192	9	54174	56990	35371230	35368422	0	4043
32H19	Dt_chr7	91.97	3351	244	17	82756	86094	45297699	45301036	0	4674		32H19	D11	94.1	1321	57	17	56994	58306	35368239	35366932	0	1988
32H19	Dt_chr7	90.74	1620	123	13	86173	87789	45304271	45305866	0	2135		32H19	D11	90.69	4960	348	67	58309	63204	35366469	35361560	0	6495
		91.1483	18087	1344	149								32H19	D11	91.18	1156	98	4	78561	79714	35354390	35353237	0	1567
													32H19	D11	91.43	3561	261	27	82565	86094	35353196	35349649	0	4846
													32H19	D11	90.74	1620	123	13	86173	87789	35346752	35345157	0	2135
															91.5418	25288	1780	222
AC187470.3	Dt_chr7	96.02	13300	401	66	1	13198	751474	764747	0	21510		AC187470.3	D11	96.02	13300	401	68	1	13198	38301091	38287818	0	21510
AC187470.3	Dt_chr7	97.35	7290	178	13	13268	20549	764748	772030	0	12380		AC187470.3	D11	97.35	7082	175	12	13268	20343	38287817	38280743	0	12020
AC187470.3	Dt_chr7	98.13	6306	72	25	27797	34082	785906	792185	0	10950		AC187470.3	D11	97.19	3346	52	20	20544	23865	38280551	38277224	0	5620
AC187470.3	Dt_chr7	98.17	12745	136	48	42849	55532	803550	816258	0	22160		AC187470.3	D11	95.62	2603	68	26	23859	26443	38276931	38274357	0	4133
AC187470.3	Dt_chr7	96.62	12739	370	33	55711	68437	831871	844560	0	21080		AC187470.3	D11	98.32	8408	81	25	27797	36168	38271057	38262674	0	14690
AC187470.3	Dt_chr7	96.75	14709	390	45	72007	86669	847602	862268	0	24430		AC187470.3	D11	98.28	3089	41	8	36121	39204	38262682	38259601	0	5400
AC187470.3	Dt_chr7	96.92	3179	84	8	86664	89832	862341	865515	0	5315		AC187470.3	D11	98.31	1717	26	2	39156	40872	38259598	38257885	0	3007
AC187470.3	Dt_chr7	95.62	2966	99	13	93682	96619	865417	868379	0	4728		AC187470.3	D11	96.6	1970	47	12	40909	42876	38257887	38255936	0	3249
AC187470.3	Dt_chr7	95.88	1456	57	3	96958	98411	868380	869834	0	2353		AC187470.3	D11	98.2	9640	97	38	42849	52439	38255935	38246324	0	16770
AC187470.3	Dt_chr7	97.52	12123	278	18	98367	110475	869830	881943	0	20700		AC187470.3	D11	96.63	13481	384	38	55877	69339	38229069	38215641	0	22320
		96.898	86813	2065	272								AC187470.3	D11	96.77	2478	72	8	69489	71960	38215645	38213170	0	4126
													AC187470.3	D11	96.96	14692	375	37	72007	86669	38213171	38198522	0	24590
AC187470.3	At_chr1	94.41	1128	44	15	31509	32633	65433958	65435069	0	1716		AC187470.3	D11	96.92	3179	84	8	86664	89832	38198449	38195275	0	5315
AC187470.3	At_chr1	96.44	2723	68	17	32657	35369	65435056	65437759	0	4464		AC187470.3	D11	95.59	1179	50	2	89805	90982	38195242	38194065	0	1888
AC187470.3	At_chr1	95.21	3676	94	44	35360	38957	65441251	65444922	0	5738		AC187470.3	D11	97	16844	441	32	93682	110475	38195373	38178544	0	28250
AC187470.3	At_chr1	93.76	7488	304	76	43437	50850	65445740	65453138	0	11090				97.0507	103008	2394	336
AC187470.3	At_chr1	96.62	1952	57	8	50849	52798	65453048	65454992	0	3230
AC187470.3	At_chr1	90.23	1423	111	9	103418	104839	65513839	65515234	0	1832		AC187470.3	A11	94.41	1128	44	15	31509	32633	36560163	36561274	0	1716
AC187470.3	At_chr1	90.34	2950	257	22	105690	108633	65522634	65525561	0	3843		AC187470.3	A11	96.44	2723	68	17	32657	35369	36561261	36563964	0	4464
		93.8586	21340	935	191								AC187470.3	A11	95.21	3676	94	44	35360	38957	36566565	36570236	0	5738
													AC187470.3	A11	93.79	7488	302	76	43437	50850	36571054	36578452	0	11100
													AC187470.3	A11	96.92	2142	57	8	50849	52988	36578362	36580496	0	3581
													AC187470.3	A11	90.23	1423	111	9	103418	104839	36640482	36641877	0	1832
													AC187470.3	A11	90.34	2950	257	22	105690	108633	36649277	36652204	0	3843
													AC187470.3	A11	94.9	1313	54	4	108683	109994	36672857	36674157	0	2041
															94.03	22843	987	195
AC202821.1	Dt_chr7	92.53	1044	50	16	23	1043	38281663	38280625	0	1471		AC202821.1	D11	92.53	1044	50	12	23	1043	43304136	43305174	0	1471
AC202821.1	Dt_chr7	95.27	2136	94	7	2542	4674	38280627	38278496	0	3378		AC202821.1	D11	95.31	3262	146	7	2542	5799	43305172	43308430	0	5169
AC202821.1	Dt_chr7	95.5	1155	50	2	4647	5799	38278495	38277341	0	1844		AC202821.1	D11	95.49	2417	66	21	5797	8181	43308457	43310862	0	3819
AC202821.1	Dt_chr7	95.27	1924	65	13	5797	7697	38277314	38275394	0	3025		AC202821.1	D11	97.23	3898	80	15	13733	17619	43274704	43278584	0	6575
AC202821.1	Dt_chr7	95.05	910	27	9	7282	8181	38275684	38274783	0	1415		AC202821.1	D11	97.03	12758	302	47	17618	30338	43278627	43291344	0	21390
AC202821.1	Dt_chr7	97.18	3898	81	16	13733	17619	38311660	38307781	0	6564		AC202821.1	D11	97.57	2465	52	6	30445	32908	43354726	43352269	0	4213
AC202821.1	Dt_chr7	97.03	12758	302	48	17618	30338	38307738	38295021	0	21390		AC202821.1	D11	96.79	6291	156	24	32907	39184	43352211	43345954	0	10460
AC202821.1	Dt_chr7	97.57	2465	52	6	30445	32908	38221530	38223987	0	4213		AC202821.1	D11	97.26	2299	44	10	39643	41939	43346414	43344133	0	3879
AC202821.1	Dt_chr7	96.92	2237	56	6	32903	35129	38235908	38238141	0	3736		AC202821.1	D11	97.94	969	17	3	43194	44162	43344143	43343178	0	1676
AC202821.1	Dt_chr7	96.86	4457	103	21	35194	39645	38238145	38242569	0	7420		AC202821.1	D11	96.02	8338	283	33	44161	52469	43343109	43334792	0	13510
AC202821.1	Dt_chr7	97.36	2762	50	14	39182	41939	38241648	38244390	0	4674		AC202821.1	D11	95.85	965	37	2	52464	53426	43334765	43333802	0	1557
AC202821.1	Dt_chr7	97.94	969	17	3	43194	44162	38244380	38245345	0	1676		AC202821.1	D11	94.6	1499	74	4	52560	54056	43325413	43323920	0	2313
AC202821.1	Dt_chr7	96.02	8338	283	33	44161	52469	38245414	38253731	0	13510		AC202821.1	D11	96.42	3772	122	5	52817	56577	43333441	43329672	0	6205
AC202821.1	Dt_chr7	95.87	969	37	2	52464	53430	38253758	38254725	0	1565		AC202821.1	D11	96.2	7073	254	8	55163	62234	43329670	43322612	0	11560
AC202821.1	Dt_chr7	96.17	7519	273	8	54717	62234	38255142	38262646	0	12280		AC202821.1	D11	97.41	4478	109	7	62291	66765	43322612	43318139	0	7620
AC202821.1	Dt_chr7	97.38	4397	108	7	62291	66684	38262646	38267038	0	7476		AC202821.1	D11	96.5	1484	35	7	66866	68335	43274307	43272827	0	2436
AC202821.1	Dt_chr7	96.43	1484	36	7	66866	68335	38312098	38313578	0	2431		AC202821.1	D11	95.78	4862	103	41	68469	73274	43296113	43291298	0	7749
AC202821.1	Dt_chr7	95.77	4865	104	41	68469	73277	38289854	38294672	0	7749		AC202821.1	D11	98.4	3617	31	22	73402	77008	43296434	43300033	0	6333
AC202821.1	Dt_chr7	98.4	3617	31	22	73402	77008	38289533	38285934	0	6333		AC202821.1	D11	99.53	3189	14	1	77059	80247	43300030	43303217	0	5805
AC202821.1	Dt_chr7	99.34	3190	18	3	77059	80247	38285937	38282750	0	5771		AC202821.1	D11	96.72	944	21	6	80094	81034	43303231	43304167	0	1563
AC202821.1	Dt_chr7	96.32	1574	51	7	81219	82788	38267854	38269424	0	2579		AC202821.1	D11	96.31	1573	53	5	81219	82788	43317791	43316221	0	2579
AC202821.1	Dt_chr7	96.57	5332	159	14	82859	88175	38269424	38274746	0	8811		AC202821.1	D11	96.57	5332	159	14	82859	88175	43316221	43310899	0	8811
		96.4886	78000	2047	305										96.5209	82529	2208	300
AC190836.1	scaffold1277.1	98.95	2466	18	6	8231	10695	227216	224758	0	4403		AC190836.1	A08	95.56	4860	170	18	34585	39406	5881723	5876872	0	7736
AC190836.1	scaffold1277.1	97.43	9269	165	39	10690	19949	220282	211078	0	15730		AC190836.1	A11	94.94	3875	154	20	44530	48364	4188092	4191964	0	6032
AC190836.1	scaffold1277.1	95.06	2731	87	25	39913	42625	206004	208704	0	4252		AC190836.1	A11	95.48	3783	142	13	44530	48283	84603846	84607628	0	6011
AC190836.1	scaffold1277.1	98.98	16140	117	27	49684	65810	227183	243287	0	28850		AC190836.1	A11	95.45	3783	143	13	44530	48283	85461248	85465030	0	6006
AC190836.1	scaffold1277.1	97.36	7046	126	34	65182	72188	245405	252429	0	11930		AC190836.1	D11	94.2	4827	197	48	34596	39356	65378966	65374157	0	7287
AC190836.1	scaffold1277.1	94.21	3662	84	55	72485	76071	191053	194661	0	5470		AC190836.1	D11	92.62	4756	250	55	34585	39291	14069737	14065034	0	6745
AC190836.1	scaffold1277.1	96.1	2257	75	7	81922	84174	200780	203027	0	3668		AC190836.1	D11	94.71	4292	147	41	68449	72705	60347258	60351504	0	6595
		96.87	43571	672	193								AC190836.1	D11	95.45	3783	142	14	44530	48283	7446589	7450370	0	6006
													AC190836.1	D11	95.45	3783	143	13	44530	48283	65257172	65260954	0	6006
													AC190836.1	D11	95.43	3783	144	13	44530	48283	1541419	1545201	0	6000
AC202830.1	At_chr1	96.08	9053	166	89	32280	41210	4228795	4237780	0	14580		AC202830.1	D11	98.72	38712	195	131	30075	68639	61859354	61897913	0	68470
AC202830.1	At_chr1	93.29	7588	290	112	35516	42945	3654609	3647083	0	10990		AC202830.1	D11	91.04	5346	340	67	7031	12305	61970663	61975940	0	7090
AC202830.1	At_chr1	92.44	5387	289	54	6982	12305	4307589	4312920	0	7585		AC202830.1	D11	91.63	5341	330	63	7030	12305	62172767	62178055	0	7278
AC202830.1	At_chr1	93.47	5330	242	49	7030	12305	4543225	4548502	0	7817		AC202830.1	D11	93.9	5312	244	45	7030	12305	61989893	61995160	0	7941
AC202830.1	At_chr1	90.99	5108	298	71	68934	73962	4404249	4409273	0	6735		AC202830.1	D11	93.11	5199	242	47	68903	74035	62039496	62044644	0	7511
AC202830.1	At_chr1	93.37	4676	217	53	45250	49900	4261924	4266531	0	6831		AC202830.1	D11	92.92	5198	257	60	45824	50980	61904734	61909861	0	7457
AC202830.1	At_chr1	91.66	4542	263	60	46466	50979	4404250	4408703	0	6181		AC202830.1	D11	91.19	5176	345	58	7197	12305	62010813	62015944	0	6929
AC202830.1	At_chr1	94.13	4497	214	22	78146	82614	4306895	4311369	0	6796		AC202830.1	D11	92.41	4718	279	37	68888	73551	61905333	61910025	0	6656
AC202830.1	At_chr1	93.08	4294	212	26	68634	72863	4307335	4311607	0	6205		AC202830.1	D11	91.59	4600	258	67	46430	50991	62039493	62044001	0	6231
AC202830.1	At_chr1	92.72	4121	222	43	7030	11106	3358275	3354189	0	5877		AC202830.1	D11	91.63	4577	253	60	68888	73377	61875719	61880252	0	6211
AC202830.1	At_chr1	93.3	4106	204	37	46418	50502	4307589	4311644	0	5993		AC202830.1	D11	92.7	4507	235	43	69544	73962	62219461	62223961	0	6414
AC202830.1	At_chr1	92.62	4065	221	49	46466	50502	4543225	4547238	0	5771		AC202830.1	D11	93.7	4335	203	32	6727	11018	61905078	61909385	0	6429
AC202830.1	At_chr1	91.85	4062	241	49	46466	50502	3358275	3354279	0	5585		AC202830.1	D11	94.01	4294	170	44	6727	10965	61875464	61879725	0	6425
AC202830.1	At_chr1	91.5	4037	248	44	68934	72907	3358276	3354272	0	5467		AC202830.1	D11	92.72	4245	176	58	46810	50987	61940024	61944202	0	6004
AC202830.1	At_chr1	93.16	4023	200	33	7030	11017	4404250	4408232	0	5836		AC202830.1	D11	93.17	4130	219	36	69869	73962	62334577	62338679	0	6006
AC202830.1	At_chr1	92.9	4001	190	36	68934	72863	4543224	4547201	0	5729		AC202830.1	D11	92.39	4060	207	56	46466	50502	61989893	61993873	0	5692
AC202830.1	At_chr1	91.56	3790	203	53	8570	12305	4243902	4247628	0	5118		AC202830.1	D11	90.66	4017	282	53	46467	50444	61970663	61974625	0	5254
AC202830.1	At_chr1	94.09	3759	175	24	78887	82614	4543224	4546966	0	5668		AC202830.1	D11	93.77	4010	174	34	6995	10961	62039494	62043470	0	5951
AC202830.1	At_chr1	93.02	3752	212	28	78887	82614	3358276	3354551	0	5432		AC202830.1	D11	91.04	4006	275	54	46466	50443	62172767	62176716	0	5332
AC202830.1	At_chr1	93.89	3745	189	19	78887	82614	4404249	4407970	0	5611		AC202830.1	D11	90.86	4006	257	44	68934	72863	62172766	62176738	0	5269
AC202830.1	At_chr1	94.31	3709	149	32	6727	10401	4262851	4266531	0	5624		AC202830.1	D11	91.03	3989	250	47	68936	72842	61970663	61974625	0	5284
AC202830.1	At_chr1	95.63	3568	97	24	63348	66909	4286772	4290286	0	5670		AC202830.1	D11	93.75	3970	183	24	68934	72863	61989892	61993836	0	5897
AC202830.1	At_chr1	92.3	3557	206	36	70468	73962	4537145	4540695	0	4988		AC202830.1	D11	92.29	3931	227	41	47091	50979	62219474	62223370	0	5511
AC202830.1	At_chr1	93.61	3456	167	28	78841	82272	4263106	4266531	0	5108		AC202830.1	D11	90.63	3854	275	52	46633	50452	62010813	62014614	0	5038
AC202830.1	At_chr1	94.59	3440	131	25	68888	72286	4263106	4266531	0	5271		AC202830.1	D11	90.39	3840	268	46	69100	72863	62010813	62014627	0	4953
AC202830.1	At_chr1	91.16	3290	194	50	8447	11678	4601317	4604567	0	4373		AC202830.1	D11	93.63	3813	188	29	78841	82614	61875719	61879515	0	5644
AC202830.1	At_chr1	90.36	3194	205	47	17869	21022	4406321	4409451	0	4096		AC202830.1	D11	93.03	3803	211	27	78841	82614	61905333	61909110	0	5505
AC202830.1	At_chr1	93.24	3151	149	30	46686	49831	4279018	4282109	0	4580		AC202830.1	D11	93.18	3785	204	30	78856	82614	62039496	62043252	0	5511
AC202830.1	At_chr1	92.72	3117	168	34	7250	10332	4279018	4282109	0	4444		AC202830.1	D11	91.58	3767	252	36	78892	82614	61970666	61974411	0	5140
AC202830.1	At_chr1	92.08	3117	170	30	69153	72217	4279018	4282109	0	4316		AC202830.1	D11	91.9	3766	245	33	78887	82614	62172766	62176509	0	5210
AC202830.1	At_chr1	92.71	3114	186	19	79106	82200	4279018	4282109	0	4455		AC202830.1	D11	93.93	3740	185	23	78887	82614	61989892	61993601	0	5611
AC202830.1	At_chr1	92.35	3111	191	32	17869	20940	4537688	4540790	0	4383		AC202830.1	D11	91.17	3600	258	34	79053	82613	62010813	62014391	0	4831
AC202830.1	At_chr1	92.26	3089	173	26	70351	73388	4472011	4475084	0	4320		AC202830.1	D11	91.61	3586	192	60	47429	50979	62334577	62338088	0	4854
AC202830.1	At_chr1	91.33	2988	195	39	48028	50979	4537145	4540104	0	4024		AC202830.1	D11	93.52	3443	145	42	79230	82614	61940024	61943446	0	5051
AC202830.1	At_chr1	91.37	2966	189	37	1829	4782	4374945	4377855	0	3997		AC202830.1	D11	94.33	3401	134	32	7633	10982	62219461	62222853	0	5156
AC202830.1	At_chr1	94.31	2794	131	13	62561	65347	4310183	4312955	0	4253		AC202830.1	D11	91.71	3281	180	45	8454	11678	62372460	62375704	0	4468
AC202830.1	At_chr1	93.41	2794	155	16	62561	65347	4545766	4548537	0	4113		AC202830.1	D11	90.69	3210	200	50	17869	21022	62335712	62338878	0	4180
AC202830.1	At_chr1	90.25	2635	178	44	75093	77716	3648218	3645652	0	3369		AC202830.1	D11	92.94	3171	143	37	9177	12305	62227520	62230651	0	4540
AC202830.1	At_chr1	92.5	2575	144	30	47902	50452	4601317	4603866	0	3640		AC202830.1	D11	94.48	3151	138	18	79493	82614	62219471	62222614	0	4822
AC202830.1	At_chr1	92.17	2567	152	24	70342	72863	4601317	4603879	0	3581		AC202830.1	D11	92.2	3115	192	35	17869	20940	62220950	62224056	0	4359
AC202830.1	At_chr1	92.87	2565	123	28	8456	10982	4472011	4474553	0	3668		AC202830.1	D11	92.67	3112	151	42	17869	20918	61941756	61944852	0	4412
AC202830.1	At_chr1	90.88	2555	173	38	57562	60066	4537737	4540281	0	3373		AC202830.1	D11	94.41	3021	131	29	7974	10982	62334577	62337571	0	4608
AC202830.1	At_chr1	93	2499	128	27	48025	50502	4243902	4246374	0	3602		AC202830.1	D11	92.68	3004	156	27	17869	20845	62041605	62044571	0	4270
AC202830.1	At_chr1	93.75	2497	82	39	65532	68015	4247789	4250224	0	3679		AC202830.1	D11	93.25	2828	152	22	71166	73962	61941960	61944779	0	4128
AC202830.1	At_chr1	90.61	2481	170	34	66167	68636	3648150	3645722	0	3232		AC202830.1	D11	95.03	2799	120	13	62561	65347	61992404	61995195	0	4381
AC202830.1	At_chr1	93.07	2452	119	27	8573	10982	4537145	4539587	0	3539		AC202830.1	D11	92.89	2797	179	12	62558	65347	62175307	62178090	0	4045
AC202830.1	At_chr1	93.16	2441	120	19	70465	72863	4243902	4246337	0	3539		AC202830.1	D11	93.38	2796	150	21	62561	65347	62227917	62230686	0	4106
AC202830.1	At_chr1	92.08	2436	148	23	17869	20274	4472671	4475091	0	3387		AC202830.1	D11	93.85	2795	124	26	79829	82614	62334577	62337332	0	4165
AC202830.1	At_chr1	92.04	2363	143	26	57563	59899	4472719	4475062	0	3280		AC202830.1	D11	91.65	2792	191	22	62567	65347	61973215	61975975	0	3827
AC202830.1	At_chr1	92.47	2352	141	19	18394	20720	4326784	4329124	0	3330		AC202830.1	D11	92.58	2790	188	16	62567	65347	62013200	62015979	0	3988
AC202830.1	At_chr1	92.76	2349	137	15	71514	73837	4326784	4329124	0	3365		AC202830.1	D11	92.88	2780	140	26	9545	12305	61891863	61894603	0	3984
AC202830.1	At_chr1	92.51	2336	144	19	80302	82614	4601317	4603644	0	3315		AC202830.1	D11	93.56	2763	137	21	45824	48584	62281109	62283832	0	4078
AC202830.1	At_chr1	95.84	2330	71	11	45824	48147	4469704	4472013	0	3742		AC202830.1	D11	90.15	2588	200	35	17874	20430	61907462	61910025	0	3315
AC202830.1	At_chr1	96.43	2325	73	7	62558	64879	4244903	4247220	0	3825		AC202830.1	D11	90.6	2585	147	48	57563	60066	61941805	61944374	0	3339
AC202830.1	At_chr1	93.07	2322	122	21	80311	82614	4472011	4474311	0	3360		AC202830.1	D11	93.04	2573	128	23	75162	77716	61895441	61897980	0	3712
AC202830.1	At_chr1	93.49	2212	111	21	80428	82614	4537145	4539348	0	3256		AC202830.1	D11	92.9	2563	132	27	47909	50452	62372460	62374991	0	3679
AC202830.1	At_chr1	93.13	2211	121	17	80425	82614	4243902	4246102	0	3212		AC202830.1	D11	90.85	2557	174	39	57562	60066	62220999	62223547	0	3371
AC202830.1	At_chr1	90.07	2165	122	57	30075	32222	4226713	4228801	0	2721		AC202830.1	D11	93.39	2555	119	17	70349	72863	62372460	62375004	0	3736
AC202830.1	At_chr1	93.24	2146	117	18	62561	64693	4602442	4604572	0	3134		AC202830.1	D11	90.07	2547	166	43	57563	60065	62335761	62338264	0	3221
AC202830.1	At_chr1	91.45	2093	124	23	99584	101647	4530190	4532256	0	2822		AC202830.1	D11	90.22	2546	172	42	17918	20433	61886875	61889373	0	3251
AC202830.1	At_chr1	91.08	2075	125	31	58038	60066	4326784	4328844	0	2752		AC202830.1	D11	90.91	2540	173	29	57562	60063	61907506	61910025	0	3358
AC202830.1	At_chr1	92.42	2057	123	23	46466	48519	4378403	4380429	0	2904		AC202830.1	D11	91.09	2537	163	35	57561	60066	62041654	62044158	0	3374
AC202830.1	At_chr1	92.36	2054	125	22	46466	48517	4478355	4480378	0	2894		AC202830.1	D11	90.06	2534	178	39	71059	73554	61886876	61889373	0	3216
AC202830.1	At_chr1	90.29	2050	124	46	54536	56529	3176328	3174298	0	2614		AC202830.1	D11	93.78	2410	135	14	6727	9127	62281429	62283832	0	3605
AC202830.1	At_chr1	90.29	2050	124	46	54536	56529	3988438	3990468	0	2614		AC202830.1	D11	91.24	2386	145	35	2483	4859	61967190	61969520	0	3190
AC202830.1	At_chr1	92.63	2048	108	17	68934	70958	4378402	4380429	0	2905		AC202830.1	D11	93.29	2324	124	16	80309	82614	62372460	62374769	0	3398
AC202830.1	At_chr1	92.22	2044	119	13	68934	70956	4478354	4480378	0	2857		AC202830.1	D11	90.65	2278	166	30	63890	66161	61943420	61945656	0	2983
AC202830.1	At_chr1	93.78	2041	105	14	7030	9062	4378403	4380429	0	3046		AC202830.1	D11	91.51	2156	150	16	68888	71020	62281684	62283829	0	2937
AC202830.1	At_chr1	93.48	2039	115	11	78887	80918	4378402	4380429	0	3013		AC202830.1	D11	92.09	2150	154	14	78841	80979	62281684	62283828	0	3014
AC202830.1	At_chr1	93.57	2037	112	10	7030	9060	4478355	4480378	0	3018		AC202830.1	D11	93.06	2134	129	12	62572	64693	62373583	62375709	0	3103
AC202830.1	At_chr1	93.37	2036	118	11	78887	80916	4478354	4480378	0	2996		AC202830.1	D11	91.48	2089	121	21	99584	101641	62211652	62213714	0	2819
AC202830.1	At_chr1	93.85	2032	81	11	45824	47851	4599222	4601213	0	3020		AC202830.1	D11	94.02	1939	76	15	69277	71197	61940024	61941940	0	2902
AC202830.1	At_chr1	91.97	1993	119	16	10328	12305	4286772	4288738	0	2756		AC202830.1	D11	95.24	1934	62	18	7374	9294	61940024	61941940	0	3035
AC202830.1	At_chr1	95.69	1974	74	8	6727	8692	4470043	4472013	0	3164		AC202830.1	D11	92.21	1900	104	28	48625	50502	62227513	62229390	0	2649
AC202830.1	At_chr1	92.87	1907	85	26	49114	50987	4326784	4328672	0	2721		AC202830.1	D11	92.55	1893	92	25	17869	19738	61991970	61993836	0	2669
AC202830.1	At_chr1	93.58	1899	92	17	17869	19738	4545304	4547201	0	2804		AC202830.1	D11	92.07	1892	119	19	17869	19738	62373122	62375004	0	2634
AC202830.1	At_chr1	92.88	1896	106	15	17869	19738	4601987	4603879	0	2726		AC202830.1	D11	91.47	1888	109	25	57561	59426	61992019	61993876	0	2547
AC202830.1	At_chr1	91.71	1894	119	21	17869	19738	3356195	3354316	0	2593		AC202830.1	D11	91.36	1887	128	18	57562	59426	62373171	62375044	0	2549
AC202830.1	At_chr1	92.03	1894	118	20	57561	59426	4545353	4547241	0	2630		AC202830.1	D11	91.83	1886	121	21	57569	59426	62227513	62229393	0	2599
AC202830.1	At_chr1	90.87	1894	129	23	57562	59430	3356146	3354272	0	2499		AC202830.1	D11	90.46	1877	143	20	17891	19738	62012758	62014627	0	2442
AC202830.1	At_chr1	93.92	1893	91	10	17869	19738	4244446	4246337	0	2837		AC202830.1	D11	90.34	1864	119	25	9163	10995	61886875	61888708	0	2388
AC202830.1	At_chr1	92.01	1890	127	12	57562	59430	4244495	4246381	0	2632		AC202830.1	D11	90.27	1861	139	23	17891	19717	61972773	61974625	0	2396
AC202830.1	At_chr1	92.99	1884	115	13	17869	19738	4309727	4311607	0	2732		AC202830.1	D11	92.79	1844	85	23	71065	72863	62227513	62229353	0	2625
AC202830.1	At_chr1	91.63	1864	112	16	57563	59400	4309776	4311621	0	2538		AC202830.1	D11	93.38	1843	91	18	17925	19738	62227513	62229353	0	2699
AC202830.1	At_chr1	92.34	1854	111	16	57562	59390	4602036	4603883	0	2608		AC202830.1	D11	93.71	1732	85	17	9261	10978	61941957	61943678	0	2573
AC202830.1	At_chr1	92.67	1719	101	9	68888	70587	4470301	4472013	0	2453		AC202830.1	D11	92.81	1724	117	6	23302	25021	50355244	50356964	0	2490
AC202830.1	At_chr1	94.4	1714	88	5	78841	80547	4470301	4472013	0	2627		AC202830.1	D11	91.55	1716	134	10	23315	25021	28035912	28034199	0	2355
AC202830.1	At_chr1	90.31	1702	98	27	95733	97376	4349554	4351246	0	2167		AC202830.1	D11	92.63	1696	87	20	42944	44611	61896563	61898248	0	2405
AC202830.1	At_chr1	90.63	1687	115	31	42944	44611	3647048	3645386	0	2200		AC202830.1	D11	90.03	1645	93	27	10054	11678	62284076	62285669	0	2065
AC202830.1	At_chr1	94.8	1672	82	4	6727	8396	4599545	4601213	0	2601		AC202830.1	D11	91.55	1634	96	18	63070	64693	62284073	62285674	0	2217
AC202830.1	At_chr1	91.29	1619	124	11	63737	65344	3354424	3352812	0	2193		AC202830.1	D11	94.9	1626	17	23	27	1627	61859404	61857820	0	2483
AC202830.1	At_chr1	90.28	1616	139	15	19477	21081	4311499	4313107	0	2098		AC202830.1	D11	91	1612	101	19	81014	82612	61886874	61888454	0	2134
AC202830.1	At_chr1	90.65	1605	104	17	10717	12302	3354424	3352847	0	2091		AC202830.1	D11	93.98	1612	72	12	81022	82614	62227513	62229118	0	2416
AC202830.1	At_chr1	93.19	1586	76	23	50611	52181	3190079	3188511	0	2302		AC202830.1	D11	90.03	1565	137	12	19477	21022	61993728	61995292	0	2008
AC202830.1	At_chr1	93.19	1586	76	22	50611	52181	3974252	3975820	0	2302		AC202830.1	D11	90.1	1526	142	7	19506	21022	62176659	62178184	0	1973
AC202830.1	At_chr1	93.69	1584	80	13	62558	64138	3355742	3354176	0	2353		AC202830.1	D11	90.69	1526	99	23	23321	24834	52263425	52261931	0	1991
AC202830.1	At_chr1	94.52	1570	52	15	46731	48300	4242366	4243901	0	2392		AC202830.1	D11	93.81	1487	82	8	62561	64042	62221412	62222893	0	2228
AC202830.1	At_chr1	95.55	1552	46	10	79153	80699	4242368	4243901	0	2462		AC202830.1	D11	90.65	1486	101	23	57967	59430	61891863	61893332	0	1940
AC202830.1	At_chr1	96.45	1551	36	8	7297	8845	4242368	4243901	0	2542		AC202830.1	D11	93.54	1485	92	3	62558	64042	61907909	61909389	0	2207
AC202830.1	At_chr1	96.95	1543	40	3	69198	70740	4242366	4243901	0	2582		AC202830.1	D11	94.14	1485	75	8	62561	64042	61942247	61943722	0	2250
AC202830.1	At_chr1	91.43	1505	93	19	43128	44611	4239050	4240539	0	2032		AC202830.1	D11	93.94	1485	80	7	62561	64042	62336134	62337611	0	2235
AC202830.1	At_chr1	93.75	1487	83	8	62561	64042	4538146	4539627	0	2222		AC202830.1	D11	90.71	1485	107	13	62561	64042	61887279	61888735	0	1949
AC202830.1	At_chr1	93.37	1478	84	7	62561	64037	4406768	4408232	0	2174		AC202830.1	D11	90.96	1471	90	16	87699	89146	62337598	62339048	0	1940
AC202830.1	At_chr1	94.03	1473	72	5	62561	64030	4473122	4474581	0	2218		AC202830.1	D11	90.23	1464	126	13	19477	20928	61893180	61894638	0	1895
AC202830.1	At_chr1	90.64	1463	127	10	63890	65347	4539322	4540779	0	1934		AC202830.1	D11	90.7	1463	126	10	63890	65347	62222588	62224045	0	1940
AC202830.1	At_chr1	91.96	1456	83	11	87699	89148	4299931	4301358	0	2010		AC202830.1	D11	90.56	1462	128	8	63890	65345	62337306	62338763	0	1927
AC202830.1	At_chr1	92.57	1453	74	14	87699	89148	4311791	4313212	0	2054		AC202830.1	D11	93.08	1460	80	14	87699	89146	61994020	61995470	0	2117
AC202830.1	At_chr1	90.01	1451	93	28	87703	89146	4408228	4409633	0	1829		AC202830.1	D11	91.6	1453	86	18	87702	89146	61974832	61976256	0	1975
AC202830.1	At_chr1	91.79	1450	80	20	16405	17831	3358123	3356690	0	1982		AC202830.1	D11	92.21	1450	72	15	16405	17831	61990045	61991476	0	2013
AC202830.1	At_chr1	91.93	1450	76	16	16405	17831	4378555	4379986	0	1991		AC202830.1	D11	93.72	1450	83	7	87699	89146	62176922	62178365	0	2167
AC202830.1	At_chr1	92.55	1450	67	16	16405	17831	4543376	4544807	0	2041		AC202830.1	D11	92.41	1449	72	12	16405	17831	62039678	62041110	0	2032
AC202830.1	At_chr1	93.51	1449	68	9	16405	17831	4307788	4309232	0	2132		AC202830.1	D11	92.06	1449	77	15	16405	17831	61970814	61972246	0	2004
AC202830.1	At_chr1	91.93	1449	77	14	16405	17831	4404396	4405826	0	1991		AC202830.1	D11	92.06	1449	76	14	16405	17831	62172919	62174350	0	2002
AC202830.1	At_chr1	92.33	1448	73	14	16405	17831	4478507	4479937	0	2025		AC202830.1	D11	92.25	1446	88	10	16405	17831	62281886	62283326	0	2028
AC202830.1	At_chr1	93.07	1444	79	8	16405	17831	4470503	4471942	0	2093		AC202830.1	D11	93.75	1440	55	11	71445	72863	61891863	61893288	0	2128
AC202830.1	At_chr1	92.51	1441	97	10	1748	3182	4532264	4533699	0	2052		AC202830.1	D11	94.23	1438	63	11	16405	17831	61875921	61877349	0	2178
AC202830.1	At_chr1	90.31	1435	123	12	19506	20928	4287343	4288773	0	1866		AC202830.1	D11	90.94	1435	92	13	16419	17831	62010813	62012231	0	1895
AC202830.1	At_chr1	96.01	1428	48	6	16405	17831	4263309	4264728	0	2313		AC202830.1	D11	93.38	1435	72	15	18321	19738	61891860	61893288	0	2102
AC202830.1	At_chr1	91.94	1427	92	15	87699	89114	3353979	3352565	0	1977		AC202830.1	D11	95.87	1430	54	4	16405	17831	61905535	61906962	0	2309
AC202830.1	At_chr1	91.36	1424	92	13	68888	70291	4599801	4601213	0	1919		AC202830.1	D11	94.73	1423	59	4	62561	63981	62042062	62043470	0	2198
AC202830.1	At_chr1	94.84	1414	70	3	62630	64042	4326784	4328195	0	2204		AC202830.1	D11	93.3	1418	77	9	62618	64035	61878376	61879775	0	2076
AC202830.1	At_chr1	93.28	1414	91	4	78841	80251	4599801	4601213	0	2082		AC202830.1	D11	93.08	1417	71	13	49102	50502	61891920	61893325	0	2049
AC202830.1	At_chr1	92.96	1378	72	8	16472	17831	4279018	4280388	0	1984		AC202830.1	D11	92.51	1415	83	14	76303	77716	61872246	61873638	0	2004
AC202830.1	At_chr1	94.53	1371	66	5	9614	10978	4326784	4328151	0	2108		AC202830.1	D11	90.28	1369	48	44	15063	16390	61870390	61871714	0	1712
AC202830.1	At_chr1	90.67	1361	120	5	79493	80851	4455158	4456513	0	1803		AC202830.1	D11	91.04	1361	115	5	79493	80851	62165712	62167067	0	1831
AC202830.1	At_chr1	94.67	1352	46	11	77718	79059	4321604	4322939	0	2074		AC202830.1	D11	92.08	1351	58	23	3526	4859	62215096	62216414	0	1857
AC202830.1	At_chr1	91.78	1351	63	22	3526	4859	4533716	4535035	0	1836		AC202830.1	D11	92.6	1351	75	12	67289	68639	61872246	61873571	0	1917
AC202830.1	At_chr1	90.07	1349	118	8	72630	73962	4287342	4288690	0	1735		AC202830.1	D11	91.52	1345	99	8	47115	48452	62001392	62002728	0	1838
AC202830.1	At_chr1	91.21	1343	98	14	19754	21081	4299916	4301253	0	1808		AC202830.1	D11	91.14	1343	81	27	13747	15061	62376291	62377623	0	1786
AC202830.1	At_chr1	91.73	1343	102	5	47115	48452	3466871	3465533	0	1857		AC202830.1	D11	91.21	1342	105	6	7664	8997	62001392	62002728	0	1812
AC202830.1	At_chr1	90.54	1342	82	29	13747	15061	4480868	4482191	0	1733		AC202830.1	D11	92.6	1338	93	4	47115	48452	62165736	62167067	0	1917
AC202830.1	At_chr1	92.32	1342	97	4	47115	48456	4455182	4456517	0	1903		AC202830.1	D11	90.65	1337	105	5	69575	70894	62165736	62167069	0	1759
AC202830.1	At_chr1	91.34	1340	109	3	7664	8997	3466871	3465533	0	1825		AC202830.1	D11	92.58	1335	95	2	7664	8997	62165736	62167067	0	1914
AC202830.1	At_chr1	92.23	1339	100	2	7664	9001	4455182	4456517	0	1893		AC202830.1	D11	91.34	1317	67	26	13767	15061	62286291	62287582	0	1757
AC202830.1	At_chr1	90.37	1339	109	5	69575	70896	4455182	4456517	0	1740		AC202830.1	D11	90.24	1311	79	28	40027	41299	61889448	61890747	0	1666
AC202830.1	At_chr1	90.55	1334	113	8	47115	48447	3379552	3378231	0	1753		AC202830.1	D11	92.48	1304	86	10	23329	24627	52264740	52266036	0	1855
AC202830.1	At_chr1	90.9	1330	112	6	7664	8992	3379552	3378231	0	1777		AC202830.1	D11	90.17	1292	78	28	95733	97011	62180291	62181546	0	1637
AC202830.1	At_chr1	91.27	1317	68	26	13767	15061	4605189	4606480	0	1751		AC202830.1	D11	90.11	1274	51	34	91247	92459	55762531	55761272	0	1585
AC202830.1	At_chr1	96.5	1316	41	4	16517	17831	4242366	4243677	0	2170		AC202830.1	D11	90.85	1268	53	31	91244	92460	26039394	26038139	0	1642
AC202830.1	At_chr1	95.51	1314	35	10	17869	19161	4265221	4266531	0	2078		AC202830.1	D11	91	1267	51	28	91244	92459	15388694	15389948	0	1650
AC202830.1	At_chr1	95.95	1309	36	3	45824	47131	4323808	4325100	0	2108		AC202830.1	D11	90.74	1263	100	9	47193	48452	62198375	62199623	0	1668
AC202830.1	At_chr1	94.11	1290	37	15	77718	78984	4261171	4262444	0	1925		AC202830.1	D11	92.08	1262	81	11	87699	88959	62229537	62230780	0	1759
AC202830.1	At_chr1	94.47	1266	64	5	57558	58819	4265268	4266531	0	1945		AC202830.1	D11	92.31	1262	48	25	91243	92459	58384527	58383270	0	1748
AC202830.1	At_chr1	90.26	1263	106	9	47193	48452	4516762	4518010	0	1635		AC202830.1	D11	90.73	1262	56	25	91243	92460	22290143	22288899	0	1626
AC202830.1	At_chr1	90.33	1262	106	9	47193	48452	4437143	4438390	0	1640		AC202830.1	D11	92.62	1261	45	21	91243	92459	29596004	29597260	0	1770
AC202830.1	At_chr1	91.76	1262	87	10	87699	88959	4547385	4548630	0	1738		AC202830.1	D11	92.14	1260	84	9	7742	8997	62198375	62199623	0	1764
AC202830.1	At_chr1	91.59	1260	91	9	7742	8997	4516762	4518010	0	1725		AC202830.1	D11	90.48	1260	105	9	79596	80851	62198375	62199623	0	1648
AC202830.1	At_chr1	91.9	1259	88	10	7742	8997	4437143	4438390	0	1748		AC202830.1	D11	92.22	1260	40	29	91243	92460	46550280	46549037	0	1731
AC202830.1	At_chr1	90.07	1259	111	9	79596	80851	4437143	4438390	0	1620		AC202830.1	D11	91.43	1260	59	26	91244	92459	56135240	56133986	0	1683
AC202830.1	At_chr1	90.9	1253	93	11	69648	70888	4516762	4518005	0	1663		AC202830.1	D11	90.24	1260	63	27	91244	92456	13097562	13098808	0	1591
AC202830.1	At_chr1	91.13	1252	91	9	69648	70888	4437143	4438385	0	1679		AC202830.1	D11	91.18	1259	46	31	91244	92464	29155452	29156683	0	1650
AC202830.1	At_chr1	90.23	1249	89	16	7742	8964	4508234	4509475	0	1600		AC202830.1	D11	92.05	1258	50	29	91247	92459	18423299	18424551	0	1724
AC202830.1	At_chr1	91.99	1249	81	9	63890	65136	4327890	4329121	0	1735		AC202830.1	D11	91.41	1257	96	7	7742	8997	62129535	62130780	0	1712
AC202830.1	At_chr1	93.67	1249	61	8	75781	77026	4248991	4250224	0	1853		AC202830.1	D11	91.49	1257	55	31	91244	92460	50366533	50367777	0	1681
AC202830.1	At_chr1	93.73	1245	51	13	17869	19092	4280871	4282109	0	1842		AC202830.1	D11	92.12	1256	95	4	23769	25021	65545807	65547061	0	1768
AC202830.1	At_chr1	95.81	1240	50	1	45824	47061	4506958	4508197	0	2001		AC202830.1	D11	91.64	1256	63	20	91243	92459	13448223	13449475	0	1700
AC202830.1	At_chr1	93.12	1236	80	5	76482	77714	4239041	4240274	0	1807		AC202830.1	D11	91.16	1256	48	36	91243	92459	13089558	13088327	0	1646
AC202830.1	At_chr1	93.46	1223	54	18	34303	35519	3655840	3654638	0	1792		AC202830.1	D11	91.56	1256	53	21	91244	92460	11997306	11998547	0	1683
AC202830.1	At_chr1	90.34	1222	73	21	60150	61356	4236589	4237780	0	1561		AC202830.1	D11	90.68	1256	59	21	91244	92460	46543809	46542573	0	1618
AC202830.1	At_chr1	91.89	1220	72	13	16405	17606	4600003	4601213	0	1679		AC202830.1	D11	90.28	1255	60	28	91243	92456	20940148	20938915	0	1585
AC202830.1	At_chr1	90.74	1199	74	19	11119	12310	4408160	4409328	0	1565		AC202830.1	D11	91.55	1255	45	27	91244	92459	12949631	12948399	0	1674
AC202830.1	At_chr1	91.48	1197	80	14	58672	59851	4266532	4267723	0	1626		AC202830.1	D11	91.55	1255	45	31	91244	92459	54635590	54636822	0	1674
AC202830.1	At_chr1	93.38	1193	71	6	57563	58750	4280920	4282109	0	1759		AC202830.1	D11	91.16	1255	50	27	91244	92459	18750934	18749702	0	1646
AC202830.1	At_chr1	91.61	1192	91	7	19015	20197	4266532	4267723	0	1639		AC202830.1	D11	94.1	1254	51	8	16595	17831	61940024	61941271	0	1884
AC202830.1	At_chr1	91.86	1191	87	5	72141	73321	4266533	4267723	0	1653		AC202830.1	D11	92.03	1254	54	19	91243	92462	45069702	45070943	0	1720
AC202830.1	At_chr1	95.42	1178	47	3	67462	68639	4239039	4240209	0	1869		AC202830.1	D11	92.11	1254	51	23	91244	92459	16693691	16694934	0	1724
AC202830.1	At_chr1	93.37	1176	73	4	87699	88872	4539614	4540786	0	1735		AC202830.1	D11	91.38	1253	87	11	69648	70888	62198375	62199618	0	1696
AC202830.1	At_chr1	90.89	1175	69	16	87699	88865	4246521	4247665	0	1543		AC202830.1	D11	90.5	1253	61	31	91240	92459	18813360	18812133	0	1602
AC202830.1	At_chr1	90.6	1170	92	10	11153	12305	4299900	4301068	0	1535		AC202830.1	D11	92.5	1253	52	21	91244	92459	60124173	60125420	0	1755
AC202830.1	At_chr1	94.35	1169	63	3	87699	88865	4287606	4288773	0	1790		AC202830.1	D11	90.65	1252	52	28	91243	92456	6709739	6710963	0	1604
AC202830.1	At_chr1	94.94	1167	51	7	3697	4859	4541241	4542403	0	1821		AC202830.1	D11	90.41	1251	100	7	69648	70888	62129535	62130775	0	1628
AC202830.1	At_chr1	91.03	1148	64	25	91327	92443	61538999	61537860	0	1513		AC202830.1	D11	92.33	1251	55	24	91244	92459	10827705	10828949	0	1740
AC202830.1	At_chr1	94.7	1132	51	3	81488	82614	4326789	4327916	0	1749		AC202830.1	D11	91.77	1251	55	20	91247	92459	65363861	65362621	0	1696
AC202830.1	At_chr1	93.26	1128	55	14	91244	92356	5144692	5145813	0	1642		AC202830.1	D11	93.04	1250	42	22	91244	92459	15871061	15869823	0	1784
AC202830.1	At_chr1	90.59	1116	90	12	91244	92356	36256300	36257403	0	1465		AC202830.1	D11	91.19	1249	69	17	91244	92459	16750143	16748903	0	1659
AC202830.1	At_chr1	91.09	1111	71	12	97371	98480	4351701	4352784	0	1478		AC202830.1	D11	91.35	1248	52	25	91244	92460	19675388	19674166	0	1655
AC202830.1	At_chr1	91.27	1042	65	16	91332	92359	2460765	2459736	0	1397		AC202830.1	D11	93.39	1241	46	22	91237	92446	57694820	57696055	0	1805
AC202830.1	At_chr1	91.16	1041	81	10	72035	73068	4444334	4445370	0	1402		AC202830.1	D11	90.48	1239	67	27	91244	92437	32008023	32009255	0	1587
AC202830.1	At_chr1	94	1017	45	9	91244	92248	1047441	1046429	0	1526		AC202830.1	D11	93.05	1238	42	24	91244	92443	49487728	49486497	0	1770
													AC202830.1	D11	90.01	1221	114	5	9623	10843	62098342	62099554	0	1572
													AC202830.1	D11	90.8	1218	48	40	75061	76268	61871084	61872247	0	1570
													AC202830.1	D11	90.14	1217	112	4	49123	50338	62098342	62099551	0	1576
													AC202830.1	D11	90.13	1216	102	6	7664	8877	62056208	62057407	0	1565
													AC202830.1	D11	92.76	1216	86	2	87694	88907	62014806	62016021	0	1757
													AC202830.1	D11	91.98	1209	85	11	23819	25021	65545671	65544469	0	1685
													AC202830.1	D11	93.95	1206	53	13	81414	82614	61891863	61893053	0	1805
													AC202830.1	D11	92.26	1202	85	7	1748	2943	62213728	62214927	0	1698
													AC202830.1	D11	93.45	1176	72	4	87699	88872	62222880	62224052	0	1740
													AC202830.1	D11	90.79	1173	63	26	91327	92460	30569111	30567945	0	1526
													AC202830.1	D11	94.52	1168	63	1	87699	88865	61893471	61894638	0	1801
													AC202830.1	D11	95.03	1167	50	7	3697	4859	62224507	62225669	0	1827
													AC202830.1	D11	91.04	1161	99	5	18440	19599	62098395	62099551	0	1563
													AC202830.1	D11	92.67	1159	68	11	87699	88855	61943709	61944852	0	1653
													AC202830.1	D11	90.72	1142	61	22	91327	92437	52604981	52606108	0	1480
													AC202830.1	D11	94.11	1137	41	15	91242	92356	56105667	56104535	0	1705
													AC202830.1	D11	95.69	1136	35	8	77718	78847	61898020	61899147	0	1814
													AC202830.1	D11	93.08	1127	55	16	91244	92356	60835676	60836793	0	1628
													AC202830.1	D11	94.23	1126	49	10	91243	92356	25519611	25520732	0	1705
													AC202830.1	D11	93.12	1119	53	14	91243	92356	16714673	16715772	0	1618
													AC202830.1	D11	90.97	1119	61	21	91244	92356	52604918	52606002	0	1471
													AC202830.1	D11	95.29	1104	42	9	91244	92343	7528163	7527066	0	1742
													AC202830.1	D11	95.05	1070	37	9	91243	92300	60816741	60817806	0	1668
AC187810.3	scaffold1319.1	97.33	7118	99	47	76378	83427	75695	68601	0	12010		AC187810.3	scaffold4490_D11	95.29	5325	187	37	4962	10232	105407	100093	0	8384
AC187810.3	scaffold1319.1	94.51	5537	188	53	32897	38388	153650	148185	0	8434		AC187810.3	scaffold4490_D11	95.86	5218	182	16	65520	70721	5782	583	0	8408
AC187810.3	scaffold1319.1	94.01	5438	231	44	4847	10232	325354	319960	0	8148		AC187810.3	scaffold4490_D11	94.4	5145	216	47	27070	32171	104207	99092	0	7840
AC187810.3	scaffold1319.1	94.06	5255	228	32	4966	10145	120976	115731	0	7899		AC187810.3	scaffold4490_D11	94.63	4134	183	22	51344	55459	103412	99300	0	6368
AC187810.3	scaffold1319.1	95.8	5213	167	25	65519	70721	364904	359734	0	8366		AC187810.3	scaffold4490_D11	97.7	3697	45	21	1	3660	111722	108029	0	6320
AC187810.3	scaffold1319.1	93.36	5032	229	59	27070	32034	324058	319065	0	7345		AC187810.3	scaffold4490_D11	93.48	3143	157	22	48137	51269	34704	31600	0	4625
AC187810.3	scaffold1319.1	91.12	4988	389	47	10233	15190	285340	280377	0	6708		AC187810.3	scaffold4490_D11	91.97	3075	146	45	29358	32349	67447	64391	0	4217
AC187810.3	scaffold1319.1	94.54	4820	212	33	46505	51311	328040	323259	0	7396		AC187810.3	scaffold4490_D11	95.24	2920	94	31	17108	20006	96425	93530	0	4580
AC187810.3	scaffold1319.1	93.58	4608	214	35	4841	9387	295718	291132	0	6794		AC187810.3	scaffold4490_D11	96.84	2847	58	15	62247	65091	8591	5775	0	4730
AC187810.3	scaffold1319.1	95.47	4059	148	20	27070	31101	119780	115731	0	6444		AC187810.3	scaffold4490_D11	92.2	2654	137	39	47895	50538	108029	105436	0	3690
AC187810.3	scaffold1319.1	90	3890	349	17	71013	74899	135145	138997	0	4992		AC187810.3	scaffold4490_D11	94.74	2642	110	20	52834	55454	67447	64814	0	4082
AC187810.3	scaffold1319.1	94.67	3847	149	29	51344	55171	323263	319454	0	5917		AC187810.3	scaffold4490_D11	93.87	2185	65	33	32900	35055	88447	86303	0	3229
AC187810.3	scaffold1319.1	94.07	3845	171	28	27321	31137	159243	155428	0	5784		AC187810.3	scaffold4490_D11	92.97	2147	115	15	36528	38667	53646	51529	0	3096
AC187810.3	scaffold1319.1	92.9	3844	180	44	6403	10181	159243	155428	0	5500		AC187810.3	scaffold4490_D11	93.88	2074	110	9	4847	6909	33667	31600	0	3110
AC187810.3	scaffold1319.1	98.7	3451	43	1	65519	68967	81423	77973	0	6122		AC187810.3	scaffold4490_D11	92.25	2012	87	34	30333	32289	11976	9979	0	2787
AC187810.3	scaffold1319.1	94.79	3299	114	24	51344	54611	158699	155428	0	5086		AC187810.3	scaffold4490_D11	94.41	2005	106	4	49317	51315	105407	103403	0	3077
AC187810.3	scaffold1319.1	95.71	3284	125	12	27070	30340	294412	291132	0	5269		AC187810.3	scaffold4490_D11	96.45	1832	58	6	8405	10232	67447	65619	0	3016
AC187810.3	scaffold1319.1	95.68	3263	101	19	51344	54574	118985	115731	0	5208		AC187810.3	scaffold4490_D11	94.59	1663	67	16	53809	55459	11976	10325	0	2551
AC187810.3	scaffold1319.1	95.32	3246	128	16	65519	68745	277997	274757	0	5131		AC187810.3	scaffold4490_D11	91.52	1662	77	25	6699	8313	31585	29941	0	2230
AC187810.3	scaffold1319.1	93.38	3189	168	26	48137	51311	296768	293609	0	4680		AC187810.3	scaffold4490_D11	95.98	1591	51	9	27617	29196	31585	29997	0	2571
AC187810.3	scaffold1319.1	92.41	3055	191	21	62076	65091	367948	364896	0	4318		AC187810.3	scaffold4490_D11	92.27	1449	39	32	79468	80906	9978	8593	0	1988
AC187810.3	scaffold1319.1	95.26	2933	91	28	17108	20006	331214	328296	0	4602		AC187810.3	scaffold4490_D11	96.09	1432	42	9	46503	47924	109456	108029	0	2322
AC187810.3	scaffold1319.1	92.65	2830	142	38	46505	49325	124254	121482	0	4013		AC187810.3	scaffold4490_D11	94.11	1392	57	11	51348	52731	31326	29952	0	2093
AC187810.3	scaffold1319.1	90.58	2761	194	30	66313	69049	269125	266407	0	3598		AC187810.3	scaffold4490_D11	92.12	1384	88	9	28994	30362	1659	282	0	1932
AC187810.3	scaffold1319.1	93.83	2642	111	30	2258	4854	328040	325406	0	3928		AC187810.3	scaffold4490_D11	90.74	1382	109	7	8042	9409	1658	282	0	1825
AC187810.3	scaffold1319.1	93.1	2639	112	30	2258	4854	124254	121644	0	3801		AC187810.3	scaffold4490_D11	92.19	1382	89	7	52471	53838	1658	282	0	1936
AC187810.3	scaffold1319.1	95.01	2487	105	14	51344	53816	293613	291132	0	3888		AC187810.3	scaffold4490_D11	93.04	1337	73	10	4847	6174	106763	105438	0	1936
AC187810.3	scaffold1319.1	91.11	2431	180	20	59638	62066	370412	368016	0	3260		AC187810.3	scaffold4490_D11	94.43	1274	46	17	34196	35458	17115	15856	0	1938
AC187810.3	scaffold1319.1	92.05	2416	61	59	81343	83672	354696	352326	0	3277		AC187810.3	scaffold4490_D11	90.22	1248	65	30	3631	4854	108029	106815	0	1576
AC187810.3	scaffold1319.1	97.16	2285	45	7	62824	65091	280270	277989	0	3842		AC187810.3	scaffold4490_D11	95.82	1219	38	5	37457	38667	85203	83990	0	1956
AC187810.3	scaffold1319.1	90.56	2034	167	11	28994	31010	36657	34632	0	2669		AC187810.3	scaffold4490_D11	93.16	1199	48	12	46505	47703	93274	92110	0	1729
AC187810.3	scaffold1319.1	90.01	2033	178	11	8042	10057	36656	34632	0	2606		AC187810.3	scaffold4490_D11	96.01	1177	28	8	2258	3433	93274	92116	0	1895
AC187810.3	scaffold1319.1	90.22	2014	172	17	52471	54466	100986	98980	0	2604		AC187810.3	scaffold4490_D11	94.3	1158	60	5	69565	70721	40239	39087	0	1768
AC187810.3	scaffold1319.1	90.27	2014	171	17	52471	54466	382076	380070	0	2610		AC187810.3	scaffold4490_D11	91.61	1156	61	17	15279	16402	11130	9979	0	1565
AC187810.3	scaffold1319.1	90.11	2013	176	15	8042	10037	100986	98980	0	2593		AC187810.3	scaffold4490_D11	95.51	1137	44	4	8303	9439	28502	27373	0	1810
AC187810.3	scaffold1319.1	90.26	2013	173	16	8042	10037	382076	380070	0	2610		AC187810.3	scaffold4490_D11	96.38	1132	34	3	29261	30392	28497	27373	0	1857
AC187810.3	scaffold1319.1	90.31	2013	174	13	28994	30990	100987	98980	0	2617		AC187810.3	scaffold4490_D11	97.17	1132	25	3	52737	53868	28497	27373	0	1906
AC187810.3	scaffold1319.1	90.46	2013	171	14	28994	30990	382077	380070	0	2634		AC187810.3	scaffold4490_D11	95.57	1105	38	8	36304	37400	86300	85199	0	1759
AC187810.3	scaffold1319.1	92.23	2008	88	34	30333	32289	290733	288743	0	2782		AC187810.3	scaffold4490_D11	93.98	1079	64	1	69643	70721	102283	101206	0	1631
AC187810.3	scaffold1319.1	90.35	2000	169	9	52471	54455	36656	34666	0	2603		AC187810.3	scaffold4490_D11	94.22	1055	39	14	32897	33949	20763	19729	0	1591
AC187810.3	scaffold1319.1	95.14	1996	92	2	49321	51311	120976	118981	0	3144		AC187810.3	scaffold4490_D11	99.01	1008	8	2	15279	16284	100099	99092	0	1805
AC187810.3	scaffold1319.1	97.53	1902	38	6	1328	3225	299101	297205	0	3243		AC187810.3	scaffold4490_D11	97.05	983	28	1	8405	9387	13355	12374	0	1653
AC187810.3	scaffold1319.1	91.96	1828	100	28	83668	85471	353172	351368	0	2518		AC187810.3	scaffold4490_D11	97.97	983	19	1	29358	30340	13355	12374	0	1703
AC187810.3	scaffold1319.1	96.82	1795	34	9	1	1773	303733	301940	0	2977		AC187810.3	scaffold4490_D11	95.52	983	43	1	52834	53816	13355	12374	0	1570
AC187810.3	scaffold1319.1	96.38	1770	50	8	75678	77437	359738	357973	0	2902
AC187810.3	scaffold1319.1	94.38	1763	86	8	91153	92906	350285	348527	0	2695
AC187810.3	scaffold1319.1	93.7	1762	100	4	91153	92906	251865	250107	0	2628
AC187810.3	scaffold1319.1	94.38	1761	82	11	91153	92904	210195	208443	0	2687
AC187810.3	scaffold1319.1	94.32	1760	86	7	91153	92904	52063	50310	0	2684
AC187810.3	scaffold1319.1	98.71	1701	20	2	69021	70721	77977	76279	0	3018
AC187810.3	scaffold1319.1	94.52	1661	65	16	53809	55459	290733	289089	0	2540
AC187810.3	scaffold1319.1	93.81	1615	64	22	18396	20006	126092	124510	0	2396
AC187810.3	scaffold1319.1	91.66	1486	31	44	56437	57872	376191	374749	0	1971
AC187810.3	scaffold1319.1	97.82	1467	31	1	1772	3238	134650	133185	0	2531
AC187810.3	scaffold1319.1	93.28	1383	76	8	28994	30362	77357	75978	0	2023
AC187810.3	scaffold1319.1	92.77	1383	84	6	28994	30362	360813	359433	0	1986
AC187810.3	scaffold1319.1	92.18	1381	93	6	8042	9409	77356	75978	0	1938
AC187810.3	scaffold1319.1	91.75	1381	100	4	8042	9409	360812	359433	0	1906
AC187810.3	scaffold1319.1	93.41	1381	76	6	52471	53838	77356	75978	0	2032
AC187810.3	scaffold1319.1	92.98	1381	83	4	52471	53838	360812	359433	0	2001
AC187810.3	scaffold1319.1	90.94	1347	72	22	15427	16726	155302	153959	0	1766
AC187810.3	scaffold1319.1	94.03	1324	62	10	43597	44903	147415	146092	0	1991
AC187810.3	scaffold1319.1	91.2	1284	46	32	56445	57679	90052	88787	0	1683
AC187810.3	scaffold1319.1	97.16	1234	17	10	78001	79221	357972	356744	0	2069
AC187810.3	scaffold1319.1	92.19	1203	54	19	84302	85471	68609	67414	0	1664
AC187810.3	scaffold1319.1	91.5	1177	96	4	69546	70721	193444	192271	0	1616
AC187810.3	scaffold1319.1	92.01	1176	92	2	69546	70721	36752	35579	0	1650
AC187810.3	scaffold1319.1	90.48	1176	109	3	69546	70721	340397	339225	0	1548
AC187810.3	scaffold1319.1	93.54	1176	74	2	69546	70721	348027	346854	0	1749
AC187810.3	scaffold1319.1	91.75	1176	90	5	69547	70721	101082	99913	0	1628
AC187810.3	scaffold1319.1	92.01	1176	88	5	69547	70721	382172	381002	0	1646
AC187810.3	scaffold1319.1	91.91	1175	94	1	69547	70721	207888	206715	0	1642
AC187810.3	scaffold1319.1	91.32	1175	101	1	69547	70721	249584	248411	0	1604
AC187810.3	scaffold1319.1	97.19	1173	27	6	79224	80392	356679	355509	0	1978
AC187810.3	scaffold1319.1	91.4	1163	98	2	8044	9205	347929	346768	0	1592
AC187810.3	scaffold1319.1	92.35	1163	87	2	28997	30158	347929	346768	0	1653
AC187810.3	scaffold1319.1	92.78	1163	82	2	52473	53634	347929	346768	0	1681
AC187810.3	scaffold1319.1	90.98	1153	66	18	15279	16402	289886	288743	0	1519
AC187810.3	scaffold1319.1	95.25	1095	35	7	69643	70721	117852	116759	0	1718
AC187810.3	scaffold1319.1	94.37	1083	56	3	69643	70721	157581	156500	0	1657
AC187810.3	scaffold1319.1	93.33	1079	71	1	69643	70721	292477	291400	0	1592
AC187810.3	scaffold1319.1	96.01	1079	42	1	69643	70721	322123	321046	0	1753
AC187810.3	scaffold1319.1	92.03	1079	67	10	85461	86535	343833	342770	0	1498
AC187810.3	scaffold1319.1	93.05	1079	58	9	85461	86535	351345	350280	0	1561
AC187810.3	scaffold1319.1	93.87	1076	55	5	85461	86535	53123	52058	0	1611
AC187810.3	scaffold1319.1	90.82	1067	54	21	84437	85471	344910	343856	0	1387
AC187810.3	scaffold1319.1	93.79	1063	57	7	85474	86535	67379	66325	0	1589
AC187810.3	scaffold1319.1	93.64	1053	50	10	43868	44903	142740	141688	0	1557
AC187810.3	scaffold1319.1	95.06	1013	42	5	91900	92904	61320	60308	0	1587
AC187810.3	scaffold1319.1	93.13	1005	50	8	3868	4854	296766	295763	0	1456
AC187810.3	At_chr1	91.92	4976	353	34	10233	15187	5977993	5973046	0	6916
AC187810.3	At_chr1	90.45	4996	419	44	70721	75678	3453593	3448618	0	6530
AC187810.3	At_chr1	90.83	4974	361	70	70746	75674	4294973	4299896	0	6571
AC187810.3	At_chr1	90.24	4961	393	61	70762	75679	2995919	2991007	0	6396
AC187810.3	At_chr1	91.06	4374	354	28	10271	14618	51847698	51843336	0	5877
AC187810.3	At_chr1	92.1	4088	307	12	71188	75265	98754308	98750227	0	5746
AC187810.3	At_chr1	91.95	4088	313	12	71188	75265	9476267	9480348	0	5712
AC187810.3	At_chr1	91.93	4088	313	13	71188	75265	106483359	106487439	0	5705
AC187810.3	At_chr1	91.68	4088	323	13	71188	75265	9525484	9521404	0	5650
AC187810.3	At_chr1	92.75	3974	223	27	65519	69474	2825453	2829379	0	5683
AC187810.3	At_chr1	90.07	3766	316	42	70715	74458	4282104	4285833	0	4830
AC187810.3	At_chr1	90.7	3722	223	63	77022	80718	2835962	2839585	0	4843
AC187810.3	At_chr1	91.76	3677	270	26	10272	13924	93838677	93835010	0	5081
AC187810.3	At_chr1	91.16	3598	289	22	10271	13846	102038875	102042465	0	4855
AC187810.3	At_chr1	92.19	3548	228	22	65519	69045	2787598	2791117	0	4972
AC187810.3	At_chr1	92.36	3519	263	4	71188	74702	9052318	9048802	0	5003
AC187810.3	At_chr1	95.33	3487	163	0	71440	74926	5793587	5797073	0	5537
AC187810.3	At_chr1	92.4	3460	253	8	71812	75265	47777893	47781348	0	4924
AC187810.3	At_chr1	96.64	3034	85	10	1	3020	2683251	2686281	0	5022
AC187810.3	At_chr1	91.46	2681	208	17	73009	75674	57613311	57610637	0	3663
AC187810.3	At_chr1	90.49	2639	206	30	73057	75674	24968974	24971588	0	3441
AC187810.3	At_chr1	90.23	2589	206	32	73108	75674	63744418	63741855	0	3336
AC187810.3	At_chr1	90.58	2410	190	21	21329	23733	3374379	3372002	0	3158
AC187810.3	At_chr1	90.53	2280	146	37	28994	31215	3952958	3950691	0	2950
AC187810.3	At_chr1	90.39	2280	149	37	28994	31215	3210939	3213206	0	2933
AC187810.3	At_chr1	90.16	2277	158	37	52471	54691	3952957	3950691	0	2904
AC187810.3	At_chr1	90.03	2277	161	37	52471	54691	3210940	3213206	0	2887
AC187810.3	At_chr1	90.71	2132	143	25	28995	31091	2791547	2793658	0	2789
AC187810.3	At_chr1	90.19	2130	155	24	8042	10135	2791547	2793658	0	2726
AC187810.3	At_chr1	90.7	2130	144	23	52471	54564	2791547	2793658	0	2787
AC187810.3	At_chr1	91.47	2121	148	19	8042	10136	3952957	3950844	0	2883
AC187810.3	At_chr1	91.32	2121	151	19	8042	10136	3210940	3213053	0	2867
AC187810.3	At_chr1	90.31	2012	130	38	29251	31215	2696403	2698396	0	2575
AC187810.3	At_chr1	90.26	2012	131	38	29251	31215	2724887	2726880	0	2569
AC187810.3	At_chr1	90.22	2004	136	34	52733	54691	2696408	2698396	0	2560
AC187810.3	At_chr1	90.17	2004	137	34	52733	54691	2724892	2726880	0	2555
AC187810.3	At_chr1	91.7	1844	122	20	8310	10136	2696414	2698243	0	2529
AC187810.3	At_chr1	91.65	1844	123	20	8310	10136	2724898	2726727	0	2523
AC187810.3	At_chr1	93.81	1582	98	0	71978	73559	44307032	44305451	0	2379
AC187810.3	At_chr1	92.93	1500	65	19	25559	27044	2741099	2742571	0	2145
AC187810.3	At_chr1	92.18	1394	96	4	28994	30374	3154307	3155700	0	1958
AC187810.3	At_chr1	92.18	1394	96	4	28994	30374	4010467	4009074	0	1958
AC187810.3	At_chr1	91.24	1393	109	4	8042	9421	3154308	3155700	0	1884
AC187810.3	At_chr1	91.24	1393	109	4	8042	9421	4010466	4009074	0	1884
AC187810.3	At_chr1	92.39	1393	93	4	52471	53850	3154308	3155700	0	1973
AC187810.3	At_chr1	92.39	1393	93	4	52471	53850	4010466	4009074	0	1973
AC187810.3	At_chr1	91.4	1383	100	10	52471	53838	3088178	3089556	0	1877
AC187810.3	At_chr1	91.4	1383	100	10	52471	53838	4075791	4074413	0	1877
AC187810.3	At_chr1	91.53	1382	102	7	28994	30362	3088177	3089556	0	1890
AC187810.3	At_chr1	91.53	1382	102	7	28994	30362	4075792	4074413	0	1890
AC187810.3	At_chr1	90.59	1381	115	7	8042	9409	3088178	3089556	0	1816
AC187810.3	At_chr1	90.59	1381	115	7	8042	9409	4075791	4074413	0	1816
AC187810.3	At_chr1	92.3	1364	93	8	69366	70721	3154027	3155386	0	1927
AC187810.3	At_chr1	92.3	1364	93	8	69366	70721	4010747	4009388	0	1927
AC187810.3	At_chr1	92.64	1359	91	5	28994	30343	2899935	2901293	0	1947
AC187810.3	At_chr1	91.83	1358	102	5	8042	9390	2899936	2901293	0	1884
AC187810.3	At_chr1	91.97	1358	100	5	52471	53819	2899936	2901293	0	1895
AC187810.3	At_chr1	94.04	1342	64	10	75678	77011	2834520	2835853	0	2021
AC187810.3	At_chr1	90.21	1215	103	8	6149	7351	3620154	3621364	0	1570
AC187810.3	At_chr1	91.76	1190	84	8	69547	70725	2860604	2861790	0	1642
AC187810.3	At_chr1	91.18	1179	104	0	69543	70721	3534989	3536167	0	1602
AC187810.3	At_chr1	92.44	1177	87	2	69546	70721	3210844	3212019	0	1679
AC187810.3	At_chr1	92.44	1177	87	2	69546	70721	3953053	3951878	0	1679
AC187810.3	At_chr1	93.96	1176	70	1	69546	70721	2899840	2901014	0	1777
AC187810.3	At_chr1	90.56	1176	99	10	69546	70721	2946728	2947891	0	1546
AC187810.3	At_chr1	90.22	1176	114	1	69547	70721	2771250	2772425	0	1533
AC187810.3	At_chr1	92.43	1175	88	1	69547	70721	2745083	2746256	0	1676
AC187810.3	At_chr1	90.5	1169	107	3	28994	30159	2771345	2772512	0	1541
AC187810.3	At_chr1	93.59	1154	74	0	69568	70721	3088103	3089256	0	1722
AC187810.3	At_chr1	93.59	1154	74	0	69568	70721	4075866	4074713	0	1722
AC187810.3	At_chr1	93.91	1116	61	6	69609	70721	2791510	2792621	0	1677
AC187810.3	At_chr1	90.38	1112	65	23	77808	78905	4072629	4071546	0	1423
AC187810.3	At_chr1	90.29	1112	66	23	77808	78905	3091340	3092423	0	1417
AC187810.3	At_chr1	90.36	1110	95	10	22626	23733	55477118	55476019	0	1447
AC187810.3	At_chr1	91.11	1069	81	11	85473	86535	2864254	2865314	0	1435
AC187810.3	At_chr1	92.66	1049	70	4	69673	70721	4163646	4162605	0	1504
AC187810.3	At_chr1	92.56	1049	71	4	69673	70721	2997199	2998240	0	1498
AC187810.3	At_chr1	90.6	1043	68	14	17108	18122	2700095	2701135	0	1356
AC187810.3	At_chr1	91.26	1041	76	6	91862	92896	2870550	2871581	0	1404
AC187810.3	At_chr1	90.65	1027	88	6	63552	64572	3085229	3086253	0	1358
AC187810.3	At_chr1	90.65	1027	88	6	63552	64572	4078740	4077716	0	1358
AC187810.3	At_chr1	96.91	1004	31	0	69497	70500	2829374	2830377	0	1683
