# Supplementary material for: Sequence composition of BAC clones and SSR markers mapped to Upland cotton chromosomes 11 and 21 targeting resistance to soil-borne pathogens
Source: Front Plant Sci. 2015 Oct 2;6:791. doi: 10.3389/fpls.2015.00791 (PMC4591483; doi:10.3389/fpls.2015.00791)
Supplement: Supplementary file 1 [file DataSheet1.ZIP › Supplemental Tables/Tables S16-19 SSR marker analysis.xlsx]

## Sheet: TableS16-chr11-SSR-TopBlast
Table S16 Gene ontology of marker sequences in Upland cotton chromosome 11.
Seq. Name	Seq. Description	Seq. Length	Hit ACC	min. eValue	mean Similarity	#GOs	GOs
MUSS281	1-aminocyclopropane-1-carboxylate deaminase-like	1549	EOY21567	0	0.8955	16	P:gluconeogenesis; P:hydrogen peroxide catabolic process; P:D-cysteine catabolic process; P:ethylene biosynthetic process; P:response to salt stress; C:chloroplast; F:cobalt ion binding; C:cytosol; P:isopentenyl diphosphate biosynthetic process, methylerythritol 4-phosphate pathway; P:glycolysis; F:1-aminocyclopropane-1-carboxylate deaminase activity; P:regulation of protein localization; P:gluco…
NAU3008	1-aminocyclopropane-1-carboxylate deaminase-like	825	EOY21567	4.42768e-85	0.917	16	P:gluconeogenesis; P:hydrogen peroxide catabolic process; P:D-cysteine catabolic process; P:ethylene biosynthetic process; P:response to salt stress; C:chloroplast; F:cobalt ion binding; C:cytosol; P:isopentenyl diphosphate biosynthetic process, methylerythritol 4-phosphate pathway; P:glycolysis; F:1-aminocyclopropane-1-carboxylate deaminase activity; P:regulation of protein localization; P:gluco…
NAU980	1-aminocyclopropane-1-carboxylate deaminase-like	595	EOY21567	1.02143e-58	0.9175	16	P:gluconeogenesis; P:hydrogen peroxide catabolic process; P:D-cysteine catabolic process; P:ethylene biosynthetic process; P:response to salt stress; C:chloroplast; F:cobalt ion binding; C:cytosol; P:isopentenyl diphosphate biosynthetic process, methylerythritol 4-phosphate pathway; P:glycolysis; F:1-aminocyclopropane-1-carboxylate deaminase activity; P:regulation of protein localization; P:gluco…
NAU3367	2-oxoglutarate and fe -dependent oxygenase-like protein	842	EOX90866	4.39834e-99	0.654	2	C:plasmodesma; F:oxidoreductase activity
NAU3811	actin	651	ABY19575	4.39283e-132	0.996	23	P:cytoskeleton organization; P:gluconeogenesis; C:chloroplast envelope; P:response to wounding; C:actin filament; P:glucose catabolic process; P:proteasomal protein catabolic process; P:cell division; C:cell wall; P:root hair elongation; C:nucleolus; C:cytosol; P:regulation of protein localization; C:chloroplast stroma; F:motor activity; P:seed germination; P:response to light stimulus; C:plasmod…
TMB434	agamous-like mads-box protein agl21-like	786	AGW23340	3.66798e-22	0.94	14	P:xylan biosynthetic process; P:cytokinin biosynthetic process; P:regulation of transcription, DNA-dependent; F:protein dimerization activity; P:microsporogenesis; F:DNA binding; P:glucuronoxylan metabolic process; F:sequence-specific DNA binding transcription factor activity; F:transcription factor binding; C:nucleus; P:callose deposition in cell wall; P:ovule development; C:transcription factor…
NAU2661	alcohol dehydrogenase-like 6	684	EOY09846	9.95776e-13	0.907	6	C:cytoplasm; P:response to wounding; F:oxidoreductase activity; P:coumarin biosynthetic process; F:zinc ion binding; P:oxidation-reduction process
MUSB823	ap2 erf domain-containing transcription factor	638	ACY25088	5.27401e-83	0.689	6	F:sequence-specific DNA binding transcription factor activity; F:DNA binding; C:nucleus; P:regulation of transcription, DNA-dependent; C:transcription factor complex; P:regulation of transcription, DNA-dependent
CIR051	arf transcription factor	304	ADX60171	3.43189e-05	0.4	7	P:regulation of transcription, DNA-dependent; P:response to hormone stimulus; P:transcription, DNA-dependent; P:auxin mediated signaling pathway; F:protein dimerization activity; C:nucleus; F:DNA binding
NAU2877	candidate g-protein coupled receptor 2	859	EOY10644	1.30971e-132	0.849	4	P:response to molecule of bacterial origin; P:root morphogenesis; C:chloroplast; C:membrane
MUSB850	carbamoyl-phosphate synthase large chain-like	1021	EOY13131	1.5655e-76	0.8925	17	P:cytoskeleton organization; P:cellular response to phosphate starvation; P:gluconeogenesis; C:membrane; P:histone H3-K9 methylation; P:proteasomal protein catabolic process; C:carbamoyl-phosphate synthase complex; P:chromatin silencing; P:arginine biosynthetic process; C:cytosol; F:metal ion binding; C:chloroplast stroma; F:carbamoyl-phosphate synthase (glutamine-hydrolyzing) activity; F:ATP bin…
NAU3621	casein kinase ii subunit beta-like isoform 1	898	EOY24143	6.73584e-84	0.85	4	F:protein kinase regulator activity; P:regulation of protein kinase activity; F:kinase activity; C:protein kinase CK2 complex
MUSS92	casein kinase ii subunit chloroplastic-like	615	EOX91650	7.60138e-75	0.916	6	F:RNA polymerase II carboxy-terminal domain kinase activity; P:protein phosphorylation; F:ATP binding; C:nucleus; C:cytosol; P:serine family amino acid metabolic process
MUSS404	casein kinase ii subunit chloroplastic-like	631	CAN71837	4.81677e-57	0.9655	6	F:RNA polymerase II carboxy-terminal domain kinase activity; P:protein phosphorylation; F:ATP binding; C:nucleus; C:cytosol; P:serine family amino acid metabolic process
MON_DPL0522	cellulose synthase-like protein g3	530	XP_002869749	4.95114e-29	0.8555	7	F:cellulose synthase (UDP-forming) activity; C:plasma membrane; P:cellulose biosynthetic process; C:integral to membrane; P:starch metabolic process; P:sucrose metabolic process; P:UDP-glucose metabolic process
NAU2951	core-2 i-branching beta- -n-acetylglucosaminyltransferase family protein	708	EOY03345	7.10252e-71	0.863	8	P:oligopeptide transport; C:Golgi apparatus; F:protein xylosyltransferase activity; C:plasma membrane; P:carbohydrate biosynthetic process; F:acetylglucosaminyltransferase activity; P:microtubule nucleation; P:chondroitin sulfate biosynthetic process
NAU2257	d-cysteine desulfhydrase	508	XP_002894112	3.41073e-14	0.75	16	P:gluconeogenesis; P:hydrogen peroxide catabolic process; P:D-cysteine catabolic process; P:ethylene biosynthetic process; P:response to salt stress; C:chloroplast; F:cobalt ion binding; C:cytosol; P:isopentenyl diphosphate biosynthetic process, methylerythritol 4-phosphate pathway; P:glycolysis; F:1-aminocyclopropane-1-carboxylate deaminase activity; P:regulation of protein localization; P:gluco…
MUCS499	dna binding	723	EOX98182	6.76247e-75	0.626	5	P:regulation of transcription, DNA-dependent; F:chromatin binding; C:nucleus; F:sequence-specific DNA binding transcription factor activity; F:DNA binding
NAU2809	dna-binding protein escarola-like	825	EOY10982	1.97631e-74	0.9565	6	C:cytoplasm; P:defense response to bacterium; P:regulation of anion channel activity; F:DNA binding; P:defense response to fungus; P:transition metal ion transport
NAU3493	drm3-like protein isoform 1	797	EOY11521	3.92479e-11	0.914	3	P:regulation of protein localization; C:nucleus; P:response to brassinosteroid stimulus
NAU2998	dual specificity protein phosphatase dsp8-like	709	EOX96442	1.94993e-56	0.608	3	P:cellular protein modification process; F:phosphoprotein phosphatase activity; P:protein dephosphorylation
DPL0715	e3 ubiquitin-protein ligase orthrus 2	565	EOY21200	9.61465e-14	0.788182	28	P:gene silencing by RNA; P:nucleolus organization; F:histone binding; P:regulation of DNA replication; F:zinc ion binding; F:methyl-CpNpN binding; P:cytokinesis by cell plate formation; P:histone H3-K9 methylation; P:positive regulation of methylation-dependent chromatin silencing; P:double-strand break repair via homologous recombination; P:cell proliferation; P:DNA methylation on cytosine withi…
NAU3480	f-box family protein	628	EOY08844	1.00349e-87	0.819	0	-
NAU3409	f-box protein pp2-a13-like	642	EOX96081	1.03019e-31	0.7845	5	P:response to wounding; P:response to fructose stimulus; F:carbohydrate binding; C:nucleus; P:response to sucrose stimulus
NAU3115	gata transcription factor 9-like	665	EOY11203	7.11472e-51	0.759	6	F:sequence-specific DNA binding transcription factor activity; F:sequence-specific DNA binding; F:zinc ion binding; P:regulation of transcription, DNA-dependent; C:transcription factor complex; P:regulation of transcription, DNA-dependent
NAU3117	gata transcription factor 9-like	834	EOY11203	1.09709e-71	0.56	4	P:regulation of transcription, DNA-dependent; F:sequence-specific DNA binding; F:zinc ion binding; F:sequence-specific DNA binding transcription factor activity
NAU4086	gata transcription factor 9-like	866	EOY11203	1.68895e-61	0.596	4	P:regulation of transcription, DNA-dependent; F:sequence-specific DNA binding; F:zinc ion binding; F:sequence-specific DNA binding transcription factor activity
NAU3284	gdsl esterase lipase	869	EOX93364	5.18455e-141	0.8415	3	C:extracellular region; P:lipid metabolic process; F:hydrolase activity, acting on ester bonds
MUSB404	gdsl esterase lipase at1g74460-like	1109	EOY21876	1.42718e-13	0.742	3	C:extracellular region; P:lipid metabolic process; F:hydrolase activity, acting on ester bonds
DPL0585	glucose-6-phosphate 1-epimerase-like	792	ACU18091	2.84482e-13	0.8875	6	F:carbohydrate binding; C:nucleus; F:aldose 1-epimerase activity; P:galactose metabolic process; P:gluconeogenesis; P:glycolysis
MON_CGR6766	heat shock transcription factor 1	494	EOY25160	1.49655e-24	0.957	7	F:sequence-specific DNA binding transcription factor activity; F:sequence-specific DNA binding; C:nucleus; P:response to heat; P:regulation of transcription, DNA-dependent; C:transcription factor complex; P:regulation of transcription, DNA-dependent
NAU5192	hmg (high mobility group) box protein	762	EOY24968	1.99327e-62	0.7195	11	P:cytokinesis by cell plate formation; P:histone phosphorylation; P:acetyl-CoA metabolic process; P:microtubule cytoskeleton organization; F:DNA binding; F:sequence-specific DNA binding transcription factor activity; P:regulation of cell proliferation; P:response to cyclopentenone; C:nucleus; C:transcription factor complex; P:regulation of transcription, DNA-dependent
NAU1148	homeobox-leucine zipper protein hat22-like	604	ADN88095	1.08217e-33	0.825	8	P:response to cytokinin stimulus; P:protein acetylation; P:regulation of transcription, DNA-dependent; F:sequence-specific DNA binding; F:sequence-specific DNA binding transcription factor activity; C:nucleus; C:transcription factor complex; P:regulation of transcription, DNA-dependent
NAU2933	hua2-like protein 3-like	876	EOX94828	5.8398e-96	0.754	1	F:oxidoreductase activity
NAU1281	indole-3-acetic acid-amido synthetase	679	EOX98401	1.33133e-90	0.9565	0	-
NAU3748	kinase superfamily protein isoform 1	716	EOY21407	1.29179e-20	0.8775	5	F:protein kinase C activity; P:protein phosphorylation; F:ATP binding; P:signal transduction; P:serine family amino acid metabolic process
NAU3478	leucine-rich repeat family protein isoform 1	769	EOX91135	8.54082e-09	0.71	0	-
Gh132	leucine-rich repeat-containing	739	XP_002522604	3.93697e-06	0.555	3	P:defense response; F:ADP binding; P:signal transduction
STV069	light-regulated protein	506	EOY02946	1.10536e-67	0.706	5	P:divalent metal ion transport; F:molecular_function; C:chloroplast; P:cellular cation homeostasis; P:biological_process
HAU1430	light-regulated protein	616	EOY02946	4.41198e-67	0.7135	5	P:divalent metal ion transport; F:molecular_function; C:chloroplast; P:cellular cation homeostasis; P:biological_process
NAU3074	light-regulated protein	611	EOY02946	6.90263e-48	0.794	3	P:divalent metal ion transport; P:cellular cation homeostasis; C:chloroplast
Gh288	-like dna-binding isoform 1	465	EOY11451	1.20083e-13	0.721667	5	P:cell cycle; P:transcription, DNA-dependent; C:transcriptional repressor complex; F:chromatin binding; F:DNA binding
TMB43	membrane-anchored ubiquitin-fold protein 3 isoform 1	921	EOX94962	1.70558e-10	0.925556	2	C:membrane; C:plasma membrane
NAU5212	minor allergen	659	EOX91162	2.7202e-87	0.831	6	P:oxidation-reduction process; F:oxidoreductase activity; P:negative regulation of transcription, DNA-dependent; C:cytoplasm; F:FMN binding; C:plasma membrane
NAU3265	monoglyceride lipase-like	799	EOX95087	2.03106e-50	0.838	4	F:acylglycerol lipase activity; C:plasma membrane; P:lipid catabolic process; P:glycerolipid metabolic process
HAU2681	myb transcription factor	798	AAK19611	3.80091e-53	0.929	11	P:seed germination; P:trichome morphogenesis; P:regulation of transcription, DNA-dependent; F:DNA binding; F:sequence-specific DNA binding transcription factor activity; P:mucilage biosynthetic process involved in seed coat development; F:chromatin binding; C:nucleus; C:transcription factor complex; P:regulation of transcription, DNA-dependent; C:chromatin
NAU1063	myosin-h heavy chain isoform 2	666	EOX92257	5.78679e-53	0.884	4	C:nucleolus; C:chromocenter; C:cytoplasm; P:heat acclimation
NAU3234	nadh dehydrogenase	860	EOX94302	3.76492e-161	0.907	9	P:ubiquitin-dependent protein catabolic process; P:oxidation-reduction process; C:mitochondrial respiratory chain complex I; P:response to salt stress; P:response to misfolded protein; P:proteasome core complex assembly; F:NADH dehydrogenase activity; P:photorespiration; P:electron transport
NAU967	nodulation receptor kinase-like	669	EOY02977	2.62222e-51	0.841	5	C:plasma membrane; P:protein phosphorylation; F:ATP binding; F:protein serine/threonine kinase activity; P:serine family amino acid metabolic process
MON_DC40250	nodulin 21 -like transporter family protein isoform 1	503	EOX94486	5.75262e-06	0.76	0	-
Gh074	nuclear autoantigenic sperm protein	584	EOX91255	1.15456e-12	0.591176	5	P:system development; P:cellular macromolecule metabolic process; P:gene silencing; P:nucleic acid metabolic process; P:regulation of gene expression, epigenetic
NAU3809	peroxidase 65	559	EOY20612	1.1703e-07	0.756	10	F:metal ion binding; P:oxidation-reduction process; F:heme binding; F:oxidoreductase activity; P:response to oxidative stress; F:peroxidase activity; F:ligase activity; F:catalytic activity; P:metabolic process; C:extracellular region
NAU5351	phosphatidylinositol 4-phosphate 5-kinase 1-like	667	XP_004167695	8.05242e-31	0.957	3	P:phosphatidylinositol phosphorylation; F:1-phosphatidylinositol-4-phosphate 5-kinase activity; F:ATP binding
MON_CGR6016	polygalacturonase	457	EOX93416	2.24268e-44	0.683	2	F:hydrolase activity, acting on glycosyl bonds; P:metabolic process
NAU3695	probable methyltransferase pmt13-like	692	EOX96072	1.13959e-95	0.899	7	F:S-adenosylmethionine-dependent methyltransferase activity; C:endosome; C:Golgi apparatus; P:cell wall pectin metabolic process; P:methylation; C:integral to membrane; C:trans-Golgi network
NAU3317	probable methyltransferase pmt26-like	755	AGE09593	3.26083e-83	0.9105	5	C:trans-Golgi network; C:Golgi apparatus; C:endosome; P:methylation; F:methyltransferase activity
MUCS028	protease do-like 9 isoform 3	255	EOY02320	8.24466e-15	0.8	0	-
BNL1034	protease do-like 9-like	329	XP_004298924	4.62138e-11	0.931	6	F:serine-type endopeptidase activity; F:DNA binding; F:2-alkenal reductase [NAD(P)] activity; P:proteolysis; P:oxidation-reduction process; P:regulation of transcription, DNA-dependent
NAU3653	protease do-like 9-like	833	EOY02318	3.40536e-44	0.9525	11	P:oxidation-reduction process; C:mitochondrion; C:nucleolus; P:regulation of transcription, DNA-dependent; P:protein import into nucleus; F:DNA binding; P:proteolysis; F:2-alkenal reductase [NAD(P)] activity; P:mRNA export from nucleus; F:serine-type endopeptidase activity; C:chloroplast
MUSS332	protease do-like 9-like	618	EOY02320	1.59881e-70	0.7035	4	P:oxidation-reduction process; P:proteolysis; F:2-alkenal reductase [NAD(P)] activity; F:serine-type endopeptidase activity
NAU5354	protein kinase family protein	453	EOY02977	8.03285e-14	0.943	5	C:plasma membrane; P:protein phosphorylation; F:ATP binding; F:protein serine/threonine kinase activity; P:serine family amino acid metabolic process
DPL0253	protein phloem protein 2-like a10-like	791	XP_002310887	2.92822e-30	0.5715	0	-
MUCS557	protein phsophatase-	561	EOY20300	5.77153e-39	0.987	2	F:phosphoprotein phosphatase activity; P:protein dephosphorylation
MUSB1163	protein sgt1 homolog	732	EOY23353	3.05498e-23	0.902	0	-
NAU3770	r2r3-myb transcription	645	AAK19611	8.82025e-19	0.998	4	C:nucleus; F:DNA binding; F:chromatin binding; C:chromatin
HAU1756	r2r3-myb transcription factor	827	EOX91552	1.75655e-60	0.9485	14	P:response to jasmonic acid stimulus; P:regulation of transcription, DNA-dependent; P:response to salicylic acid stimulus; F:DNA binding; P:response to chitin; P:response to abscisic acid stimulus; F:sequence-specific DNA binding transcription factor activity; P:response to ethylene stimulus; P:response to cadmium ion; F:chromatin binding; C:nucleus; C:transcription factor complex; P:regulation o…
DPL0528	regulator of chromosome condensation family with fyve zinc finger isoform 1	545	ESR43646	3.29002e-09	0.821111	2	F:phospholipid binding; F:metal ion binding
TMB2281	reverse transcriptase	601	WP_004989554	3.78546e-22	0.94	7	F:sequence-specific DNA binding transcription factor activity; F:RNA-directed DNA polymerase activity; F:DNA binding; P:regulation of transcription, DNA-dependent; C:transcription factor complex; P:regulation of transcription, DNA-dependent; P:RNA-dependent DNA replication
Gh246	ribosome-recycling chloroplastic-like	583	EOX94755	2.13913e-06	0.480526	17	P:translation; F:copper ion binding; P:plastid translation; P:defense response to fungus, incompatible interaction; P:iron-sulfur cluster assembly; P:isopentenyl diphosphate biosynthetic process, methylerythritol 4-phosphate pathway; P:chloroplast organization; P:thylakoid membrane organization; C:thylakoid; P:pentose-phosphate shunt; P:embryo development; P:dolichol biosynthetic process; P:aroma…
DPL0701	rubber elongation factor family protein	711	EOY11499	3.80916e-11	0.66	9	P:translational elongation; F:translation elongation factor activity; P:response to chitin; C:cytoplasm; P:amino acid transport; C:vacuole; P:biological_process; F:molecular_function; P:fatty acid catabolic process
NAU5461	sam domain family protein	398	CAN60468	3.07382e-15	0.805	1	C:integral to membrane	-
MON_CGR5533	scarecrow-like protein 32-like	487	EOX91640	7.90108e-69	0.8295	1	P:regulation of transcription, DNA-dependent
HAU1283	superman-like zinc finger protein	896	AAZ79470	9.24574e-157	0.6415	1	F:metal ion binding
HAU3249	suppressor of lin-12-like family protein	798	EOY21312	1.69791e-84	0.792	5	P:hyperosmotic salinity response; P:ER-associated protein catabolic process; P:ER to Golgi vesicle-mediated transport; C:membrane; C:endoplasmic reticulum
NAU5064	suppressor of lin-12-like family protein	869	EOY21312	2.85068e-111	0.787	5	P:hyperosmotic salinity response; P:ER-associated protein catabolic process; P:ER to Golgi vesicle-mediated transport; C:membrane; C:endoplasmic reticulum
NAU3373	syntaxin of plants 131	768	EOY10564	1.62678e-95	0.884	5	F:SNAP receptor activity; P:vesicle-mediated transport; P:intracellular protein transport; C:plasma membrane; C:intracellular
CIR254	thylakoid lumenal kda chloroplastic-like	497	EOY22496	1.26359e-17	0.7845	2	C:thylakoid lumen; C:chloroplast
NAU2152	tpx2 family isoform 1	550	EOY11036	2.94671e-33	0.62	0	-
NAU3390	tpx2 family isoform 2	775	EOY11037	7.74575e-106	0.7555	0	-
HAU2624	transcription factor bhlh150-like	795	EOX93004	3.04816e-42	0.761	7	F:transcription cofactor activity; P:shade avoidance; P:negative regulation of transcription, DNA-dependent; P:developmental process; C:nucleus; C:transcription factor complex; P:regulation of transcription, DNA-dependent
JESPR158	transcription factor tt8-like	538	EOX94796	2.47471e-19	0.6615	4	P:cellular process; P:organic substance biosynthetic process; F:binding; P:regulation of biosynthetic process
NAU3889	transcription factor une12-like	796	EOY11073	1.77349e-88	0.8415	1	F:protein dimerization activity
MON_SHIN-1344	transmembrane and coiled-coil domain-containing protein	689	EOX90915	7.6028e-15	0.808235	3	C:integral to membrane; P:negative regulation of transcription, DNA-dependent; C:chloroplast
DPL0199	transmembrane and coiled-coil domain-containing protein	885	WP_007851439	3.29619e-19	0.8185	4	F:RNA-directed DNA polymerase activity; P:negative regulation of transcription, DNA-dependent; C:chloroplast; P:RNA-dependent DNA replication
NAU3703	trihelix transcription factor gtl2-like	839	EOY11109	5.58406e-46	0.6345	4	P:regulation of transcription, DNA-dependent; F:chromatin binding; C:nucleus; F:sequence-specific DNA binding transcription factor activity
MUCS530	u3 small nucleolar rna-associated protein 6 homolog	292	EOY28738	5.14201e-28	0.814	21	P:mitotic cell cycle; P:karyogamy; P:mRNA export from nucleus; P:protein deubiquitination; P:RNA methylation; P:protein maturation; P:histone methylation; P:production of siRNA involved in RNA interference; P:cullin deneddylation; P:photomorphogenesis; P:embryo sac egg cell differentiation; P:G2 phase of mitotic cell cycle; P:protein ubiquitination; P:maintenance of meristem identity; P:productio…
NAU2599	uncharacterized protein at3g49140-like	809	EOY23341	1.71371e-119	0.742	2	P:thylakoid membrane organization; P:isopentenyl diphosphate biosynthetic process, methylerythritol 4-phosphate pathway
NAU2852	uncharacterized protein at3g49140-like	882	EOY23340	1.30867e-115	0.7885	3	F:oxidoreductase activity; P:oxidation-reduction process; F:FMN binding
HAU3174	upstream activation factor subunit uaf30-like	778	XP_002523973	8.374e-36	0.855	2	P:phosphatidylinositol biosynthetic process; C:nucleus
MUCS126	upstream activation factor subunit uaf30-like	954	ESR50579	5.72271e-38	0.804	2	P:phosphatidylinositol biosynthetic process; C:nucleus
MUCS399	upstream activation factor subunit uaf30-like	954	ESR50579	5.72271e-38	0.804	2	P:phosphatidylinositol biosynthetic process; C:nucleus
HAU0639	uridylate kinase-like	1666	EOX92460	0	0.9085	15	P:tRNA metabolic process; P:protein targeting to chloroplast; P:embryo development ending in seed dormancy; P:phosphorylation; C:chloroplast; F:UMP kinase activity; P:iron-sulfur cluster assembly; P:vegetative to reproductive phase transition of meristem; P:chloroplast organization; P:positive regulation of transcription, DNA-dependent; P:aromatic amino acid family biosynthetic process; P:rRNA pr…
NAU1014	uridylate kinase-like	651	EOX92460	2.33744e-74	0.8135	15	P:tRNA metabolic process; P:protein targeting to chloroplast; P:embryo development ending in seed dormancy; P:phosphorylation; C:chloroplast; F:UMP kinase activity; P:iron-sulfur cluster assembly; P:vegetative to reproductive phase transition of meristem; P:chloroplast organization; P:positive regulation of transcription, DNA-dependent; P:aromatic amino acid family biosynthetic process; P:rRNA pr…
NAU3622	uridylate kinase-like	817	EOX92460	3.96527e-72	0.823	15	P:tRNA metabolic process; P:protein targeting to chloroplast; P:embryo development ending in seed dormancy; P:phosphorylation; C:chloroplast; F:UMP kinase activity; P:iron-sulfur cluster assembly; P:vegetative to reproductive phase transition of meristem; P:chloroplast organization; P:positive regulation of transcription, DNA-dependent; P:aromatic amino acid family biosynthetic process; P:rRNA pr…
MUSB1188	verticillium wilt resistance-like protein	384	ADU18533	6.63625e-16	0.765	0	-
MON_CGR5112	vesicle-associated protein 2-2-like	633	ESR46358	2.23639e-26	0.778	1	F:structural molecule activity
HAU0618	zinc finger ccch domain-containing protein 43-like	1983	EOY22360	9.57722e-166	0.7305	2	F:binding; P:regulation of transcription, DNA-dependent
MUSS191	zinc finger ccch domain-containing protein 43-like	642	EOY22360	1.8795e-50	0.7865	1	F:metal ion binding
HAU1397	zinc transporter 5 precursor	1374	EOX93287	0	0.81	5	P:zinc ion transmembrane transport; F:2-alkenal reductase [NAD(P)] activity; C:integral to membrane; F:zinc ion transmembrane transporter activity; P:oxidation-reduction process

## Sheet: TableS17-chr21-SSR-Topblast
Table S17 Gene ontology of marker sequences in Upland cotton chromosome 21.
Seq. Name	Seq. Description	Seq. Length	Hit ACC	min. eValue	mean Similarity	#GOs	GOs	Enzyme Codes	InterProScan
HAU1016	1-aminocyclopropane-1-carboxylate synthase	808	ABM66813	7.70733e-80	0.785	4	F:pyridoxal phosphate binding; P:organic substance biosynthetic process; P:cellular biosynthetic process; F:lyase activity	-
HAU3342	acyl- -binding protein	748	AAQ84320	5.13796e-56	0.8855	12	P:response to absence of light; C:cytosol; F:fatty-acyl-CoA binding; P:myo-inositol hexakisphosphate biosynthetic process; P:response to salt stress; P:lipid transport; P:calcium ion transport; P:response to freezing; P:Golgi organization; F:phosphatidylcholine binding; P:cysteine biosynthetic process; C:plasma membrane	-
CIR122	af367434_1phosphatidylinositol transfer-like protein iv	379	AAK63248	0.000905067	0.68	3	P:transport; C:intracellular; F:transporter activity
MUSB823	ap2 erf domain-containing transcription factor	638	ACY25088	5.27401e-83	0.689	6	F:sequence-specific DNA binding transcription factor activity; F:DNA binding; C:nucleus; P:regulation of transcription, DNA-dependent; C:transcription factor complex; P:regulation of transcription, DNA-dependent	-
CIR051	arf transcription factor	304	ADX60171	3.43189e-05	0.4	7	P:regulation of transcription, DNA-dependent; P:response to hormone stimulus; P:transcription, DNA-dependent; P:auxin mediated signaling pathway; F:protein dimerization activity; C:nucleus; F:DNA binding
MON_DPL0376	aspartate glutamate uridylate kinase family protein	650	EOY08082	2.8738e-44	0.6205	3	F:transferase activity; P:nucleobase-containing compound metabolic process; C:cytoplasm	-
HAU1484	bag family molecular chaperone regulator 1-like	687	ESR35095	2.4905e-30	0.7645	1	F:chaperone binding	-
DPL0717	bag family molecular chaperone regulator 1-like	442	ESR35095	5.4527e-21	0.723	1	F:chaperone binding	-
NAU984	bidirectional sugar transporter sweet16-like	475	EOY11536	7.15081e-60	0.6835	1	C:membrane	-
NAU2361	branched-chain-amino-acid aminotransferase chloroplastic-like	550	XP_002310326	1.109e-43	0.9015	8	P:toxin catabolic process; F:L-leucine transaminase activity; P:branched-chain amino acid metabolic process; F:L-valine transaminase activity; P:second-messenger-mediated signaling; C:chloroplast stroma; F:L-isoleucine transaminase activity; C:cytosol	EC:2.6.1.42
NAU2758	branched-chain-amino-acid aminotransferase chloroplastic-like	790	EOX91785	2.01587e-87	0.9285	7	P:toxin catabolic process; F:L-leucine transaminase activity; P:branched-chain amino acid metabolic process; F:L-valine transaminase activity; P:second-messenger-mediated signaling; C:chloroplast stroma; F:L-isoleucine transaminase activity	EC:2.6.1.42
NAU3091	branched-chain-amino-acid aminotransferase chloroplastic-like	698	EOX91785	4.67343e-111	0.8735	8	P:toxin catabolic process; F:L-leucine transaminase activity; P:branched-chain amino acid metabolic process; F:L-valine transaminase activity; P:second-messenger-mediated signaling; C:chloroplast stroma; F:L-isoleucine transaminase activity; C:cytosol	EC:2.6.1.42
HAU0720	btb poz domain-containing protein	1049	EOX95805	3.65476e-175	0.866	8	C:cytoplasm; P:proximal/distal pattern formation; P:flower morphogenesis; C:nucleus; F:protein heterodimerization activity; P:response to red light; F:protein homodimerization activity; P:floral organ abscission	-
MON_CGR5543	calcium-dependent protein kinase 16	464	EOX90851	3.48153e-17	0.624	7	F:ATP binding; F:protein kinase activity; F:calcium ion binding; F:nucleotide binding; P:protein phosphorylation; F:transferase activity, transferring phosphorus-containing groups; F:protein serine/threonine kinase activity
MON_CGR6804	calcium-dependent protein kinase 16	402	EOX90851	1.27764e-17	0.624	7	F:ATP binding; F:protein kinase activity; F:calcium ion binding; F:nucleotide binding; P:protein phosphorylation; F:transferase activity, transferring phosphorus-containing groups; F:protein serine/threonine kinase activity
NAU2877	candidate g-protein coupled receptor 2	859	EOY10644	1.30971e-132	0.849	4	P:response to molecule of bacterial origin; P:root morphogenesis; C:chloroplast; C:membrane	-
MUSB850	carbamoyl-phosphate synthase large chain-like	1021	EOY13131	1.5655e-76	0.8925	17	P:cytoskeleton organization; P:cellular response to phosphate starvation; P:gluconeogenesis; C:membrane; P:histone H3-K9 methylation; P:proteasomal protein catabolic process; C:carbamoyl-phosphate synthase complex; P:chromatin silencing; P:arginine biosynthetic process; C:cytosol; F:metal ion binding; C:chloroplast stroma; F:carbamoyl-phosphate synthase (glutamine-hydrolyzing) activity; F:ATP bin…	EC:6.3.5.5
MON_DPL0582	carbamoyl-phosphate synthase small chain-like	796	EOX92405	3.76816e-18	0.9235	11	P:RNA methylation; C:carbamoyl-phosphate synthase complex; F:carbamoyl-phosphate synthase (glutamine-hydrolyzing) activity; P:purine nucleotide biosynthetic process; P:pyrimidine ribonucleotide biosynthetic process; P:glutamine catabolic process; C:chloroplast stroma; P:cellular response to phosphate starvation; P:carbamoyl phosphate biosynthetic process; P:pyrimidine nucleobase metabolic process…	EC:6.3.5.5
MON_DPL0522	cellulose synthase-like protein g3	530	XP_002869749	4.95114e-29	0.8555	7	F:cellulose synthase (UDP-forming) activity; C:plasma membrane; P:cellulose biosynthetic process; C:integral to membrane; P:starch metabolic process; P:sucrose metabolic process; P:UDP-glucose metabolic process	EC:2.4.1.12
HAU1592	chromo domain-containing protein lhp1-like	616	EOY10372	5.09213e-91	0.7295	5	P:gene silencing; P:RNA metabolic process; P:negative regulation of gene expression, epigenetic; P:regulation of cellular process; C:nucleus	-
MON_CGR5015	dead-box atp-dependent rna helicase 37-like	516	EOY09591	1.62971e-21	0.572727	5	F:helicase activity; F:nucleic acid binding; F:ATP binding; F:hydrolase activity; F:ATP-dependent helicase activity
MON_CGR5097	dof zinc finger	375	NP_001236530	2.02106e-33	0.823	6	F:sequence-specific DNA binding transcription factor activity; F:DNA binding; C:nucleus; P:regulation of transcription, DNA-dependent; C:transcription factor complex; P:regulation of transcription, DNA-dependent	-
NAU3493	drm3-like protein isoform 1	797	EOY11521	3.92479e-11	0.914	3	P:regulation of protein localization; C:nucleus; P:response to brassinosteroid stimulus	-
MUSS532	elicitor-responsive protein 3-like	789	EOY24667	1.22065e-71	0.808	1	C:cytoplasm	-
NAU3792	ethylene-responsive transcription factor rap2-4-like	839	ACY25088	3.98459e-44	0.577647	6	F:sequence-specific DNA binding transcription factor activity; F:DNA binding; C:nucleus; P:regulation of transcription, DNA-dependent; C:transcription factor complex; P:regulation of transcription, DNA-dependent	-
NAU3585	flavonoid 3 -monooxygenase-like	748	ABA01477	6.44959e-109	0.885	4	F:heme binding; F:flavonoid 3',5'-hydroxylase activity; F:iron ion binding; P:oxidation-reduction process	EC:1.14.13.88
NAU3240	gata transcription factor 5-like	809	EOX90924	1.53746e-99	0.6635	1	F:binding	-
NAU3284	gdsl esterase lipase	869	EOX93364	5.18455e-141	0.8415	3	C:extracellular region; P:lipid metabolic process; F:hydrolase activity, acting on ester bonds	-
NAU2950	geranylgeranyl pyrophosphate synthase	812	EOX91186	3.03512e-84	0.7345	4	P:terpenoid biosynthetic process; F:prenyltransferase activity; P:phospholipid biosynthetic process; C:plastid	-
BNL3279	glyceraldehyde-3-phosphate cytosolic-like	619	AFO64634	1.45984e-57	0.612	6	P:amino acid homeostasis; P:primary root development; F:glyceraldehyde-3-phosphate dehydrogenase (NAD+) (phosphorylating) activity; C:plastid; P:gluconeogenesis; P:glycolysis	EC:1.2.1.12
NAU3748	kinase superfamily protein isoform 1	716	EOY21407	1.29179e-20	0.8775	5	F:protein kinase C activity; P:protein phosphorylation; F:ATP binding; P:signal transduction; P:serine family amino acid metabolic process	EC:2.7.11.13
NAU4855	kinase superfamily protein isoform 1	949	EOY04125	2.52205e-32	0.501	1	F:polysaccharide binding
BNL137	leucine-rich repeat receptor-like protein kinase tdr-like	317	EOY22848	8.17401e-18	0.826	7	P:protein phosphorylation; F:ATP binding; F:2-alkenal reductase [NAD(P)] activity; C:integral to membrane; F:protein serine/threonine kinase activity; P:oxidation-reduction process; P:serine family amino acid metabolic process	EC:1.3.1.74; EC:2.7.11.0
Gh132	leucine-rich repeat-containing	739	XP_002522604	3.93697e-06	0.555	3	P:defense response; F:ADP binding; P:signal transduction
NAU3074	light-regulated protein	611	EOY02946	6.90263e-48	0.794	3	P:divalent metal ion transport; P:cellular cation homeostasis; C:chloroplast	-
STV069	light-regulated protein	506	EOY02946	1.10536e-67	0.706	5	P:divalent metal ion transport; F:molecular_function; C:chloroplast; P:cellular cation homeostasis; P:biological_process
Gh288	-like dna-binding isoform 1	465	EOY11451	1.20083e-13	0.721667	5	P:cell cycle; P:transcription, DNA-dependent; C:transcriptional repressor complex; F:chromatin binding; F:DNA binding
NAU2653	lipase family protein	654	ESR54173	5.2124e-53	0.8605	4	C:extracellular region; F:triglyceride lipase activity; P:lipid catabolic process; P:glycerolipid metabolic process	EC:3.1.1.3
MON_CGR5602	lipid binding	490	EOX93761	4.84085e-40	0.7695	0	-
HAU2004	lipid-transfer protein dir1-like	639	EOX93761	7.72441e-40	0.7705	0	-
NAU4026	low quality protein: heat repeat-containing protein 7a homolog	830	EOY07106	2.77954e-30	0.8365	0	-
NAU3481	magnesium transporter nipa2-like	857	EOY32835	6.01297e-66	0.9155	3	C:membrane; F:magnesium ion transmembrane transporter activity; P:magnesium ion transport	-
TMB43	membrane-anchored ubiquitin-fold protein 3 isoform 1	921	EOX94962	1.70558e-10	0.925556	2	C:membrane; C:plasma membrane
NAU3381	mesoderm induction early response protein isoform 1	724	EOX95929	4.04211e-98	0.714	0	-
HAU2515	minor allergen	737	EOX91161	1.7697e-103	0.7665	6	P:oxidation-reduction process; F:oxidoreductase activity; P:negative regulation of transcription, DNA-dependent; C:cytoplasm; F:FMN binding; C:plasma membrane	-
NAU5212	minor allergen	659	EOX91162	2.7202e-87	0.831	6	P:oxidation-reduction process; F:oxidoreductase activity; P:negative regulation of transcription, DNA-dependent; C:cytoplasm; F:FMN binding; C:plasma membrane	-
NAU5217	minor allergen	928	EOX91161	2.9861e-130	0.7915	6	P:oxidation-reduction process; F:oxidoreductase activity; P:negative regulation of transcription, DNA-dependent; C:cytoplasm; F:FMN binding; C:plasma membrane	-
NAU3265	monoglyceride lipase-like	799	EOX95087	2.03106e-50	0.838	4	F:acylglycerol lipase activity; C:plasma membrane; P:lipid catabolic process; P:glycerolipid metabolic process	EC:3.1.1.23
DPL0215	myb-related protein 306-like	425	EOY10429	3.95144e-35	0.535385	3	F:chromatin binding; C:nucleus; F:DNA binding
NAU2826	myosin subfamily xi heavy chain	638	EOX94250	1.4218e-19	0.791	4	F:actin binding; C:myosin complex; F:ATP binding; F:motor activity	-
NAU3754	nac domain protein	837	ACI15346	2.38442e-179	0.7465	3	P:regulation of transcription, DNA-dependent; P:single-organism process; F:DNA binding	-
MON_DC40250	nodulin 21 -like transporter family protein isoform 1	503	EOX94486	5.75262e-06	0.76	0	-
HAU1794	o-glycosyl hydrolases family 17 protein	690	EOY11202	5.29338e-46	0.8365	7	F:hydrolase activity, hydrolyzing O-glycosyl compounds; P:carbohydrate metabolic process; C:anchored to plasma membrane; C:plasmodesma; P:heat acclimation; P:amino acid transport; C:extracellular region	EC:3.2.1.0
HAU2592	pheromone receptor-like protein	849	EOY11627	6.19115e-35	0.6355	3	F:molecular_function; P:biological_process; C:nucleus
NAU3895	probable adp-ribosylation factor gtpase-activating protein agd8-like	670	EOY23992	5.925e-86	0.867	3	F:ARF GTPase activator activity; P:regulation of ARF GTPase activity; F:zinc ion binding	-
CIR275	probable glutathione s-transferase-like	404	EOX94241	3.75291e-10	0.830526	4	F:lactoylglutathione lyase activity; F:transferase activity; P:carbohydrate metabolic process; P:pyruvate metabolic process	EC:4.4.1.5
BNL2681	probable leucine-rich repeat receptor-like serine threonine-protein kinase at3g14840-like	355	EOY07241	1.30737e-12	0.816471	8	P:detection of biotic stimulus; P:response to molecule of bacterial origin; P:response to chitin; P:detection of external stimulus; P:protein phosphorylation; F:ATP binding; F:protein serine/threonine kinase activity; P:serine family amino acid metabolic process	EC:2.7.11.0
NAU3374	probable methyltransferase pmt26-like	430	AGE09593	1.65485e-19	0.7925	5	C:trans-Golgi network; C:Golgi apparatus; C:endosome; P:methylation; F:methyltransferase activity	EC:2.1.1.0
HAU2044	probable receptor-like protein kinase at1g67000-like	608	EOY04140	2.80573e-108	0.844	4	P:protein phosphorylation; F:ATP binding; F:protein serine/threonine kinase activity; P:serine family amino acid metabolic process	EC:2.7.11.0
HAU2026	protease do-like 7-like	518	CAN72319	4.23498e-49	0.874	7	C:cytosol; P:proteolysis; P:protein glycosylation; P:photoinhibition; F:serine-type endopeptidase activity; C:chloroplast; C:nucleus	EC:3.4.21.0
NAU3653	protease do-like 9-like	833	EOY02318	3.40536e-44	0.9525	11	P:oxidation-reduction process; C:mitochondrion; C:nucleolus; P:regulation of transcription, DNA-dependent; P:protein import into nucleus; F:DNA binding; P:proteolysis; F:2-alkenal reductase [NAD(P)] activity; P:mRNA export from nucleus; F:serine-type endopeptidase activity; C:chloroplast	EC:1.3.1.74; EC:3.4.21.0
BNL1034	protease do-like 9-like	329	XP_004298924	4.62138e-11	0.931	6	F:serine-type endopeptidase activity; F:DNA binding; F:2-alkenal reductase [NAD(P)] activity; P:proteolysis; P:oxidation-reduction process; P:regulation of transcription, DNA-dependent	EC:3.4.21.0; EC:1.3.1.74
NAU2904	protein aatf-like	888	ESR59554	7.66907e-13	0.548	3	C:nucleus; F:molecular_function; P:biological_process
TMB1642	protein sopb	618	WP_001511353	3.9107e-57	0.892	2	F:DNA binding; P:plasmid partitioning	-
NAU3156	protein-tyrosine phosphatase mitochondrial mitochondrial	814	EOX96442	1.45134e-88	0.842	4	F:protein tyrosine phosphatase activity; F:protein tyrosine/serine/threonine phosphatase activity; P:peptidyl-tyrosine dephosphorylation; P:tyrosine metabolic process	EC:3.1.3.48
NAU3770	r2r3-myb transcription	645	AAK19611	8.82025e-19	0.998	4	C:nucleus; F:DNA binding; F:chromatin binding; C:chromatin	-
BNL2650	receptor ser thr protein	294	XP_002528112	5.11046e-07	0.7925	4	F:protein kinase activity; P:protein phosphorylation; F:ATP binding; C:plastid	-
HAU3303	red chlorophyll catabolite reductase	732	EOX91406	3.8313e-109	0.8315	16	P:pentose-phosphate shunt; C:chloroplast envelope; P:carotenoid biosynthetic process; P:positive regulation of catalytic activity; P:starch biosynthetic process; P:regulation of plant-type hypersensitive response; P:maltose metabolic process; P:chlorophyll biosynthetic process; C:cytosol; P:PSII associated light-harvesting complex II catabolic process; C:chloroplast stroma; P:chlorophyll cataboli…	-
NAU4004	regulation of nuclear pre-mrna domain-containing protein 1b	939	EOY10399	2.05036e-79	0.668333	0	-
DPL0528	regulator of chromosome condensation family with fyve zinc finger isoform 1	545	ESR43646	3.29002e-09	0.821111	2	F:phospholipid binding; F:metal ion binding	-
MON_CGR5400	remorin family protein	412	EOY09304	3.30384e-22	0.712667	3	C:cytoplasm; P:biological_process; F:DNA binding
TMB2281	reverse transcriptase	601	WP_004989554	3.78546e-22	0.94	7	F:sequence-specific DNA binding transcription factor activity; F:RNA-directed DNA polymerase activity; F:DNA binding; P:regulation of transcription, DNA-dependent; C:transcription factor complex; P:regulation of transcription, DNA-dependent; P:RNA-dependent DNA replication	EC:2.7.7.49
DPL0777	rna polymerase ii transcriptional coactivator kiwi	546	NP_001119194	7.87961e-16	0.919	7	F:transcription coactivator activity; F:DNA binding; F:protein binding; C:nucleus; P:regulation of transcription, DNA-dependent; C:transcription factor complex; P:positive regulation of transcription, DNA-dependent	-
TMB1262	rna-directed dna polymerase (reverse transcriptase) ribonuclease h	721	EOX95028	3.83646e-47	0.874	8	F:ribonuclease H activity; F:RNA-directed DNA polymerase activity; P:RNA-dependent DNA replication; F:RNA binding; F:aspartic-type endopeptidase activity; P:proteolysis; P:DNA integration; P:regulation of RNA metabolic process	EC:3.1.26.4; EC:2.7.7.49; EC:3.4.23.0
NAU5461	sam domain family protein	398	CAN60468	3.07382e-15	0.805	1	C:integral to membrane	-
HAU0684	serine threonine-protein kinase srk2b-like	1709	EOX98098	0	0.966	4	P:protein phosphorylation; F:ATP binding; F:protein serine/threonine kinase activity; P:serine family amino acid metabolic process	EC:2.7.11.0
CIR414	squamosa promoter-binding-like protein 1-like	224	ESR32490	1.52269e-17	0.954	2	C:nucleus; F:DNA binding	-
NAU2110	sumo-conjugating enzyme sce1-like	1011	XP_004511894	9.71923e-48	0.67	1	F:ligase activity	-
NAU3373	syntaxin of plants 131	768	EOY10564	1.62678e-95	0.884	5	F:SNAP receptor activity; P:vesicle-mediated transport; P:intracellular protein transport; C:plasma membrane; C:intracellular	-
NAU3094	tetratricopeptide repeat-like superfamily isoform 2	633	EOX91703	2.02942e-16	0.6975	0	-
CIR254	thylakoid lumenal kda chloroplastic-like	497	EOY22496	1.26359e-17	0.7845	2	C:thylakoid lumen; C:chloroplast	-
BNL2741	tmv resistance protein n-like	804	AEE43930	1.40804e-09	0.63	1	F:nucleotide binding	-
STV067	tpx2 family isoform 1	735	EOY11036	4.61374e-20	0.572857	0	-
NAU2152	tpx2 family isoform 1	550	EOY11036	2.94671e-33	0.62	0	-
NAU1366	transcription factor bhlh150-like	550	EOX93004	3.82034e-43	0.755	7	F:transcription cofactor activity; P:shade avoidance; P:negative regulation of transcription, DNA-dependent; P:developmental process; C:nucleus; C:transcription factor complex; P:regulation of transcription, DNA-dependent	-
NAU4002	transcription factor bhlh48-like	775	XP_002282897	1.91242e-46	0.824	3	F:protein dimerization activity; C:nucleus; F:DNA binding	-
MON_CGR5412	transcription factor ice1-like	719	AGO06018	1.89793e-86	0.6575	1	F:protein dimerization activity
JESPR238	transcription factor iiib 60 kda subunit-like	417	XP_004135795	0.000272964	0.81	0	-
NAU5389	transcription factor myb1r1-like	789	EOY21609	1.91182e-68	0.8275	5	C:nucleus; F:DNA binding; F:zinc ion binding; F:chromatin binding; C:chromatin	-
JESPR158	transcription factor tt8-like	538	EOX94796	2.47471e-19	0.6615	4	P:cellular process; P:organic substance biosynthetic process; F:binding; P:regulation of biosynthetic process	-
HAU2442	transcription factor tt8-like	1025	EOX94796	2.57646e-86	0.552	11	P:response to UV-B; P:anthocyanin-containing compound biosynthetic process; P:response to sucrose stimulus; F:sequence-specific DNA binding transcription factor activity; F:DNA binding; C:nucleus; P:trichome differentiation; P:regulation of proanthocyanidin biosynthetic process; F:protein dimerization activity; P:regulation of transcription, DNA-dependent; P:regulation of flavonoid biosynthetic p…
NAU3889	transcription factor une12-like	796	EOY11073	1.77349e-88	0.8415	1	F:protein dimerization activity	-
MON_CGR5113	translation elongation factor ef1a initiation factor if2gamma family protein	533	AAA82062	6.37922e-17	0.912	13	C:cytosol; F:translation release factor activity; F:sulfate adenylyltransferase (ATP) activity; P:GTP catabolic process; F:GTPase activity; C:vacuole; F:GTP binding; C:ribosome; P:'de novo' cotranslational protein folding; P:regulation of translational termination; C:translation release factor complex; P:purine nucleobase metabolic process; P:sulfur compound metabolic process	EC:2.7.7.4
NAU3377	translation elongation factor ef1a initiation factor if2gamma family protein	760	XP_004137493	2.22458e-67	0.926	10	C:cytosol; F:translation release factor activity; P:GTP catabolic process; F:GTPase activity; C:vacuole; F:GTP binding; C:ribosome; P:'de novo' cotranslational protein folding; P:regulation of translational termination; C:translation release factor complex	-
NAU4865	transmembrane protein 120 homolog	784	EOY23771	7.15339e-116	0.8515	1	C:integral to membrane	-
NAU3704	trihelix transcription factor gtl2-like	839	EOY11109	5.58406e-46	0.6345	4	P:regulation of transcription, DNA-dependent; F:chromatin binding; C:nucleus; F:sequence-specific DNA binding transcription factor activity
NAU5091	trihelix transcription factor gtl2-like	441	XP_002272789	3.04848e-13	0.7245	7	F:sequence-specific DNA binding transcription factor activity; F:chromatin binding; C:nucleus; P:regulation of transcription, DNA-dependent; C:transcription factor complex; P:regulation of transcription, DNA-dependent; C:chromatin	-
HAU1295	u1 small nuclear ribonucleoprotein a-like	1306	EOX91504	1.27939e-168	0.805	3	F:nucleic acid binding; C:cytoplasm; F:nucleotide binding	-
HAU1311	udp-glucuronate 4-epimerase 3-like	1029	EOY24472	1.30041e-164	0.807	12	F:UDP-glucuronate 4-epimerase activity; C:endosome; P:galactolipid biosynthetic process; P:cellular response to water deprivation; C:trans-Golgi network; F:coenzyme binding; P:nucleotide-sugar metabolic process; P:cellular response to phosphate starvation; C:membrane; C:Golgi apparatus; P:starch metabolic process; P:sucrose metabolic process	EC:5.1.3.6
NAU3740	uncharacterized protein at5g39865-like	817	EOY09048	2.17172e-24	0.586	5	P:cell redox homeostasis; F:electron carrier activity; F:protein disulfide oxidoreductase activity; P:anther development; C:nucleus
TMB985	uncharacterized protein tcm_022059	661	EOY07688	1.90983e-19	0.564118	2	P:regulation of transcription, DNA-dependent; F:DNA binding
NAU3354	upstream activation factor subunit	755	EOX91317	1.85027e-88	0.77	3	C:plasmodesma; C:nucleus; F:DNA binding	-
MUCS399	upstream activation factor subunit uaf30-like	954	ESR50579	5.72271e-38	0.804	2	P:phosphatidylinositol biosynthetic process; C:nucleus	-
MON_CGR5112	vesicle-associated protein 2-2-like	633	ESR46358	2.23639e-26	0.778	1	F:structural molecule activity	-
HAU1901	wrky dna-binding protein 7 isoform 1	328	EOX91523	1.37528e-24	0.557	9	P:regulation of transcription, DNA-dependent; F:sequence-specific DNA binding; F:sequence-specific DNA binding transcription factor activity; P:intracellular signal transduction; P:ethylene biosynthetic process; C:nucleus; P:respiratory burst involved in defense response; F:calmodulin binding; P:response to chitin
TMB1998	zinc finger ccch domain-containing protein 3-like	400	EOY11730	1.21669e-16	0.85	3	C:nucleus; F:DNA binding; F:zinc ion binding	-
HAU1805	zinc finger protein	895	XP_002865050	1.88222e-36	0.983	22	P:negative regulation of defense response; F:protein binding; F:zinc ion binding; P:jasmonic acid mediated signaling pathway; P:regulation of protein dephosphorylation; P:systemic acquired resistance, salicylic acid mediated signaling pathway; P:seed maturation; P:regulation of plant-type hypersensitive response; P:regulation of hydrogen peroxide metabolic process; P:response to bacterium; P:prot…	-
Gh434	zinc finger protein	539	AFY26885	1.18735e-20	0.853158	22	P:negative regulation of defense response; F:protein binding; F:zinc ion binding; P:jasmonic acid mediated signaling pathway; P:regulation of protein dephosphorylation; P:systemic acquired resistance, salicylic acid mediated signaling pathway; P:seed maturation; P:regulation of plant-type hypersensitive response; P:regulation of hydrogen peroxide metabolic process; P:response to bacterium; P:prot…	-
TMB2038	zinc finger protein	562	BAJ34296	4.92955e-12	0.8505	22	P:negative regulation of defense response; F:protein binding; F:zinc ion binding; P:jasmonic acid mediated signaling pathway; P:regulation of protein dephosphorylation; P:systemic acquired resistance, salicylic acid mediated signaling pathway; P:seed maturation; P:regulation of plant-type hypersensitive response; P:regulation of hydrogen peroxide metabolic process; P:response to bacterium; P:prot…	-

## Sheet: TableS18-chr11-SSR-SRE
Table S18 Stress response element based on Gene Ontology of marker sequences in Upland cotton chromosome 11.
Level	GO ID	Term	#Seqs	Graph Score	Sequences
2	GO:0050896	response to stimulus	23	7.1	NAU1063, NAU3409, NAU3493, HAU1756, NAU1148, NAU3811, NAU2877, DPL0715, NAU2809, MUSS281, NAU2257, NAU3008, NAU980, NAU3234, HAU3249, NAU5064, NAU3748, NAU5192, HAU2624, MUCS530, MUSB850, NAU2661, MON_CGR6766
3	GO:0006950	response to stress	15	6.68	NAU1063, DPL0715, NAU2809, MUSS281, NAU2257, NAU3008, NAU980, NAU3234, HAU3249, NAU5064, MUSB850, NAU2661, NAU3409, NAU3811, MON_CGR6766
3	GO:0042221	response to chemical stimulus	13	4.61	NAU3409, NAU3493, HAU1756, NAU1148, NAU3811, NAU2877, MUSS281, NAU2257, NAU3008, NAU980, NAU5192, NAU3234, MUCS530
3	GO:0009628	response to abiotic stimulus	12	3.43	NAU1063, MUSS281, NAU2257, NAU3008, NAU3234, NAU980, HAU3249, NAU5064, HAU2624, MUCS530, NAU3811, MON_CGR6766
10	GO:0009069	serine family amino acid metabolic process	9	5.86	MUSS281, NAU2257, NAU3008, NAU980, MUSS92, MUSS404, NAU3748, NAU5354, NAU967
4	GO:0010033	response to organic substance	9	4.64	NAU3409, NAU3493, HAU1756, NAU1148, NAU3811, NAU2877, NAU5192, NAU3234, MUCS530
4	GO:0055114	oxidation-reduction process	8	8	BNL1034, NAU3653, HAU1397, MUSS332, NAU2661, NAU2852, NAU3234, NAU5212
4	GO:0051716	cellular response to stimulus	8	1.26	DPL0715, MUSS281, NAU2257, NAU3008, NAU980, NAU3748, MUSB850, MUCS530
5	GO:0009651	response to salt stress	7	6.2	MUSS281, NAU2257, NAU3008, NAU3234, NAU980, HAU3249, NAU5064
4	GO:1901700	response to oxygen-containing compound	7	3.38	NAU3409, NAU3493, HAU1756, MUSS281, NAU2257, NAU3008, NAU980
4	GO:0006970	response to osmotic stress	7	3.72	MUSS281, NAU2257, NAU3008, NAU3234, NAU980, HAU3249, NAU5064
5	GO:0033554	cellular response to stress	6	1.01	DPL0715, MUSS281, NAU2257, NAU3008, NAU980, MUSB850
5	GO:0010038	response to metal ion	5	3	HAU1756, MUSS281, NAU2257, NAU3008, NAU980
4	GO:0010035	response to inorganic substance	5	2.66	MUSS281, NAU2257, NAU3008, NAU980, HAU1756
6	GO:0046686	response to cadmium ion	5	5	HAU1756, MUSS281, NAU2257, NAU3008, NAU980
5	GO:0070887	cellular response to chemical stimulus	5	0.61	MUSS281, NAU2257, NAU3008, NAU980, MUCS530
11	GO:0009071	serine family amino acid catabolic process	4	1.44	MUSS281, NAU2257, NAU3008, NAU980
5	GO:0000302	response to reactive oxygen species	4	0.86	MUSS281, NAU2257, NAU3008, NAU980
4	GO:0006979	response to oxidative stress	4	0.52	MUSS281, NAU2257, NAU3008, NAU980
5	GO:0014070	response to organic cyclic compound	4	1.96	NAU3493, NAU5192, MUCS530, HAU1756
6	GO:0042542	response to hydrogen peroxide	4	1.44	MUSS281, NAU2257, NAU3008, NAU980
5	GO:0009725	response to hormone stimulus	4	3.6	NAU3493, HAU1756, NAU1148, NAU3811
3	GO:0009719	response to endogenous stimulus	4	2.52	NAU3493, HAU1756, NAU1148, NAU3811
4	GO:0072593	reactive oxygen species metabolic process	4	1.44	MUSS281, NAU2257, NAU3008, NAU980
8	GO:0016458	gene silencing	4	2.68	MUSB850, Gh074, DPL0715, MUCS530
7	GO:0034614	cellular response to reactive oxygen species	4	1.44	MUSS281, NAU2257, NAU3008, NAU980
6	GO:1901701	cellular response to oxygen-containing compound	4	0.86	MUSS281, NAU2257, NAU3008, NAU980
6	GO:0034599	cellular response to oxidative stress	4	0.86	MUSS281, NAU2257, NAU3008, NAU980
8	GO:0070301	cellular response to hydrogen peroxide	4	2.4	MUSS281, NAU2257, NAU3008, NAU980
4	GO:0009611	response to wounding	3	3	NAU2661, NAU3409, NAU3811
4	GO:0009314	response to radiation	3	1.03	HAU2624, MUCS530, NAU3811
5	GO:0009416	response to light stimulus	3	1.72	HAU2624, MUCS530, NAU3811
7	GO:0006812	cation transport	3	0.85	HAU1397, NAU2809, NAU3074
4	GO:0009266	response to temperature stimulus	2	0.96	NAU1063, MON_CGR6766
6	GO:0009639	response to red or far red light	2	1.2	HAU2624, MUCS530
4	GO:0051707	response to other organism	2	1.08	NAU2877, NAU2809
4	GO:1901698	response to nitrogen compound	2	0.52	HAU1756, MUCS530
5	GO:0033993	response to lipid	2	1.2	NAU3493, HAU1756
5	GO:0009408	response to heat	2	1.6	NAU1063, MON_CGR6766
3	GO:0009607	response to biotic stimulus	2	0.65	NAU2877, NAU2809
5	GO:0009617	response to bacterium	2	1.2	NAU2877, NAU2809
5	GO:0097305	response to alcohol	2	1.2	NAU3493, HAU1756
10	GO:0016567	protein ubiquitination	2	2	DPL0715, MUCS530
6	GO:0042538	hyperosmotic salinity response	2	2	HAU3249, NAU5064
5	GO:0006972	hyperosmotic response	2	1.2	HAU3249, NAU5064
9	GO:0031047	gene silencing by RNA	2	1.58	MUCS530, DPL0715
12	GO:0006342	chromatin silencing	2	1.22	MUSB850, DPL0715
4	GO:0007154	cell communication	2	0.73	NAU3748, MUSB850
2	GO:0023052	signaling	1	0.36	NAU3748
5	GO:0007165	signal transduction	1	1	NAU3748
5	GO:0035966	response to topologically incorrect protein	1	0.6	NAU3234
7	GO:0009744	response to sucrose stimulus	1	1	NAU3409
6	GO:0042594	response to starvation	1	0.36	MUSB850
6	GO:0009751	response to salicylic acid stimulus	1	1	HAU1756
5	GO:0010243	response to organonitrogen compound	1	0.6	HAU1756
5	GO:0031667	response to nutrient levels	1	0.22	MUSB850
6	GO:0034284	response to monosaccharide stimulus	1	0.36	NAU3409
6	GO:0002237	response to molecule of bacterial origin	1	1	NAU2877
6	GO:0051788	response to misfolded protein	1	1	NAU3234
6	GO:0009753	response to jasmonic acid stimulus	1	1	HAU1756
7	GO:0009746	response to hexose stimulus	1	0.6	NAU3409
5	GO:0009620	response to fungus	1	0.6	NAU2809
8	GO:0009750	response to fructose stimulus	1	1	NAU3409
4	GO:0009991	response to extracellular stimulus	1	0.13	MUSB850
3	GO:0009605	response to external stimulus	1	0.08	MUSB850
6	GO:0009723	response to ethylene stimulus	1	1	HAU1756
6	GO:0043331	response to dsRNA	1	0.26	MUCS530
6	GO:0006974	response to DNA damage stimulus	1	0.22	DPL0715
6	GO:0034285	response to disaccharide stimulus	1	0.6	NAU3409
6	GO:0009735	response to cytokinin stimulus	1	1	NAU1148
6	GO:0010583	response to cyclopentenone	1	1	NAU5192
6	GO:0010200	response to chitin	1	1	HAU1756
5	GO:0009743	response to carbohydrate stimulus	1	0.58	NAU3409
6	GO:0009741	response to brassinosteroid stimulus	1	1	NAU3493
6	GO:0009733	response to auxin stimulus	1	1	NAU3811
6	GO:0009737	response to abscisic acid stimulus	1	1	HAU1756
9	GO:0043549	regulation of kinase activity	1	0.6	NAU3621
4	GO:0010817	regulation of hormone levels	1	0.13	TMB434
9	GO:0060968	regulation of gene silencing	1	0.22	DPL0715
10	GO:0070918	production of small RNA involved in gene silencing by RNA	1	1.2	MUCS530
12	GO:0030422	production of siRNA involved in RNA interference	1	1	MUCS530
12	GO:0035196	production of miRNAs involved in gene silencing by miRNA	1	1	MUCS530
10	GO:0035194	posttranscriptional gene silencing by RNA	1	0.72	MUCS530
9	GO:0016441	posttranscriptional gene silencing	1	0.43	MUCS530
6	GO:0010286	heat acclimation	1	1	NAU1063
11	GO:0035195	gene silencing by miRNA	1	0.6	MUCS530
6	GO:0050832	defense response to fungus	1	1	NAU2809
6	GO:0042742	defense response to bacterium	1	1	NAU2809
4	GO:0006952	defense response	1	1.2	NAU2809
7	GO:0009267	cellular response to starvation	1	0.6	MUSB850
8	GO:0016036	cellular response to phosphate starvation	1	1	MUSB850
6	GO:0071310	cellular response to organic substance	1	0.16	MUCS530
7	GO:0071407	cellular response to organic cyclic compound	1	0.26	MUCS530
6	GO:0031669	cellular response to nutrient levels	1	0.36	MUSB850
6	GO:1901699	cellular response to nitrogen compound	1	0.26	MUCS530
5	GO:0031668	cellular response to extracellular stimulus	1	0.22	MUSB850
4	GO:0071496	cellular response to external stimulus	1	0.13	MUSB850
8	GO:0071359	cellular response to dsRNA	1	0.43	MUCS530
5	GO:0009988	cell-cell recognition	1	0.36	MON_DPL0103
7	GO:0052386	cell wall thickening	1	0.6	TMB434

## Sheet: TableS19-chr21-SSR-SRE
Table S19 Stress response element based on Gene Ontology of marker sequences in Upland cotton chromosome 21.
Level	GO ID	Term	#Seqs	Graph Score	Sequences
2	GO:0050896	response to stimulus	21	6.14	HAU1794, MUCS347, NAU3493, HAU1805, Gh434, TMB2038, HAU0720, BNL2681, NAU2877, HAU3342, NAU3748, NAU1366, HAU2026, HAU3303, MON_DPL0582, HAU1311, MUSB850, NAU2361, NAU2758, NAU3091, NAU3895
4	GO:0051716	cellular response to stimulus	12	4.09	HAU1805, Gh434, TMB2038, NAU3748, HAU3303, MON_DPL0582, HAU1311, MUSB850, NAU2361, NAU2758, NAU3091, NAU3895
4	GO:0007154	cell communication	11	3.94	HAU1805, Gh434, TMB2038, NAU3748, MON_DPL0582, HAU1311, MUSB850, NAU2361, NAU2758, NAU3091, NAU3895
3	GO:0006950	response to stress	10	4.5	HAU1794, MUCS347, HAU3342, HAU1805, Gh434, TMB2038, HAU3303, MON_DPL0582, HAU1311, MUSB850
5	GO:0007165	signal transduction	8	5.32	HAU1805, Gh434, TMB2038, NAU3748, NAU2361, NAU2758, NAU3091, NAU3895
2	GO:0023052	signaling	8	1.92	HAU1805, Gh434, TMB2038, NAU3748, NAU2361, NAU2758, NAU3091, NAU3895
3	GO:0044700	single organism signaling	8	3.19	HAU1805, Gh434, TMB2038, NAU3748, NAU2361, NAU2758, NAU3091, NAU3895
5	GO:0033554	cellular response to stress	7	3.12	HAU1805, HAU3303, Gh434, TMB2038, MON_DPL0582, HAU1311, MUSB850
6	GO:0035556	intracellular signal transduction	7	2.96	NAU2361, NAU2758, NAU3091, NAU3895, HAU1805, Gh434, TMB2038
3	GO:0009628	response to abiotic stimulus	7	1.69	HAU1794, MUCS347, HAU0720, HAU3342, NAU1366, HAU2026, HAU1311
3	GO:0042221	response to chemical stimulus	7	1.98	NAU3493, HAU1805, Gh434, TMB2038, BNL2681, NAU2877, HAU1311
3	GO:0009607	response to biotic stimulus	6	2.86	BNL2681, NAU2877, HAU1805, Gh434, TMB2038, HAU3303
4	GO:0010033	response to organic substance	6	2.68	NAU3493, HAU1805, Gh434, TMB2038, BNL2681, NAU2877
4	GO:0051707	response to other organism	6	3.77	BNL2681, NAU2877, HAU1805, Gh434, TMB2038, HAU3303
4	GO:1901700	response to oxygen-containing compound	6	2.45	NAU3493, HAU1805, Gh434, TMB2038, BNL2681, HAU1311
10	GO:0009069	serine family amino acid metabolic process	6	5.36	BNL2681, HAU2044, HAU0684, BNL137, NAU3748, HAU3342
7	GO:0006886	intracellular protein transport	5	2.68	HAU1805, Gh434, TMB2038, NAU3653, NAU3373
6	GO:0046907	intracellular transport	5	1.69	HAU1805, Gh434, TMB2038, NAU3653, NAU3373
4	GO:0048583	regulation of response to stimulus	5	3.1	HAU1805, Gh434, TMB2038, HAU3303, NAU3895
5	GO:0009617	response to bacterium	5	4.2	BNL2681, NAU2877, HAU1805, Gh434, TMB2038
3	GO:0009719	response to endogenous stimulus	5	1.25	NAU3493, HAU1805, Gh434, TMB2038, BNL2681
4	GO:0008219	cell death	4	0.86	HAU1805, HAU3303, Gh434, TMB2038
5	GO:0070887	cellular response to chemical stimulus	4	1.13	HAU1805, Gh434, TMB2038, HAU1311
6	GO:1901701	cellular response to oxygen-containing compound	4	2.48	HAU1805, Gh434, TMB2038, HAU1311
3	GO:0016265	death	4	0.52	HAU1805, HAU3303, Gh434, TMB2038
4	GO:0006952	defense response	4	3.41	HAU1805, Gh434, TMB2038, HAU3303
6	GO:0009814	defense response, incompatible interaction	4	2.08	HAU1805, Gh434, TMB2038, HAU3303
6	GO:0034050	host programmed cell death induced by symbiont	4	1.44	HAU1805, HAU3303, Gh434, TMB2038
3	GO:0006955	immune response	4	1.61	HAU1805, Gh434, TMB2038, HAU3303
2	GO:0002376	immune system process	4	0.97	HAU1805, Gh434, TMB2038, HAU3303
5	GO:0045087	innate immune response	4	2.69	HAU1805, Gh434, TMB2038, HAU3303
5	GO:0010646	regulation of cell communication	4	1.16	HAU1805, Gh434, TMB2038, NAU3895
5	GO:0010941	regulation of cell death	4	1.44	HAU1805, HAU3303, Gh434, TMB2038
6	GO:0080135	regulation of cellular response to stress	4	2.4	HAU1805, HAU3303, Gh434, TMB2038
6	GO:0031347	regulation of defense response	4	3.24	HAU1805, Gh434, TMB2038, HAU3303
5	GO:0050776	regulation of immune response	4	1.44	HAU1805, HAU3303, Gh434, TMB2038
4	GO:0002682	regulation of immune system process	4	0.86	HAU1805, HAU3303, Gh434, TMB2038
7	GO:0045088	regulation of innate immune response	4	2.4	HAU1805, HAU3303, Gh434, TMB2038
8	GO:0010363	regulation of plant-type hypersensitive response	4	4	HAU1805, HAU3303, Gh434, TMB2038
6	GO:0043067	regulation of programmed cell death	4	2.4	HAU1805, HAU3303, Gh434, TMB2038
5	GO:0080134	regulation of response to stress	4	1.94	HAU1805, Gh434, TMB2038, HAU3303
6	GO:0009966	regulation of signal transduction	4	1.93	HAU1805, Gh434, TMB2038, NAU3895
4	GO:0023051	regulation of signaling	4	1.16	HAU1805, Gh434, TMB2038, NAU3895
3	GO:0009605	response to external stimulus	4	1.05	BNL2681, MON_DPL0582, HAU1311, MUSB850
5	GO:0009725	response to hormone stimulus	4	1.48	NAU3493, HAU1805, Gh434, TMB2038
5	GO:0009416	response to light stimulus	4	1.3	HAU0720, HAU3342, NAU1366, HAU2026
5	GO:0033993	response to lipid	4	0.83	NAU3493, HAU1805, Gh434, TMB2038
5	GO:0014070	response to organic cyclic compound	4	0.99	NAU3493, HAU1805, Gh434, TMB2038
4	GO:0009314	response to radiation	4	0.78	HAU0720, HAU3342, NAU1366, HAU2026
4	GO:0071495	cellular response to endogenous stimulus	3	0.88	HAU1805, Gh434, TMB2038
4	GO:0071496	cellular response to external stimulus	3	0.75	MON_DPL0582, HAU1311, MUSB850
5	GO:0031668	cellular response to extracellular stimulus	3	1.25	MON_DPL0582, HAU1311, MUSB850
8	GO:0071370	cellular response to gibberellin stimulus	3	0.65	HAU1805, Gh434, TMB2038
7	GO:0032870	cellular response to hormone stimulus	3	1.47	HAU1805, Gh434, TMB2038
8	GO:0071395	cellular response to jasmonic acid stimulus	3	1.8	HAU1805, Gh434, TMB2038
7	GO:0071396	cellular response to lipid	3	0.39	HAU1805, Gh434, TMB2038
6	GO:0031669	cellular response to nutrient levels	3	1.08	MON_DPL0582, HAU1311, MUSB850
7	GO:0071407	cellular response to organic cyclic compound	3	0.65	HAU1805, Gh434, TMB2038
6	GO:0071310	cellular response to organic substance	3	1.27	HAU1805, Gh434, TMB2038
8	GO:0016036	cellular response to phosphate starvation	3	3	MON_DPL0582, HAU1311, MUSB850
8	GO:0071446	cellular response to salicylic acid stimulus	3	1.08	HAU1805, Gh434, TMB2038
7	GO:0009267	cellular response to starvation	3	1.8	MON_DPL0582, HAU1311, MUSB850
10	GO:0009740	gibberellic acid mediated signaling pathway	3	1.8	HAU1805, Gh434, TMB2038
9	GO:0010476	gibberellin mediated signaling pathway	3	1.08	HAU1805, Gh434, TMB2038
8	GO:0009755	hormone-mediated signaling pathway	3	2.45	HAU1805, Gh434, TMB2038
5	GO:0042743	hydrogen peroxide metabolic process	3	1.8	HAU1805, Gh434, TMB2038
7	GO:0007243	intracellular protein kinase cascade	3	1.8	HAU1805, Gh434, TMB2038
9	GO:0009867	jasmonic acid mediated signaling pathway	3	3	HAU1805, Gh434, TMB2038
8	GO:0000165	MAPK cascade	3	3	HAU1805, Gh434, TMB2038
5	GO:0048585	negative regulation of response to stimulus	3	1.8	HAU1805, Gh434, TMB2038
11	GO:0009937	regulation of gibberellic acid mediated signaling pathway	3	3	HAU1805, Gh434, TMB2038
7	GO:0010310	regulation of hydrogen peroxide metabolic process	3	3	HAU1805, Gh434, TMB2038
6	GO:2000377	regulation of reactive oxygen species metabolic process	3	1.8	HAU1805, Gh434, TMB2038
4	GO:0009991	response to extracellular stimulus	3	0.75	MON_DPL0582, HAU1311, MUSB850
6	GO:0009739	response to gibberellin stimulus	3	0.39	HAU1805, Gh434, TMB2038
6	GO:0009753	response to jasmonic acid stimulus	3	1.08	HAU1805, Gh434, TMB2038
5	GO:0031667	response to nutrient levels	3	0.65	MON_DPL0582, HAU1311, MUSB850
6	GO:0009751	response to salicylic acid stimulus	3	0.65	HAU1805, Gh434, TMB2038
6	GO:0042594	response to starvation	3	1.08	MON_DPL0582, HAU1311, MUSB850
4	GO:0009266	response to temperature stimulus	3	1.08	HAU1794, MUCS347, HAU3342
9	GO:0009863	salicylic acid mediated signaling pathway	3	1.8	HAU1805, Gh434, TMB2038
7	GO:0019932	second-messenger-mediated signaling	3	3	NAU2361, NAU2758, NAU3091
7	GO:0009627	systemic acquired resistance	3	1.8	HAU1805, Gh434, TMB2038
10	GO:0009862	systemic acquired resistance, salicylic acid mediated signaling pathway	3	3	HAU1805, Gh434, TMB2038
8	GO:0016458	gene silencing	2	1.6	MUSB850, HAU1592
6	GO:0010286	heat acclimation	2	2	HAU1794, MUCS347
5	GO:0009408	response to heat	2	1.2	HAU1794, MUCS347
6	GO:0009642	response to light intensity	2	0.96	HAU3342, HAU2026
6	GO:0002237	response to molecule of bacterial origin	2	2	BNL2681, NAU2877
6	GO:0009639	response to red or far red light	2	1.2	HAU0720, NAU1366
9	GO:0032011	ARF protein signal transduction	1	0.36	NAU3895
4	GO:0008037	cell recognition	1	0.22	MON_DPL0103
5	GO:0009988	cell-cell recognition	1	0.36	MON_DPL0103
5	GO:0071214	cellular response to abiotic stimulus	1	0.36	HAU1311
8	GO:0042631	cellular response to water deprivation	1	1	HAU1311
7	GO:0071462	cellular response to water stimulus	1	0.6	HAU1311
12	GO:0006342	chromatin silencing	1	1	MUSB850
4	GO:0009595	detection of biotic stimulus	1	1	BNL2681
4	GO:0009581	detection of external stimulus	1	1	BNL2681
3	GO:0051606	detection of stimulus	1	1.2	BNL2681
6	GO:0043467	regulation of generation of precursor metabolites and energy	1	0.22	HAU2026
6	GO:0051336	regulation of hydrolase activity	1	0.22	NAU3895
15	GO:0032318	regulation of Ras GTPase activity	1	0.6	NAU3895
9	GO:0046578	regulation of Ras protein signal transduction	1	0.36	NAU3895
8	GO:0051056	regulation of small GTPase mediated signal transduction	1	0.22	NAU3895
7	GO:0009646	response to absence of light	1	1	HAU3342
5	GO:0097305	response to alcohol	1	0.6	NAU3493
6	GO:0009741	response to brassinosteroid stimulus	1	1	NAU3493
6	GO:0010200	response to chitin	1	1	BNL2681
5	GO:0009409	response to cold	1	0.6	HAU3342
6	GO:0050826	response to freezing	1	1	HAU3342
7	GO:0009644	response to high light intensity	1	0.6	HAU2026
4	GO:0010035	response to inorganic substance	1	0.22	HAU1311
4	GO:1901698	response to nitrogen compound	1	0.36	BNL2681
5	GO:0010243	response to organonitrogen compound	1	0.6	BNL2681
4	GO:0006970	response to osmotic stress	1	0.6	HAU3342
7	GO:0010114	response to red light	1	1	HAU0720
5	GO:0009651	response to salt stress	1	1	HAU3342
6	GO:0009414	response to water deprivation	1	0.6	HAU1311
5	GO:0009415	response to water stimulus	1	0.36	HAU1311
11	GO:0009070	serine family amino acid biosynthetic process	1	0.6	HAU3342
7	GO:0007264	small GTPase mediated signal transduction	1	0.13	NAU3895
