# Supplementary material for: Sequence composition of BAC clones and SSR markers mapped to Upland cotton chromosomes 11 and 21 targeting resistance to soil-borne pathogens
Source: Front Plant Sci. 2015 Oct 2;6:791. doi: 10.3389/fpls.2015.00791 (PMC4591483; doi:10.3389/fpls.2015.00791)
Supplement: Supplementary file 1 [file DataSheet1.ZIP › Supplemental Tables/Tables S5-8 Augustus gene prediction BAC.xlsx]

## Sheet: TableS5-Aug gene-chr11-BAC
Table S5 Predicated genes on chromosome 11 based on Augustus gene predication softwware .
Seq. Name	Seq. Description	Seq. Length	Hit ACC	min. eValue	mean Similarity	#GOs	GOs	Enzyme Codes
28E08:g15.t1	---NA---	342				0	-
28E08:g15.t2	---NA---	336				0	-
28E08:g16.t1	protein ralf-like 34-like	405	EOX91436	5.63992e-49	0.7305	5	F:signal transducer activity; C:apoplast; P:syncytium formation; P:cell-cell signaling; P:signal transduction	-
28E08:g17.t1	dna rna polymerases superfamily protein	3822	CAE05256	0	0.6915	3	F:nucleic acid binding; P:DNA integration; C:mitochondrion	-
28E08:g18.t1	retrotransposon ty3-gypsy subclass	4089	EMJ21917	0	0.606	3	P:DNA metabolic process; F:nucleic acid binding; F:catalytic activity	-
28E08:g19.t1	---NA---	1683				0	-
28E08:g20.t1	mitogen-activated protein kinase kinase kinase	1080	EOX91438	0	0.695	6	P:response to water deprivation; F:protein kinase activity; P:hyperosmotic salinity response; P:abscisic acid mediated signaling pathway; P:response to ethylene stimulus; P:intracellular signal transduction	-
28E08:g21.t1	uncharacterized protein loc100798888	957	EOX91441	4.44528e-159	0.795	0	-
28E08:g21.t2	subtilisin-like serine endopeptidase family protein	2295	EOX91443	0	0.7715	7	F:identical protein binding; F:serine-type endopeptidase activity; F:oxidoreductase activity; C:cell wall; C:extracellular region; P:proteolysis; P:negative regulation of catalytic activity	EC:3.4.21.0
28E08:g21.t3	subtilisin-like serine endopeptidase family protein	3393	EOX91443	0	0.771	7	F:identical protein binding; F:serine-type endopeptidase activity; F:oxidoreductase activity; C:cell wall; C:extracellular region; P:proteolysis; P:negative regulation of catalytic activity	EC:3.4.21.0
28E08:g22.t1	pif-like orf1	618	WP_019768161	1.04238e-32	0.626667	0	-
28E08:g23.t1	probable receptor protein kinase tmk1-like	384	EOY05117	1.25655e-26	0.818	10	C:integral to membrane; C:plasmodesma; F:ATP binding; P:activation of MAPKK activity; F:MAP kinase kinase kinase activity; C:extracellular region; C:Golgi apparatus; C:plasma membrane; P:transmembrane receptor protein serine/threonine kinase signaling pathway; P:serine family amino acid metabolic process	EC:2.7.11.25
28E08:g24.t1	---NA---	267				0	-
28E08:g25.t1	retrotransposon ty3-gypsy subclass	2409	CAN80324	0	0.663	3	F:binding; P:macromolecule metabolic process; P:primary metabolic process	-
28E08:g26.t1	hypothetical protein NEMVEDRAFT_v1g146241 [Nematostella vectensis]	291	XP_001621040	7.53077e-07	0.478	5	C:integral to membrane; F:signal transducer activity; F:G-protein coupled receptor activity;P:signal transduction; P:G-protein coupled receptor signaling pathway
28E08:g27.t1	---NA---	147				0	-
28E08:g28.t1	rna-directed dna polymerase (reverse transcriptase) ribonuclease	5325	EOY09277	0	0.752	0	-
28E08:g28.t2	rna-directed dna polymerase (reverse transcriptase) ribonuclease	5253	EOY09277	0	0.7605	0	-
28E08:g29.t1	---NA---	426				0	-
28E08:g29.t2	---NA---	498				0	-
28O10:g30.t1	retrotransposon ty3-gypsy subclass	2838	CAD40008	1.50341e-180	0.635	5	P:DNA metabolic process; F:metal ion binding; F:nucleic acid binding; F:catalytic activity; C:mitochondrion	-
28O10:g31.t1	transcription factor apetala2	1530	EOX91494	0	0.7495	1	P:transcription, DNA-dependent	-
28O10:g32.t1	uncharacterized protein tcm_024420	1413	EOY09066	3.03883e-41	0.494	6	F:RNA binding; F:nucleic acid binding; P:DNA integration; P:RNA-dependent DNA replication; F:zinc ion binding; F:RNA-directed DNA polymerase activity
28O10:g33.t1	dna rna polymerases superfamily protein	6213	EMJ14281	0	0.741	8	F:metal ion binding; F:RNA-directed DNA polymerase activity; F:DNA binding; P:RNA-dependent DNA replication; F:RNA binding; F:aspartic-type endopeptidase activity; P:proteolysis; P:DNA recombination	EC:2.7.7.49; EC:3.4.23.0
28O10:g34.t1	hypothetical protein [Gossypium hirsutum]	1062	ADU04151	3.09443e-16	0.78	0	-
28O10:g35.t1	retrotransposon ty3-gypsy subclass	2388	ABF97758	1.98577e-152	0.576	8	F:RNA-directed DNA polymerase activity; F:DNA binding; P:RNA-dependent DNA replication; F:RNA binding; F:aspartic-type endopeptidase activity; P:proteolysis; P:DNA recombination; C:mitochondrion	EC:2.7.7.49; EC:3.4.23.0
28O10:g36.t1	---NA---	282				0	-
28O10:g37.t1	hypothetical protein [Gossypium hirsutum]	306	ADU04151	3.47995e-06	0.46	0	-
28O10:g38.t1	dna rna polymerases superfamily protein	948	EOY20280	5.32026e-80	0.5305	2	P:DNA metabolic process; F:nucleic acid binding	-
28O10:g39.t1	retrotransposon ty3-gypsy subclass	2763	EOY19685	0	0.5665	3	P:DNA metabolic process; F:nucleic acid binding; F:catalytic activity	-
28O10:g40.t1	dna rna polymerases superfamily protein	1605	EOY00082	2.97364e-107	0.707	1	F:binding	-
28O10:g41.t1	---NA---	150				0	-
26K03:g42.t1	retrotransposon ty3-gypsy subclass	2376	CAE05045	2.00417e-50	0.597	5	F:transferase activity, transferring phosphorus-containing groups; C:intracellular membrane-bounded organelle; F:nucleic acid binding; F:ion binding; P:DNA integration	-
26K03:g42.t2	retrotransposon ty3-gypsy subclass	2433	AAP43917	3.11037e-50	0.588	1	C:intracellular membrane-bounded organelle	-
26K03:g43.t1	myb transcription factor myb85	888	EOX91710	1.67706e-126	0.76	5	C:nucleosome; F:DNA binding; P:nucleosome assembly; F:chromatin binding; C:nucleus	-
26K03:g43.t2	homeodomain-like winged-helix dna-binding family protein isoform 1	861	EOX91710	1.39089e-129	0.786	5	C:nucleosome; F:DNA binding; P:nucleosome assembly; F:chromatin binding; C:nucleus	-
26K03:g44.t1	dna rna polymerases superfamily protein	2232	EOX94130	4.49117e-105	0.48	11	F:nucleic acid binding; C:cytoplasmic membrane-bounded vesicle; P:DNA integration; F:zinc ion binding; F:RNA binding; P:RNA-dependent DNA replication; F:RNA-directed DNA polymerase activity; P:proteolysis; F:aspartic-type endopeptidase activity; F:peptidase activity; F:metal ion binding
26K03:g45.t1	retrotransposon ty3-gypsy subclass	3873	EOY08653	0	0.5475	2	P:DNA metabolic process; F:nucleic acid binding	-
26K03:g46.t1	---NA---	174				0	-
26K03:g47.t1	retrotransposon ty3-gypsy subclass	2253	EOX94203	2.97747e-53	0.4955	3	F:binding; P:macromolecule metabolic process; P:primary metabolic process	-
26K03:g48.t1	amino-acid acetyltransferase-like	1770	EOX91713	0	0.803	5	C:cytoplasm; P:arginine biosynthetic process; F:acetyl-CoA:L-glutamate N-acetyltransferase activity; P:urea cycle intermediate metabolic process; P:acyl-carrier-protein biosynthetic process	EC:2.3.1.1
26K03:g49.t1	retrotransposon ty3-gypsy subclass	1713	AAP43918	1.48759e-77	0.4855	5	P:primary metabolic process; F:organic cyclic compound binding; P:macromolecule metabolic process; F:heterocyclic compound binding; F:catalytic activity	-
26K03:g50.t1	uncharacterized protein partial	1440	XP_003557004	2.76274e-49	0.7235	3	P:DNA metabolic process; F:metal ion binding; F:nucleic acid binding	-
26K03:g51.t1	---NA---	234				0	-
26K03:g51.t2	---NA---	258				0	-
24E04:g52.t1	mutant gag-pol polyprotein	1323	CAN73951	1.00444e-106	0.7315	3	P:DNA metabolic process; F:metal ion binding; F:nucleic acid binding	-
24E04:g53.t1	gag-pol polyprotein	2187	AAF79348	0	0.7385	7	F:metal ion binding; F:RNA-directed DNA polymerase activity; F:DNA binding; P:RNA-dependent DNA replication; F:RNA binding; P:DNA integration; P:DNA recombination	EC:2.7.7.49
24E04:g54.t1	gag-pol polyprotein	2901	CAN77900	2.07826e-120	0.644	5	F:RNA-directed DNA polymerase activity; F:DNA binding; P:RNA-dependent DNA replication; F:RNA binding; P:DNA recombination	EC:2.7.7.49
24E04:g55.t1	uncharacterized protein partial	531	CAN77900	8.48574e-16	0.789	5	F:RNA-directed DNA polymerase activity; P:RNA-dependent DNA replication; F:RNA binding; F:zinc ion binding; P:DNA integration	EC:2.7.7.49
24E04:g56.t1	uncharacterized protein partial	666	CAN73690	1.56858e-62	0.7335	4	F:metal ion binding; F:RNA-directed DNA polymerase activity; P:RNA-dependent DNA replication; F:RNA binding	EC:2.7.7.49
24E04:g57.t1	mutant gag-pol polyprotein	1194	CAN73951	2.6719e-107	0.6965	2	F:metal ion binding; F:nucleic acid binding	-
24E04:g58.t1	hypothetical protein VITISV_021658 [Vitis vinifera]	927	CAN77247	0.000467619	0.75	7	F:metal ion binding; F:RNA binding; F:nucleic acid binding; P:DNA integration; P:RNA-dependent DNA replication; F:zinc ion binding; F:RNA-directed DNA polymerase activity
24E04:g59.t1	gag-pol polyprotein	2859	AAD17351	0	0.6635	5	F:RNA-directed DNA polymerase activity; F:DNA binding; P:RNA-dependent DNA replication; F:RNA binding; P:DNA recombination	EC:2.7.7.49
24E04:g60.t1	mutant gag-pol polyprotein	756	CAN73951	4.3779e-60	0.713	3	P:DNA metabolic process; F:metal ion binding; F:nucleic acid binding	-
24E04:g61.t1	hypothetical protein CARUB_v10019144mg, partial [Capsella rubella]	276	EOA23315	0.000385358	0.5	0	-
24E04:g62.t1	---NA---	624				0	-
24E04:g63.t1	---NA---	564				0	-
24E04:g64.t1	uncharacterized protein partial	567	AAT57934	1.63933e-48	0.6945	1	F:binding	-
24E04:g65.t1	---NA---	522				0	-
24E04:g66.t1	uncharacterized protein partial	1296	CAN73690	4.32972e-46	0.709	3	P:DNA metabolic process; F:metal ion binding; F:nucleic acid binding	-
24E04:g67.t1	uncharacterized protein partial	1287	AAT57934	2.66026e-47	0.7	1	F:binding	-
24E04:g67.t2	uncharacterized protein partial	1248	AAT57934	3.87076e-46	0.6995	1	F:binding	-
24E04:g68.t1	mutant gag-pol polyprotei	1047	ADP20181	1.32781e-50	0.7315	3	P:DNA metabolic process; F:metal ion binding; F:nucleic acid binding	-
40I16:g69.t1	---NA---	378				0	-
40I16:g70.t1	retrotransposon ty3-gypsy subclass	3207	CAC33015	7.22407e-131	0.5045	3	C:intracellular membrane-bounded organelle; F:nucleic acid binding; P:DNA metabolic process	-
40I16:g71.t1	cellular nucleic acid-binding protein	1110	CAN72584	1.27085e-18	0.4635	1	F:binding	-
40I16:g72.t1	gag-pol polyprotein	3339	AAF79348	0	0.7115	9	F:RNA-directed DNA polymerase activity; F:DNA binding; P:RNA-dependent DNA replication; F:RNA binding; F:zinc ion binding; C:plastid; P:DNA integration; C:mitochondrion; P:DNA recombination	EC:2.7.7.49
40I16:g73.t1	uncharacterized protein loc101491670	1053	XP_004517077	1.00228e-13	0.427	9	F:metal ion binding; F:RNA binding; F:nucleic acid binding; P:DNA integration; P:RNA-dependent DNA replication; F:zinc ion binding; F:RNA-directed DNA polymerase activity; F:aspartic-type endopeptidase activity; P:proteolysis
40I16:g74.t1	ribonuclease h protein at1g65750-like	1074	XP_004289445	8.05618e-26	0.4865	7	F:RNA binding; F:nucleic acid binding; P:RNA-dependent DNA replication; F:ribonuclease H activity; F:RNA-directed DNA polymerase activity; F:transferase activity; F:zinc ion binding
40I16:g75.t1	retrotransposon ty3-gypsy subclass	4323	AAT66771	0	0.6265	7	F:RNA-directed DNA polymerase activity; F:DNA binding; P:RNA-dependent DNA replication; F:RNA binding; F:aspartic-type endopeptidase activity; P:proteolysis; P:DNA recombination	EC:2.7.7.49; EC:3.4.23.0
34K01:g76.t1	---NA---	500				0	-
34K01:g77.t1	retrotransposon ty3-gypsy subclass	1647	XP_004516026	5.79394e-90	0.684	5	P:DNA metabolic process; F:metal ion binding; F:nucleic acid binding; F:catalytic activity; C:plastid	-
34K01:g78.t1	---NA---	924				0	-
34K01:g79.t1	zinc knuckle family protein	849	XP_002526713	2.49132e-14	0.595625	3	F:nucleic acid binding; P:DNA integration; F:zinc ion binding
34K01:g79.t2	dna rna polymerases superfamily protein	2361	XP_002526713	2.85155e-13	0.638	3	P:macromolecule metabolic process; P:primary metabolic process; F:catalytic activity	-
34K01:g80.t1	uncharacterized protein partial	2427	XP_003557004	1.16272e-46	0.7195	3	P:DNA metabolic process; F:metal ion binding; F:nucleic acid binding	-
34K01:g81.t1	dna rna polymerases superfamily protein	1620	XP_004516026	7.69302e-75	0.5935	7	F:RNA binding; F:nucleic acid binding; P:proteolysis; P:DNA integration; P:RNA-dependent DNA replication; F:aspartic-type endopeptidase activity; F:RNA-directed DNA polymerase activity
34K01:g82.t1	---NA---	264				0	-
34K01:g83.t1	---NA---	183				0	-
34K01:g84.t1	retrotransposon ty3-gypsy subclass	612	XP_004142585	3.58147e-06	0.635263	11	P:proteolysis; F:aspartic-type endopeptidase activity; C:nucleus; F:nucleic acid binding; F:RNA-directed DNA polymerase activity; F:zinc ion binding; F:RNA binding; P:DNA integration; P:RNA-dependent DNA replication; F:metal ion binding; F:peptidase activity
34K01:g85.t1	retrotransposon ty3-gypsy subclass	1365	EMJ25340	1.25104e-100	0.5075	2	P:DNA metabolic process; F:nucleic acid binding	-
34K01:g86.t1	retrotransposon ty3-gypsy subclass	1824	EOX94130	1.27036e-114	0.646	4	F:RNA-directed DNA polymerase activity; C:cytoplasmic membrane-bounded vesicle; P:RNA-dependent DNA replication; F:RNA binding	EC:2.7.7.49
34K01:g87.t1	retrotransposon ty3-gypsy subclass	6759	AAT38724	0	0.5565	3	P:DNA metabolic process; F:nucleic acid binding; F:catalytic activity	-
34K01:g88.t1	retrotransposon ty3-gypsy subclass	4443	EOY00082	0	0.6565	7	F:RNA-directed DNA polymerase activity; F:DNA binding; P:RNA-dependent DNA replication; F:RNA binding; F:aspartic-type endopeptidase activity; P:proteolysis; P:DNA recombination	EC:2.7.7.49; EC:3.4.23.0
34K01:g89.t1	gag-pol polyprotein	2460	XP_003557004	1.46025e-48	0.7125	3	P:DNA metabolic process; F:metal ion binding; F:nucleic acid binding	-
34K01:g90.t1	protein sgt1 homolog	951	EOY23353	1.24395e-153	0.776	0	-
34K01:g90.t2	protein sgt1 homolog	987	EOY23353	6.96436e-151	0.737	0	-
29O06:g91.t1	uncharacterized protein partial	1137	XP_003537359	1.64623e-63	0.603	1	F:binding	-
29O06:g92.t1	gag-pol polyprotein	4380	AAF79348	0	0.772	7	F:RNA-directed DNA polymerase activity; F:DNA binding; P:RNA-dependent DNA replication; F:RNA binding; F:zinc ion binding; P:DNA integration; P:DNA recombination	EC:2.7.7.49
29O06:g93.t1	gag-pol polyprotein	3744	AAD17351	0	0.654	2	F:binding; C:mitochondrion	-
29O06:g94.t1	gag-pol polyprotein	1959	AAD17351	0	0.638	4	F:RNA-directed DNA polymerase activity; P:RNA-dependent DNA replication; F:RNA binding; F:zinc ion binding	EC:2.7.7.49
29O06:g95.t1	gag-pol polyprotein	657	XP_003530517	2.22095e-46	0.774	7	F:RNA-directed DNA polymerase activity; F:DNA binding; P:RNA-dependent DNA replication; F:RNA binding; F:zinc ion binding; P:DNA integration; P:DNA recombination	EC:2.7.7.49
29O06:g96.t1	gag-pol identical	768	ERN10502	2.15932e-55	0.712	5	F:metal ion binding; F:RNA-directed DNA polymerase activity; P:RNA-dependent DNA replication; F:RNA binding; P:DNA integration	EC:2.7.7.49
29O06:g97.t1	gag-pol polyprotein	1035	AAW28578	2.25997e-71	0.568	2	P:DNA metabolic process; F:nucleic acid binding	-
29O06:g98.t1	uncharacterized protein partial	1281	CAN73690	4.58615e-49	0.72	3	P:DNA metabolic process; F:metal ion binding; F:nucleic acid binding	-
29O06:g99.t1	retrotransposon ty3-gypsy subclass	1875	EOY21357	3.97242e-79	0.816	8	F:RNA-directed DNA polymerase activity; P:RNA-dependent DNA replication; F:RNA binding; F:aspartic-type endopeptidase activity; P:proteolysis; C:nucleus; F:zinc ion binding; P:DNA integration	EC:2.7.7.49; EC:3.4.23.0
29O06:g100.t1	gag-pol polyprotein	4044	AAF79348	0	0.785	7	F:RNA-directed DNA polymerase activity; F:DNA binding; P:RNA-dependent DNA replication; F:RNA binding; F:zinc ion binding; P:DNA integration; P:DNA recombination	EC:2.7.7.49
29O06:g101.t1	cchc-type integrase	345	AAP43918	2.09531e-13	0.9275	9	F:RNA-directed DNA polymerase activity; P:RNA-dependent DNA replication; F:RNA binding; F:aspartic-type endopeptidase activity; P:proteolysis; C:nucleus; F:zinc ion binding; C:plastid; P:DNA integration	EC:2.7.7.49; EC:3.4.23.0
29O06:g102.t1	gag-pol polyprotein	3681	AAF79348	0	0.584	2	F:binding; P:metabolic process	-
29O06:g103.t1	dna rna polymerases superfamily protein	837	AAP43918	9.75142e-173	0.7135	3	F:nucleic acid binding; C:cytoplasmic membrane-bounded vesicle; P:DNA integration	-
29O06:g104.t1	mutant gag-pol polyprotein	2706	ADP20180	3.81345e-131	0.585	1	F:binding	-
29O06:g105.t1	gag-pol polyprotein	3195	AAQ56339	0	0.649	3	P:DNA metabolic process; F:metal ion binding; F:nucleic acid binding	-
29O06:g106.t1	---NA---	159				0	-
33K23:g107.t1	dna rna polymerases superfamily protein	3450	CAE75973	0	0.711	2	P:DNA metabolic process; F:nucleic acid binding	-
33K23:g108.t1	dna rna polymerases superfamily protein	462	XP_004517103	6.52588e-07	0.589	7	F:RNA binding; F:nucleic acid binding; P:DNA integration; P:RNA-dependent DNA replication; F:RNA-directed DNA polymerase activity; P:proteolysis; F:aspartic-type endopeptidase activity
33K23:g109.t1	protein ralf-like 9	225	XP_002324950	7.92534e-09	0.498333	4	P:cell-cell signaling; C:apoplast; F:signal transducer activity; C:extracellular region
33K23:g110.t1	dna rna polymerases superfamily protein	531	EOX94106	2.49237e-08	0.614	0	-
33K23:g111.t1	uncharacterized protein tcm_035609	2139	ERM93404	1.38491e-79	0.7535	2	F:nucleic acid binding; P:DNA integration	-
33K23:g112.t1	dna rna polymerases superfamily protein	336	AAP43916	1.17443e-51	0.8	7	F:RNA-directed DNA polymerase activity; P:RNA-dependent DNA replication; F:RNA binding; F:aspartic-type endopeptidase activity; P:proteolysis; F:zinc ion binding; P:DNA integration	EC:2.7.7.49; EC:3.4.23.0
33K23:g113.t1	---NA---	240				0	-
33K23:g114.t1	retrotransposon ty3-gypsy subclass	4818	EOY00082	0	0.568	2	P:DNA metabolic process; F:nucleic acid binding	-
33K23:g115.t1	athila transposon protein	2220	CAN70773	2.8265e-76	0.6565	3	F:RNA-directed DNA polymerase activity; P:RNA-dependent DNA replication; F:RNA binding	EC:2.7.7.49
33K23:g116.t1	retrotransposon ty3-gypsy subclass	5790	AAX96450	0	0.591	3	P:DNA metabolic process; F:nucleic acid binding; F:catalytic activity	-
18O18:g117.t1	strictosidine synthase-like	1141	EOY01496	1.92928e-131	0.695	3	P:biosynthetic process; F:strictosidine synthase activity; F:lyase activity
18O18:g117.t2	strictosidine synthase-like	1423	EOY01496	4.75841e-127	0.6925	3	P:biosynthetic process; F:strictosidine synthase activity; F:lyase activity
18O18:g118.t1	retrotransposon ty1-copia subclass	1482	XP_002307225	3.46747e-75	0.665	6	F:zinc ion binding; F:nucleic acid binding; C:mitochondrion; P:cellular macromolecule metabolic process; P:nucleic acid metabolic process; F:hydrolase activity	-
18O18:g119.t1	gag-pol polyprotein	1362	ABG22121	0	0.768	5	F:peptidase activity; F:metal ion binding; F:nuclease activity; P:nucleic acid metabolic process; F:nucleotidyltransferase activity	EC:2.7.7.0
18O18:g120.t1	gag-pol polyprotein	2478	ABO36622	3.5076e-179	0.5915	6	F:nucleic acid binding; P:DNA integration; F:zinc ion binding; F:metal ion binding; F:exonuclease activity; C:intracellular
18O18:g120.t2	gag-pol polyprotein	3300	ABO36622	9.87404e-176	0.5915	6	F:nucleic acid binding; P:DNA integration; F:zinc ion binding; F:metal ion binding; F:exonuclease activity; C:intracellular
18O18:g121.t1	strictosidine synthase-like	2529	EOY01496	1.63465e-128	0.7045	3	P:biosynthetic process; F:strictosidine synthase activity; F:lyase activity
18O18:g122.t1	retrotransposon ty1-copia subclass	1356	NP_001172143	9.17262e-93	0.56	6	F:nucleic acid binding; P:DNA integration; F:zinc ion binding; F:exonuclease activity; C:intracellular; F:metal ion binding
18O18:g123.t1	gag-pol polyprotein	4929	ABO36622	0	0.65	5	F:binding; F:nuclease activity; P:macromolecule metabolic process; P:primary metabolic process; F:transferase activity, transferring phosphorus-containing groups	-
18O18:g124.t1	strictosidine synthase-like	1284	EOY01496	3.66063e-130	0.6995	1	F:lyase activity	-
18O18:g125.t1	strictosidine synthase-like	1566	EOY01496	3.05157e-129	0.7035	1	F:lyase activity	-
18O18:g125.t2	strictosidine synthase-like	4716	EOY01496	1.60623e-120	0.703	1	F:lyase activity	-
18O18:g125.t3	strictosidine synthase-like	3102	EOY01496	3.58688e-123	0.7	1	F:lyase activity	-
18O18:g126.t1	retrotransposon ty1-copia subclass	3807	ABO36622	0	0.655	6	P:organic substance metabolic process; F:binding; P:primary metabolic process; P:nitrogen compound metabolic process; F:catalytic activity; P:cellular metabolic process	-
31K15:g127.t1	gag-pro-like protein	555	EOY21122	4.17802e-35	0.7815	0	-
31K15:g128.t1	uncharacterized protein tcm_003795	1368	EOX94247	2.12804e-26	0.4945	0	-
31K15:g129.t1	gag-pol polyprotein	2775	ABO36622	0	0.557	6	F:nucleic acid binding; P:DNA integration; F:zinc ion binding; F:exonuclease activity; C:intracellular; F:metal ion binding
31K15:g130.t1	nbs-containing resistance-like protein	411	CAN83754	6.82824e-16	0.542	4	P:defense response; F:ADP binding; F:hydrolase activity; F:phosphoprotein phosphatase activity
31K15:g131.t1	retrotransposon unclassified	3288	CAN59755	0	0.608	3	F:nucleic acid binding; P:DNA integration; F:zinc ion binding
31K15:g132.t1	cc-nbs-lrr resistance protein	594	XP_002526758	2.20233e-38	0.5575	1	F:hydrolase activity	-
31K15:g133.t1	leucine-rich repeat containing protein	1338	AAO37645	1.23239e-60	0.4825	4	P:defense response; F:ADP binding; F:hydrolase activity; F:phosphoprotein phosphatase activity
31K15:g134.t1	retrotransposon unclassified	4848	EOY11267	0	0.631	2	F:organic cyclic compound binding; F:heterocyclic compound binding	-
31K15:g135.t1	copia-type polyprotein	4968	EOY11267	0	0.645	3	F:heterocyclic compound binding; F:organic cyclic compound binding; P:cellular process	-
31K15:g136.t1	vamp protein sec22	633	EOY08448	1.74302e-96	0.767	3	P:defense response to virus; C:plasmodesma; C:plasma membrane	-
31K15:g137.t1	polyprotein	3426	CAN81099	1.70037e-150	0.6345	7	P:electron transport chain; P:DNA recombination; C:plastid; F:electron carrier activity; F:DNA binding; F:ion binding; P:electron transport	-
31K15:g137.t2	polyprotein	3411	CAN81099	2.59336e-150	0.6345	7	P:electron transport chain; P:DNA recombination; C:plastid; F:electron carrier activity; F:DNA binding; F:ion binding; P:electron transport	-
31K15:g138.t1	uncharacterized protein partial	2544	AFN88198	2.12986e-110	0.4795	6	F:RNA binding; F:nucleic acid binding; P:DNA integration; P:RNA-dependent DNA replication; F:zinc ion binding; F:RNA-directed DNA polymerase activity
31K15:g139.t1	disease resistance protein	1797	CAN74029	1.40062e-83	0.7355	10	P:response to stimulus; F:purine ribonucleoside binding; P:single-organism cellular process; F:anion binding; F:zinc ion binding; F:nucleic acid binding; P:ammonium transport; P:DNA integration; C:membrane; F:adenyl ribonucleotide binding	-
31K15:g140.t1	copia-like retrotransposable	1356	EOY19734	4.84595e-45	0.492	3	F:nucleic acid binding; P:DNA integration; F:zinc ion binding
31K15:g141.t1	mitogen-activated protein kinase kinase kinase	522	EOY25694	1.29875e-52	0.594	1	F:transferase activity, transferring phosphorus-containing groups	-
31K15:g142.t1	nbs-containing resistance-like protein	906	XP_003598563	2.46208e-50	0.658	4	P:defense response; F:ADP binding; F:hydrolase activity; F:phosphoprotein phosphatase activity
31K15:g143.t1	copia-like retrotransposable	3780	EOY11267	0	0.622	3	F:heterocyclic compound binding; F:organic cyclic compound binding; P:cellular process	-
31K15:g144.t1	nbs-lrr resistance protein rgh2	1470	AAO37645	4.54128e-65	0.594	1	F:hydrolase activity	-

## Sheet: TableS6-Aug gene-chr21-BAC
Table S6 Predicated genes on chromosome 21 based on Augustus gene predication softwware .
Seq. Name	Seq. Description	Seq. Length	Hit ACC	min. eValue	mean Similarity	#GOs	GOs	Enzyme Codes	InterProScan
AC193383:g1.t1	nep1-interacting protein 1-like	878	XP_004497291	1.10276e-58	0.519	2	F:zinc ion binding; F:nucleic acid binding
AC193383:g2.t1	serine threonine-protein phosphatase 7 long form homolog	1341	ACD56613	2.13826e-24	0.6055	2	F:catalytic activity; F:nucleotide binding	-
AC193383:g3.t1	nep1-interacting protein 1-like	708	EOX90755	5.7378e-137	0.8845	1	F:zinc ion binding	-
AC193383:g4.t1	receptor-like protein kinase theseus 1-like	1311	EOX90756	0	0.739	4	P:protein phosphorylation; F:ATP binding; F:protein serine/threonine kinase activity; P:serine family amino acid metabolic process	EC:2.7.11.0
AC193383:g5.t1	protein phosphatase	1167	EOX90759	0	0.9165	4	P:protein dephosphorylation; F:metal ion binding; F:protein serine/threonine phosphatase activity; C:protein serine/threonine phosphatase complex	-
AC193383:g6.t1	---NA---	183				0	-
AC193383:g7.t1	atp synthase subunit a chloroplastic	1575	EOX90779	0	0.623	3	F:hydrogen ion transmembrane transporter activity; P:ATP synthesis coupled proton transport; C:proton-transporting ATP synthase complex, coupling factor F(o)
AC193383:g8.t1	crinkly4 related	390	EOY17774	2.45401e-07	0.78	0	-
AC193383:g9.t1	uncharacterized protein tcm_000141	399	EOX90762	2.83533e-75	0.6265	2	F:molecular_function; P:biological_process
AC193383:g9.t2	early-responsive to dehydration stress protein	2784	EOX90761	0	0.873	3	P:protein targeting to vacuole; C:integral to membrane; C:chloroplast	-
AC193383:g10.t1	aspartic proteinase-like protein 1-like	1764	EOX90763	0	0.848	4	C:anchored to membrane; C:extracellular region; P:proteolysis; F:aspartic-type endopeptidase activity	EC:3.4.23.0
AC193383:g11.t1	universal stress protein	1719	XP_004509988	1.46775e-07	0.5805	2	F:zinc ion binding; P:response to stress
AC193383:g12.t1	---NA---	354				0	-
AC193383:g13.t1	aspartic proteinase-like protein 1-like	2076	EOX90766	0	0.775	10	F:metal ion binding; P:response to oxidative stress; F:aspartic-type endopeptidase activity; F:heme binding; C:anchored to membrane; P:amino acid transport; F:peroxidase activity; P:proteolysis; P:oxidation-reduction process; P:peroxidase reaction	EC:3.4.23.0; EC:1.11.1.7
AC193383:g13.t2	aspartic proteinase-like protein 1-like	2145	EOX90766	0	0.775	10	F:metal ion binding; P:response to oxidative stress; F:aspartic-type endopeptidase activity; F:heme binding; C:anchored to membrane; P:amino acid transport; F:peroxidase activity; P:proteolysis; P:oxidation-reduction process; P:peroxidase reaction	EC:3.4.23.0; EC:1.11.1.7
AC193383:g14.t1	plasma membrane intrinsic protein 3	849	ACU87557	5.49234e-161	0.858	9	C:vacuole; C:anchored to plasma membrane; C:plasmodesma; F:protein binding; P:response to abscisic acid stimulus; C:integral to membrane; F:water channel activity; C:nucleus; P:water transport	-
AC187848:g1.t1	rpm1 interacting protein isoform 2	936	EOX94280	1.48297e-115	0.557143	0	-
AC187848:g2.t1	---NA---	552				0	-
AC187848:g3.t1	uncharacterized protein loc101514901	792	XP_004497291	1.73827e-14	0.523	2	F:nucleic acid binding; F:zinc ion binding
AC187848:g4.t1	---NA---	264				0	-
AC187848:g5.t1	serine threonine-protein phosphatase 7 long form homolog	660	XP_004506823	9.7755e-33	0.534	1	F:zinc ion binding
AC187848:g6.t1	tetratricopeptide repeat protein 4 homolog	378	EOX94276	7.31276e-67	0.7725	2	F:Hsp90 protein binding; C:cytoplasm	-
AC187848:g7.t1	ammonium transporter 1 member	1500	XP_002303104	0	0.8735	7	P:myo-inositol hexakisphosphate biosynthetic process; C:integral to membrane; F:ammonium transmembrane transporter activity; P:ammonium transmembrane transport; P:methylammonium transport; P:response to nematode; C:plasma membrane	-
AC187848:g8.t1	myosin-j heavy chain-like	4026	EOX94250	0	0.8065	4	F:actin binding; C:myosin complex; F:ATP binding; F:motor activity	-
AC187848:g9.t1	protein arginine n-methyltransferase	600	EOY30515	1.60874e-26	0.64	2	P:protein methylation; F:methyltransferase activity	EC:2.1.1.0
AC187848:g9.t2	protein arginine n-methyltransferase	567	EOY30515	3.78906e-25	0.645714	2	P:methylation; F:transferase activity	-
AC187848:g10.t1	universal stress protein	393	XP_004497291	1.75607e-20	0.535	3	P:response to stress; F:zinc ion binding; F:nucleic acid binding
AC187848:g11.t1	---NA---	345				0	-
AC187848:g12.t1	serine threonine-protein phosphatase 7 long form homolog	816	XP_004141632	1.07091e-42	0.563	7	F:zinc ion binding; F:ATP binding; F:ligase activity; F:nucleotide binding; F:small protein activating enzyme activity; F:catalytic activity; P:cellular protein modification process
30E04:g13.t1	uncharacterized protein	708	XP_002527248	2.8317e-31	0.691	1	C:mitochondrion	-
30E04:g14.t1	retroelement pol polyprotein	327	AAD23707	1.09505e-05	0.518182	6	F:RNA binding; F:nucleic acid binding; P:DNA integration; P:RNA-dependent DNA replication; F:zinc ion binding; F:RNA-directed DNA polymerase activity
30E04:g15.t1	asparaginyl-trna synthetase 2	1371	EOX93774	0	0.783	8	F:asparagine-tRNA ligase activity; P:asparaginyl-tRNA aminoacylation; F:nucleic acid binding; C:mitochondrion; F:ATP binding; C:chloroplast; P:alanine metabolic process; P:aspartate metabolic process	EC:6.1.1.22
30E04:g15.t2	asparaginyl-trna synthetase 2	1182	EOX93774	3.23737e-159	0.684	7	F:asparagine-tRNA ligase activity; P:asparaginyl-tRNA aminoacylation; C:mitochondrion; F:ATP binding; C:chloroplast; P:alanine metabolic process; P:aspartate metabolic process	EC:6.1.1.22
30E04:g16.t1	lipase class 3 family protein	1830	EOX93780	0	0.72	1	F:hydrolase activity	-
30E04:g16.t2	lipase class 3 family protein	1794	EOX93780	0	0.728	3	F:triglyceride lipase activity; P:lipid catabolic process; P:glycerolipid metabolic process	EC:3.1.1.3
30E04:g17.t1	pif-like protein	720	WP_019768161	7.49838e-40	0.475	0	-
30E04:g18.t1	auxin-responsive family protein	714	EOX93782	1.24128e-106	0.712	4	C:plasmodesma; P:multicellular organismal development; C:chloroplast; C:plasma membrane	-
AC187214:g19.t1	u1 small nuclear ribonucleoprotein a-like	834	EOX91506	1.1204e-36	0.862	3	F:nucleic acid binding; C:cytoplasm; F:nucleotide binding	-
AC187214:g20.t1	copia-type polyprotein	1026	CAN76821	5.49168e-157	0.709	2	F:nucleic acid binding; P:DNA integration	-
AC187214:g21.t1	serine threonine-protein phosphatase 7 long form homolog	597	XP_004490105	3.6842e-44	0.6325	1	F:zinc ion binding
AC187214:g22.t1	mutator sub-class protein	834	ACN78480	1.64295e-15	0.5395	2	F:nucleic acid binding; F:zinc ion binding
AC187214:g22.t2	mutator sub-class protein	1140	ACN78480	3.67491e-15	0.5185	2	F:nucleic acid binding; F:zinc ion binding
AC187214:g23.t1	---NA---	411				0	-
AC187214:g24.t1	---NA---	597				0	-
AC187214:g25.t1	---NA---	363				0	-
32H19:g26.t1	ap2 erf domain-containing transcription factor	470	ACY25088	3.28917e-91	0.6985	6	F:sequence-specific DNA binding transcription factor activity; F:DNA binding; C:nucleus; P:regulation of transcription, DNA-dependent; C:transcription factor complex;	-
32H19:g27.t1	af378038_1 reverse transcriptase	414	AAL06412	1.31748e-25	0.7925	5	F:RNA-directed DNA polymerase activity; P:RNA-dependent DNA replication; F:RNA binding; F:zinc ion binding; P:DNA integration	EC:2.7.7.49
32H19:g28.t1	---NA---	162				0	-
AC202821:g29.t1	serine threonine-protein phosphatase 7 long form homolog	612	XP_004141632	1.39957e-21	0.5345	1	F:zinc ion binding
AC202821:g30.t1	---NA---	345				0	-
AC202821:g31.t1	mutator sub-class protein	432	ACN78480	1.86742e-14	0.5375	2	F:nucleic acid binding; F:zinc ion binding
AC202821:g32.t1	---NA---	897				0	-
AC202821:g33.t1	tuftelin-interacting protein 11-like	1998	EOY10266	3.2025e-35	0.7575	7	P:DNA recombination; C:spliceosomal complex; F:metal ion binding; P:regulation of transcription, DNA-dependent; P:RNA splicing; F:DNA binding; P:mRNA processing	-
AC202821:g34.t1	rna polymerase sigma subunit 1	1266	EOY10269	0	0.812	29	P:response to fructose stimulus; P:tRNA metabolic process; P:pentose-phosphate shunt; P:response to far red light; P:carotenoid biosynthetic process; F:DNA-directed RNA polymerase activity; F:protein binding; P:water transport; P:response to red light; F:plastid sigma factor activity; P:DNA-dependent transcription, initiation; P:regulation of transcription, DNA-dependent; P:chloroplast relocation…	EC:2.7.7.6
AC190836:g35.t1	cc-nbs-lrr class disease resistance	1308	EOY13112	1.3519e-129	0.6515	2	P:defense response; F:ADP binding
AC190836:g36.t1	cc-nbs-lrr class disease resistance protein	1737	EOY13110	0	0.6235	7	P:defense response; F:ADP binding; F:hydrolase activity; F:phosphoprotein phosphatase activity; F:ATP binding; F:nucleotide binding; F:nucleoside-triphosphatase activity
AC190836:g37.t1	gag-pol polyprotein	1758	CAN64972	0	0.718	1	F:binding	-
AC190836:g38.t1	cc-nbs-lrr class disease resistance	543	EOY13112	7.39017e-11	0.70625	0	-
AC190836:g39.t1	retrotransposon unclassified	1848	AAG50698	2.53325e-150	0.6695	1	F:binding	-
AC190836:g40.t1	retrotransposon ty1-copia subclass	3408	AAM91886	0	0.619	2	P:DNA recombination; F:DNA binding	-
AC190836:g41.t1	---NA---	552				0	-
AC190836:g42.t1	leucine-rich repeat protein kinase family	906	EOY13449	1.50317e-90	0.633	0	-
AC190836:g43.t1	cc-nbs-lrr class disease resistance	852	EOY13112	1.66985e-97	0.642	2	P:defense response; F:ADP binding
AC202830:g44.t1	tmv resistance protein	2512	EOY25754	0	0.68	1	F:nucleotide binding	-
AC202830:g45.t1	disease resistance	768	EOY25754	1.4965e-26	0.5285	6	P:defense response; F:ADP binding; P:signal transduction; F:ATP binding; F:nucleotide binding; F:nucleoside-triphosphatase activity
AC202830:g46.t1	serine threonine-protein phosphatase 7 long form homolog	333	XP_004490229	2.07266e-18	0.694	2	F:nucleic acid binding; F:zinc ion binding
AC202830:g47.t1	---NA---	342				0	-
AC202830:g48.t1	probable adp-ribosylation factor gtpase-activating protein agd14-like	2676	EOY10412	0	0.673	2	F:metal ion binding; P:nucleobase-containing compound metabolic process	-
AC202830:g48.t2	gtpase activating isoform 4	2553	EOY10413	0	0.72	4	F:nucleoside-triphosphatase activity; F:ion binding; P:nucleobase-containing compound metabolic process; F:nucleotide binding	EC:3.6.1.15
AC202830:g49.t1	tmv resistance protein	2553	EOY25754	0	0.6985	1	F:nucleotide binding	-
AC202830:g49.t2	tmv resistance protein	2991	EOY25754	0	0.694	1	F:nucleotide binding	-
AC202830:g49.t3	tmv resistance protein	5583	EOY25754	0	0.6925	1	F:nucleotide binding	-
AC202830:g50.t1	strong similarity to gi	2205	CAN81099	4.25431e-132	0.5865	5	F:nucleic acid binding; P:DNA integration; F:zinc ion binding; P:oxidation-reduction process; F:oxidoreductase activity
AC202830:g51.t1	retrotransposon ty1-copia sub-class	1368	CAN83392	9.54892e-75	0.7005	3	F:DNA binding; C:plastid; P:DNA recombination	-
AC202830:g52.t1	cysteine-rich rlk (receptor-like protein kinase) 8	594	CAN75536	3.15358e-60	0.76	7	F:DNA binding; F:peroxidase activity; F:zinc ion binding; P:DNA integration; P:DNA recombination; P:peroxidase reaction; P:response to oxidative stress	EC:1.11.1.7
AC202830:g53.t1	chromo domain-containing protein lhp1-like	581	EOY10373	1.64065e-52	0.6235	5	P:single-organism cellular process; P:cellular macromolecule metabolic process; P:negative regulation of gene expression; P:primary metabolic process; P:regulation of gene expression, epigenetic	-
AC187810:g54.t1	t-complex protein 1 subunit theta-like	564	EOY11214	1.28025e-65	0.8405	16	P:cytoskeleton organization; P:gluconeogenesis; P:protein folding; C:membrane; P:pyrimidine ribonucleotide biosynthetic process; P:RNA methylation; P:proteasomal protein catabolic process; P:cullin deneddylation; P:photomorphogenesis; C:cytosol; P:G2 phase of mitotic cell cycle; F:unfolded protein binding; C:plasmodesma; P:regulation of flower development; P:histone lysine methylation; F:ATP bind…	-
AC187810:g54.t2	t-complex protein 1 subunit theta-like	663	EOY11214	3.66452e-65	0.851	16	P:cytoskeleton organization; P:gluconeogenesis; P:protein folding; C:membrane; P:pyrimidine ribonucleotide biosynthetic process; P:RNA methylation; P:proteasomal protein catabolic process; P:cullin deneddylation; P:photomorphogenesis; C:cytosol; P:G2 phase of mitotic cell cycle; F:unfolded protein binding; C:plasmodesma; P:regulation of flower development; P:histone lysine methylation; F:ATP bind…	-
AC187810:g55.t1	disease resistance	2697	EOY25762	0	0.6405	1	F:binding	-
AC187810:g56.t1	uncharacterized protein tcm_026511	2757	CAN74029	0	0.702	2	F:binding; P:cellular process	-
AC187810:g57.t1	retrotransposon ty1-copia subclass	303	CAN71828	1.4396e-10	0.765	5	F:DNA binding; F:zinc ion binding; P:DNA integration; P:DNA recombination; C:mitochondrion	-
AC187810:g58.t1	disease resistance	2370	EOY25754	9.79863e-161	0.6435	3	P:defense response; F:ADP binding; P:signal transduction
AC187810:g58.t2	disease resistance protein	1695	ERP57954	7.66805e-50	0.565	3	P:defense response; F:ADP binding; P:signal transduction
AC187810:g59.t1	retrotransposon unclassified	2748	EOY32548	0	0.5745	1	F:binding	-
AC187810:g59.t2	retrotransposon unclassified	2226	CAN59755	0	0.587	3	F:nucleic acid binding; P:DNA integration; F:zinc ion binding
AC187810:g60.t1	tmv resistance protein	2316	EOY25760	2.80284e-123	0.6515	6	P:defense response; F:ADP binding; P:signal transduction; F:ATP binding; F:nucleotide binding; F:nucleoside-triphosphatase activity
AC187810:g60.t2	tmv resistance protein	2439	EOY25760	7.68347e-123	0.651	6	P:defense response; F:ADP binding; P:signal transduction; F:ATP binding; F:nucleotide binding; F:nucleoside-triphosphatase activity
AC187810:g61.t1	tmv resistance protein	1827	EOY25760	1.30344e-125	0.669	1	F:nucleotide binding	-
AC187810:g61.t2	disease resistance	2334	EOY25754	2.0618e-173	0.62	3	P:defense response; F:ADP binding; P:signal transduction
AC187810:g62.t1	uncharacterized protein tcm_026511	3936	EOY11267	0	0.633	2	F:organic cyclic compound binding; F:heterocyclic compound binding	-
AC187810:g63.t1	retrotransposon unclassified	2271	CAN64779	0	0.6605	4	F:transition metal ion binding; F:heterocyclic compound binding; P:nucleobase-containing compound metabolic process; F:organic cyclic compound binding	-
AC187810:g64.t1	arm repeat protein interacting with abf2-like	498	XP_003522041	2.71819e-42	0.792	3	F:nucleic acid binding; F:zinc ion binding; P:DNA integration	-
AC187470:g65.t1	reverse transcriptase-like protein	1029	CAN75671	4.95648e-119	0.6905	3	F:RNA-directed DNA polymerase activity; P:RNA-dependent DNA replication; F:RNA binding	EC:2.7.7.49
AC187470:g66.t1	myosin-h heavy chain isoform 1	2034	EOX92256	1.0969e-137	0.793	4	C:nucleolus; C:chromocenter; C:cytoplasm; P:heat acclimation	-
AC187470:g67.t1	probable inactive receptor kinase at5g10020-like	2406	EOX92253	0	0.736	11	C:cytosol; P:protein phosphorylation; F:protein serine/threonine kinase activity; P:transmembrane receptor protein tyrosine kinase signaling pathway; P:cell wall modification; F:ATP binding; P:plant-type cell wall organization; P:microtubule nucleation; F:hydrolase activity; C:plasma membrane; P:serine family amino acid metabolic process	EC:2.7.11.0
AC187470:g68.t1	uncharacterized protein loc101509132	753	CAN62645	2.95501e-39	0.6815	3	P:DNA metabolic process; F:nucleic acid binding; F:catalytic activity	-
AC187470:g69.t1	---NA---	510				0	-
AC187470:g70.t1	gag-pol polyprotein	828	ABE60891	1.48525e-37	0.8205	5	F:RNA-directed DNA polymerase activity; P:RNA-dependent DNA replication; F:RNA binding; F:zinc ion binding; P:DNA integration	EC:2.7.7.49

## Sheet: TableS7 Gene -chr11-SRE
Table S7 Stress response elements on chromosome 11 based on the Agustus Gene predication software.
Level	GO ID	Term	Type	#Seqs	Graph Score	Sequences
7	GO:0009738	response to stimulus	biological_process	5	3.46	31K15:g136.t1, 28E08:g20.t1, 28E08:g23.t1, 28E08:g16.t1, 31K15:g139.t1
4	GO:0007154	cell communication	biological_process	3	1.98	28E08:g23.t1, 28E08:g16.t1, 28E08:g20.t1
6	GO:0007166	cellular response to stimulus	biological_process	3	1.25	28E08:g23.t1, 28E08:g16.t1, 28E08:g20.t1
6	GO:0071215	signal transduction	biological_process	3	2.31	28E08:g23.t1, 28E08:g16.t1, 28E08:g20.t1
6	GO:0097306	signaling	biological_process	3	1.19	28E08:g23.t1, 28E08:g16.t1, 28E08:g20.t1
4	GO:0070887	single organism signaling	biological_process	3	1.98	28E08:g23.t1, 28E08:g16.t1, 28E08:g20.t1
10	GO:0000186	oxidation-reduction process	biological_process	2	3.2	31K15:g137.t1, 31K15:g137.t2
11	GO:0032147	response to stress	biological_process	2	2.38	31K15:g136.t1, 28E08:g20.t1
4	GO:0007267	oxoacid metabolic process	biological_process	2	0.31	28E08:g23.t1, 26K03:g48.t1
4	GO:0071495	intracellular signal transduction	biological_process	2	1.13	28E08:g20.t1, 28E08:g23.t1
6	GO:0071396	response to abscisic acid stimulus	biological_process	1	1.36	28E08:g20.t1
5	GO:0071310	response to alcohol	biological_process	1	0.82	28E08:g20.t1
5	GO:1901701	response to chemical stimulus	biological_process	1	0.73	28E08:g20.t1
3	GO:0051716	response to endogenous stimulus	biological_process	1	0.85	28E08:g20.t1
4	GO:0006952	response to hormone stimulus	biological_process	1	1.42	28E08:g20.t1
4	GO:0051607	response to lipid	biological_process	1	0.82	28E08:g20.t1
6	GO:0016311	response to organic substance	biological_process	1	0.85	28E08:g20.t1
6	GO:0009755	response to oxygen-containing compound	biological_process	1	0.85	28E08:g20.t1
5	GO:0006972	serine family amino acid metabolic process	biological_process	1	2	28E08:g23.t1
6	GO:0042538	abscisic acid mediated signaling pathway	biological_process	1	1	28E08:g20.t1
3	GO:0002252	activation of MAPKK activity	biological_process	1	1	28E08:g23.t1
2	GO:0002376	activation of protein kinase activity	biological_process	1	0.6	28E08:g23.t1
7	GO:0007243	cell surface receptor signaling pathway	biological_process	1	0.36	28E08:g23.t1
6	GO:0035556	cell-cell signaling	biological_process	1	1	28E08:g16.t1
8	GO:0000165	cellular response to abscisic acid stimulus	biological_process	1	0.6	28E08:g20.t1
4	GO:0055114	cellular response to alcohol	biological_process	1	0.36	28E08:g20.t1
5	GO:0043436	cellular response to chemical stimulus	biological_process	1	0.13	28E08:g20.t1
null	GO:0006804	cellular response to endogenous stimulus	biological_process	1	0.22	28E08:g20.t1
8	GO:0033674	cellular response to hormone stimulus	biological_process	1	0.36	28E08:g20.t1
8	GO:0045860	cellular response to lipid	biological_process	1	0.36	28E08:g20.t1
7	GO:0010627	cellular response to organic substance	biological_process	1	0.22	28E08:g20.t1
7	GO:0043549	cellular response to oxygen-containing compound	biological_process	1	0.22	28E08:g20.t1
8	GO:0043408	defense response	biological_process	1	0.6	31K15:g136.t1
8	GO:0045859	defense response to virus	biological_process	1	1	31K15:g136.t1
5	GO:0009966	enzyme linked receptor protein signaling pathway	biological_process	1	0.6	28E08:g23.t1
4	GO:0023051	hormone-mediated signaling pathway	biological_process	1	0.6	28E08:g20.t1
3	GO:0009628	hyperosmotic response	biological_process	1	0.6	28E08:g20.t1
5	GO:0009737	hyperosmotic salinity response	biological_process	1	1	28E08:g20.t1
5	GO:0097305	immune effector process	biological_process	1	0.6	31K15:g136.t1
3	GO:0009607	immune system process	biological_process	1	0.36	31K15:g136.t1
3	GO:0042221	intracellular protein kinase cascade	biological_process	1	0.22	28E08:g23.t1
3	GO:0009719	MAPK cascade	biological_process	1	0.36	28E08:g23.t1
5	GO:0009723	positive regulation of kinase activity	biological_process	1	0.22	28E08:g23.t1
4	GO:0009725	positive regulation of protein kinase activity	biological_process	1	0.36	28E08:g23.t1
4	GO:0010035	regulation of intracellular protein kinase cascade	biological_process	1	0.36	28E08:g23.t1
5	GO:0033993	regulation of kinase activity	biological_process	1	0.13	28E08:g23.t1
4	GO:0010033	regulation of MAPK cascade	biological_process	1	0.6	28E08:g23.t1
4	GO:0006970	regulation of protein kinase activity	biological_process	1	0.22	28E08:g23.t1
3	GO:0051707	regulation of response to stimulus	biological_process	1	0.13	28E08:g23.t1
4	GO:0006979	regulation of signal transduction	biological_process	1	0.22	28E08:g23.t1
4	GO:1901700	regulation of signaling	biological_process	1	0.13	28E08:g23.t1
5	GO:0009651	response to abiotic stimulus	biological_process	1	0.58	28E08:g20.t1
2	GO:0050896	response to biotic stimulus	biological_process	1	0.22	31K15:g136.t1
3	GO:0006950	response to ethylene stimulus	biological_process	1	1	28E08:g20.t1
4	GO:0009615	response to inorganic substance	biological_process	1	0.36	28E08:g20.t1
4	GO:0009414	response to osmotic stress	biological_process	1	0.36	28E08:g20.t1
4	GO:0009415	response to other organism	biological_process	1	0.36	31K15:g136.t1
6	GO:0009069	response to salt stress	biological_process	1	0.6	28E08:g20.t1
5	GO:0007165	response to virus	biological_process	1	0.6	31K15:g136.t1
2	GO:0023052	response to water deprivation	biological_process	1	1	28E08:g20.t1
3	GO:0044700	response to water stimulus	biological_process	1	0.6	28E08:g20.t1
6	GO:0006949	syncytium formation	biological_process	1	1	28E08:g16.t1
6	GO:0006351	transcription, DNA-dependent	biological_process	1	1	28O10:g31.t1
8	GO:0007178	transmembrane receptor protein serine/threonine kinase signaling pathway	biological_process	1	1	28E08:g23.t1

## Sheet: Table S8 Gene-chr21-SRE
Table S8 Stress response elements on chromosome 21 based on the Agustus Gene predication software.
Level	GO ID	Term	Type	#Seqs	Graph Score	Sequences
2	GO:0050896	response to stimulus	biological_process	7	2.06	AC187470:g67.t1, AC202821:g34.t1, AC187810:g54.t1, AC187810:g54.t2, AC187470:g66.t1, AC202830:g52.t1, AC187848:g7.t1
3	GO:0009628	response to abiotic stimulus	biological_process	4	1.53	AC202821:g34.t1, AC187810:g54.t1, AC187810:g54.t2, AC187470:g66.t1
6	GO:0006351	transcription, DNA-dependent	biological_process	3	2.4	32H19:g26.t1, AC202821:g33.t1, AC202821:g34.t1
7	GO:0006355	regulation of transcription, DNA-dependent	biological_process	3	3	32H19:g26.t1, AC202821:g33.t1, AC202821:g34.t1
3	GO:0006950	response to stress	biological_process	3	1.32	AC202821:g34.t1, AC187470:g66.t1, AC202830:g52.t1
4	GO:0009314	response to radiation	biological_process	3	1.58	AC202821:g34.t1, AC187810:g54.t1, AC187810:g54.t2
5	GO:0009416	response to light stimulus	biological_process	3	2.64	AC202821:g34.t1, AC187810:g54.t1, AC187810:g54.t2
6	GO:0009639	response to red or far red light	biological_process	3	2.4	AC187810:g54.t1, AC187810:g54.t2, AC202821:g34.t1
7	GO:0009738	response to stimulus	biological_process	3	3.46	AC193383:g14.t1, AC193383:g13.t1, AC193383:g13.t2
3	GO:0051716	cellular response to stimulus	biological_process	3	0.35	AC187470:g67.t1, AC193383:g14.t1, AC202821:g34.t1
10	GO:0000186	oxidation-reduction process	biological_process	2	3.2	AC193383:g13.t1, AC193383:g13.t2
7	GO:0007167	response to oxidative stress	biological_process	2	2	AC187470:g67.t1, AC193383:g13.t2
10	GO:0010388	cullin deneddylation	biological_process	2	2	AC187810:g54.t1, AC187810:g54.t2
11	GO:0032147	response to stress	biological_process	2	2.38	AC193383:g13.t1, AC193383:g13.t2
6	GO:0006098	pentose-phosphate shunt	biological_process	1	1	AC202821:g34.t1
8	GO:0006352	DNA-dependent transcription, initiation	biological_process	1	1	AC202821:g34.t1
8	GO:0006397	mRNA processing	biological_process	1	1	AC202821:g33.t1
null	GO:0006804	peroxidase reaction	biological_process	1	1	AC202830:g52.t1
4	GO:0006952	response to hormone stimulus	biological_process	1	1.42	AC193383:g14.t1
4	GO:0006970	response to osmotic stress	biological_process	1	0.6	AC202821:g34.t1
5	GO:0006972	serine family amino acid metabolic process	biological_process	1	2	AC193383:g4.t1, 28E08:g23.t1
4	GO:0006979	response to oxidative stress	biological_process	1	1	AC202830:g52.t1
4	GO:0007154	cell communication	biological_process	1	0.13	AC187470:g67.t1
5	GO:0007165	signal transduction	biological_process	1	0.22	AC187470:g67.t1
6	GO:0007166	cell surface receptor signaling pathway	biological_process	1	0.36	AC187470:g67.t1
8	GO:0007169	transmembrane receptor protein tyrosine kinase signaling pathway	biological_process	1	1	AC187470:g67.t1
4	GO:0007267	oxoacid metabolic process	biological_process	1	0.31	AC193383:g4.t1
6	GO:0009069	serine family amino acid metabolic process	biological_process	1	1	AC187470:g67.t1
4	GO:0009266	response to temperature stimulus	biological_process	1	0.36	AC187470:g66.t1
4	GO:0009408	response to heat	biological_process	1	0.6	AC187470:g66.t1
3	GO:0009607	response to biotic stimulus	biological_process	1	0.36	AC187848:g7.t1
4	GO:0009624	response to nematode	biological_process	1	1	AC187848:g7.t1
6	GO:0009637	response to blue light	biological_process	1	1	AC202821:g34.t1
5	GO:0009651	response to salt stress	biological_process	1	1	AC202821:g34.t1
5	GO:0009743	response to carbohydrate stimulus	biological_process	1	0.22	AC202821:g34.t1
7	GO:0009746	response to hexose stimulus	biological_process	1	0.6	AC202821:g34.t1
8	GO:0009750	response to fructose stimulus	biological_process	1	1	AC202821:g34.t1
6	GO:0009755	response to oxygen-containing compound	biological_process	1	0.85	AC193383:g14.t1
4	GO:0010033	response to organic substance	biological_process	1	0.13	AC202821:g34.t1
7	GO:0010114	response to red light	biological_process	1	1	AC202821:g34.t1
7	GO:0010218	response to far red light	biological_process	1	1	AC202821:g34.t1
5	GO:0010286	heat acclimation	biological_process	1	1	AC187470:g66.t1
6	GO:0016311	response to organic substance	biological_process	1	0.85	AC193383:g14.t1
2	GO:0023052	signaling	biological_process	1	0.08	AC187470:g67.t1
5	GO:0032870	peroxidase reaction	biological_process	1	2	AC193383:g13.t1, AC193383:g13.t2
6	GO:0034284	response to monosaccharide stimulus	biological_process	1	0.36	AC202821:g34.t1
3	GO:0042221	response to chemical stimulus	biological_process	1	0.08	AC202821:g34.t1
3	GO:0044700	single organism signaling	biological_process	1	0.13	AC187470:g67.t1
4	GO:0048583	dephosphorylation	biological_process	1	0.6	AC193383:g5.t1
4	GO:0051607	response to lipid	biological_process	1	0.82	AC193383:g14.t1
3	GO:0051707	response to other organism	biological_process	1	0.6	AC187848:g7.t1
3	GO:0051775	response to redox state	biological_process	1	0.6	AC202821:g34.t1
4	GO:0071214	cellular response to abiotic stimulus	biological_process	1	0.36	AC202821:g34.t1
5	GO:0071310	response to alcohol	biological_process	1	0.82	AC193383:g14.t1
6	GO:0071396	response to abscisic acid stimulus	biological_process	1	1.36	AC193383:g14.t1
4	GO:0071461	cellular response to redox state	biological_process	1	1	AC202821:g34.t1
5	GO:0071478	cellular response to radiation	biological_process	1	0.6	AC202821:g34.t1
6	GO:0071482	cellular response to light stimulus	biological_process	1	1	AC202821:g34.t1
4	GO:1901700	response to oxygen-containing compound	biological_process	1	0.13	AC202821:g34.t1
5	GO:1901701	response to chemical stimulus	biological_process	1	0.73	AC193383:g14.t1
