# Supplementary material for: Sequence composition of BAC clones and SSR markers mapped to Upland cotton chromosomes 11 and 21 targeting resistance to soil-borne pathogens
Source: Front Plant Sci. 2015 Oct 2;6:791. doi: 10.3389/fpls.2015.00791 (PMC4591483; doi:10.3389/fpls.2015.00791)
Supplement: Supplementary file 1 [file DataSheet1.ZIP › Supplemental Tables/Tables S9-13 chr11-21 BAC with A2 and D5 genome P.xlsx]

## Sheet: Table S9 -summary A2 and D5
Table S9 Comparisons of chromosome 7 of the A2 (Gossypium arboreum) genome and chromosome 7 of the D5 (Gossypium raimondii) genome with BACs on chromosomes 11 and 21.
ID of BAC	Marker	Seq Length bp	A2-identity (%)*	Total Matched Length **	mismatch	Gapopen	Longest hit bp	A2-start on chr7	A2-end on chr7	Notes
Chr11
28E08	MUSB1000	117929	92.2				7145			TE***
28O10	MUSB1015	135685	92.4				5083			TE
26K03	MUSB0953	136740	92.4				5939			TE
24E04	MUSB0641	107318	94				4584			TE
40I16	MUSB1278	89982	92.6				5604			TE
34K01	MUSB1163	136264	93.3				5136			TE
29O06	MUSB1035	111818	97.5	20941	433	67	4342	27397473	27364553
33K23	MUSB0827	105004	92				6019			TE
18O18	MUSB0404	75523	94.1				5183			TE
31K15	MUSB1076	113182	95				7176			TE
	Average	112945	93.6
Chr21
AC193383	NAU6334 NAU6598	107036	90.1				554
	NAU6673
	NAU6301
AC187848	NAU2826 NAU6222 NAU6627	88499	90.7				803
30E04	MUSB0810	112602	92.9				3260			TE
AC187214	NAU2110 NAU6178 NAU6444	99687	90.6				2380			TE
32H19	MUSB0823	87789	92.9				2788			TE
AC187470	NAU6224 NAU6282 NAU1063	110475	91.2				882
AC202821	NAU6146 NAU6677	88339	90.7				6258			TE
AC190836	TMB1871 NAU6507	85559	92.6				3809			TE
AC202830	NAU6520 NAU6697 NAU6530 NAU6658 NAU6675 NAU6593	101659	90.4				1033
AC187810	NAU6525 NAU6431 NAU6245	92907	90.6				1611			TE
		97455	91.4
ID of BAC	Marker	Seq Length bp	D5-identity (%)*	Total Matched Length **	mismatch	Gapopen	Longest hit	D5-start on chr7	D5-end on chr7	Notes
Chr11
28E08	MUSB1000	117929	88.65	34870	1972	700	10286	23400503	23463860
28O10	MUSB1015	135685	90.24	26814	1856	301	7381	24133806	24169410
26K03	MUSB0953	136740	89.48	28964	2316	325	6183	26727111	26787284
24E04	MUSB0641	107318	85.73*				5337			TE***
40I16	MUSB1278	89982	77.53*				5160			TE
34K01	MUSB1163	136264	80.23*				4996			TE
29O06	MUSB1035	111818	80.11*				7789			TE
33K23	MUSB0827	105004	77.93*				6797			TE
18O18	MUSB0404	75523	89.42*				5179			TE
31K15	MUSB1076	113182	82.96*				4982			TE
	Average	112945	84.23
Chr21
AC193383	NAU6334 NAU6598NAU6673NAU6301	107036	99.91	106717	43	52	46663	18680382	18748806
AC187848	NAU2826 NAU6222 NAU6627	88499	99.98	88134	17	15	55797	12799404	12883967
30E04	MUSB0810	112602	95.76	84724	1768	476	14122	13939217	13810435
AC187214	NAU2110 NAU6178 NAU6444	99687	99.98	99270	27	18	97067	24284521	24382609
32H19	MUSB0823	87789	90.66	29773	2226	290	4958	33615685	33501456
AC187470	NAU6224 NAU6282 NAU1063	110475	99.98	110476	3	32	100168	36287120	36176571
*Average identities of all ≥ 1000bp hits with A2 and D5 genome are shown if there are no consecutive match sequences found;
With consecutive sequence, the average identity is shown only from the matched sequences.
If less than 1000 bp, the identity is shown from the highest sequence.
Please see Table S10-11 for A2 genome comparison and Table S12-13 for D2 genome comparison.
** Total length of continuous sequence on the same region of D5 genome
*** Transposable element identified in the whole genome.

## Sheet: Table S10-chr11-A2
Table S10 Alignemnt of BACs of Chr 11 of the tetraploid (AD) genome to A2 Chr 7 genome sequence.
Query id	Subject id	identity %	alignment length	mismatches	gap openings	q.start	q.end	s.start	s.end	e-value	hit
28E08	CA_chr7_BGI-A2	94.84	7145	316	28	25963	33078	68192133	68185013	0	11100
28E08	CA_chr7_BGI-A2	92.8	6914	413	48	108500	115347	17694990	17701884	0	9930
28E08	CA_chr7_BGI-A2	92.32	6509	446	38	19310	25799	105603747	105597274	0	9201
28E08	CA_chr7_BGI-A2	92.89	6316	426	23	19467	25768	15917452	15911146	0	9154
28E08	CA_chr7_BGI-A2	92.33	6430	452	29	19230	25640	113008975	113002568	0	9105
28E08	CA_chr7_BGI-A2	91.6	6396	488	32	27643	34019	113008933	113002568	0	8791
28E08	CA_chr7_BGI-A2	90.11	6766	597	60	27839	34564	15917452	15910719	0	8722
28E08	CA_chr7_BGI-A2	91.43	5925	480	24	20055	25963	39772355	39778267	0	8102
28E08	CA_chr7_BGI-A2	90.14	6288	522	52	78598	84819	122621714	122615459	0	8087
28E08	CA_chr7_BGI-A2	92.56	5551	385	26	19322	24858	47305496	47311032	0	7938
28E08	CA_chr7_BGI-A2	91.14	5847	492	18	28433	34264	39772355	39778190	0	7904
28E08	CA_chr7_BGI-A2	90.33	5914	537	26	28377	34269	19642020	19647919	0	7720
28E08	CA_chr7_BGI-A2	90.46	5852	511	36	28205	34037	3303049	3297226	0	7672
28E08	CA_chr7_BGI-A2	90.33	5680	497	36	27575	33237	47305388	47311032	0	7400
28E08	CA_chr7_BGI-A2	90.94	5455	460	31	19267	24699	68190455	68185013	0	7306
28E08	CA_chr7_BGI-A2	90.35	5440	479	33	28316	33732	47290632	47285216	0	7095
28E08	CA_chr7_BGI-A2	90.33	5316	460	47	19070	24354	55750496	55745204	0	6920
28E08	CA_chr7_BGI-A2	92.02	4927	379	5	29122	34040	12558502	12563422	0	6909
28E08	CA_chr7_BGI-A2	90.72	5202	441	31	28398	33581	62953294	62958471	0	6892
28E08	CA_chr7_BGI-A2	91	5102	429	21	27645	32731	55750292	55745206	0	6852
28E08	CA_chr7_BGI-A2	90.64	5139	441	29	28404	33525	17341431	17346546	0	6789
28E08	CA_chr7_BGI-A2	91.53	4926	405	8	20740	25661	12558505	12563422	0	6776
28E08	CA_chr7_BGI-A2	90.14	5175	481	28	20731	25888	55586327	55581165	0	6704
28E08	CA_chr7_BGI-A2	93.01	4605	259	39	90741	95300	105858779	105854193	0	6661
28E08	CA_chr7_BGI-A2	90.02	5108	472	27	27638	32727	114073774	114078861	0	6573
28E08	CA_chr7_BGI-A2	90.9	4900	380	34	79962	84819	97969622	97974497	0	6517
28E08	CA_chr7_BGI-A2	90.2	5002	460	28	19378	24360	9407830	9402840	0	6495
28E08	CA_chr7_BGI-A2	90.2	5000	454	26	27759	32739	9407822	9402840	0	6486
28E08	CA_chr7_BGI-A2	91.57	4639	373	15	29220	33844	35056329	35060963	0	6384
28E08	CA_chr7_BGI-A2	90.86	4758	413	19	20561	25310	15621796	15626539	0	6357
28E08	CA_chr7_BGI-A2	90.88	4748	413	13	28948	33685	15621798	15626535	0	6351
28E08	CA_chr7_BGI-A2	90.35	4868	426	33	28268	33118	94203686	94208526	0	6346
28E08	CA_chr7_BGI-A2	92.55	4429	319	7	29081	33500	95930384	95925958	0	6340
28E08	CA_chr7_BGI-A2	91.14	4640	396	14	20836	25465	35056329	35060963	0	6277
28E08	CA_chr7_BGI-A2	92.11	4459	336	14	29619	34066	121583412	121578959	0	6270
28E08	CA_chr7_BGI-A2	91.68	4542	345	28	18931	23452	15208106	15203578	0	6263
28E08	CA_chr7_BGI-A2	95.65	3908	141	15	25963	29847	125308372	125304471	0	6248
28E08	CA_chr7_BGI-A2	92.12	4430	341	8	20697	25121	95930384	95925958	0	6240
28E08	CA_chr7_BGI-A2	96.53	3775	117	12	66133	69898	98753475	98749706	0	6233
28E08	CA_chr7_BGI-A2	92.03	4415	325	26	19270	23668	22722291	22726694	0	6178
28E08	CA_chr7_BGI-A2	90.35	4703	410	34	29592	34264	74668185	74663497	0	6130
28E08	CA_chr7_BGI-A2	91.58	4453	347	25	28112	32550	18522061	18517623	0	6120
28E08	CA_chr7_BGI-A2	90.2	4696	415	39	19230	23895	58210503	58205823	0	6082
28E08	CA_chr7_BGI-A2	91.12	4457	390	6	21234	25687	121583412	121578959	0	6032
28E08	CA_chr7_BGI-A2	91.21	4402	337	33	32828	37198	16084587	16088969	0	5939
28E08	CA_chr7_BGI-A2	91.48	4306	352	12	29691	33985	102193527	102197828	0	5904
28E08	CA_chr7_BGI-A2	90.12	4605	352	46	80278	84819	999118	1003682	0	5888
28E08	CA_chr7_BGI-A2	90.6	4447	383	31	27622	32054	22722272	22726697	0	5864
28E08	CA_chr7_BGI-A2	91.21	4310	368	11	21303	25606	102193524	102197828	0	5849
28E08	CA_chr7_BGI-A2	90.56	4438	367	41	30529	34938	19514351	19518764	0	5827
28E08	CA_chr7_BGI-A2	96.5	3490	116	6	18605	22091	107044340	107040854	0	5764
28E08	CA_chr7_BGI-A2	91.34	4217	315	20	80638	84819	87659227	87655026	0	5720
28E08	CA_chr7_BGI-A2	91.19	4202	347	18	27643	31835	15207765	15203578	0	5688
28E08	CA_chr7_BGI-A2	90.23	4389	383	40	18931	23291	112950801	112946431	0	5686
28E08	CA_chr7_BGI-A2	92.09	4045	302	14	27638	31674	112950465	112946431	0	5681
28E08	CA_chr7_BGI-A2	94.77	3631	146	18	66085	69686	122400470	122396855	0	5613
28E08	CA_chr7_BGI-A2	91.11	4164	330	26	91254	95388	4609905	4614057	0	5603
28E08	CA_chr7_BGI-A2	91.11	4150	314	31	80710	84819	91877407	91873273	0	5568
28E08	CA_chr7_BGI-A2	91.46	3866	311	11	21993	25856	55625199	55621351	0	5301
28E08	CA_chr7_BGI-A2	90.5	4020	346	32	18674	22670	65523725	65527731	0	5275
28E08	CA_chr7_BGI-A2	91.85	3792	278	25	19271	23043	33896645	33900424	0	5262
28E08	CA_chr7_BGI-A2	90.58	4000	328	25	80857	84819	40957126	40961113	0	5252
28E08	CA_chr7_BGI-A2	91.17	3873	318	18	30374	34240	55625200	55621346	0	5243
28E08	CA_chr7_BGI-A2	95.93	3242	102	16	33981	37200	125308372	125305139	0	5228
28E08	CA_chr7_BGI-A2	93.98	3470	168	23	108360	111812	50515988	50512543	0	5212
28E08	CA_chr7_BGI-A2	90.49	3911	350	9	29551	33454	388487	384592	0	5142
28E08	CA_chr7_BGI-A2	90.41	3912	357	12	21166	25075	388487	384592	0	5131
28E08	CA_chr7_BGI-A2	91.15	3797	305	25	27643	31426	33896646	33900424	0	5121
28E08	CA_chr7_BGI-A2	95.19	3240	114	20	33981	37200	68192133	68188916	0	5081
28E08	CA_chr7_BGI-A2	91.11	3759	307	19	27638	31383	121414527	121410783	0	5066
28E08	CA_chr7_BGI-A2	90.45	3842	336	21	27462	31283	98765587	98761757	0	5033
28E08	CA_chr7_BGI-A2	91.29	3699	303	15	29955	33640	67791148	67794840	0	5029
28E08	CA_chr7_BGI-A2	92.18	3567	260	16	19688	23243	68224579	68221021	0	5024
28E08	CA_chr7_BGI-A2	91.72	3624	289	9	28973	32590	51341566	51345184	0	5020
28E08	CA_chr7_BGI-A2	90.33	3836	351	15	27955	31780	83399462	83403287	0	5011
28E08	CA_chr7_BGI-A2	91.18	3672	317	7	21594	25261	67791172	67794840	0	4979
28E08	CA_chr7_BGI-A2	91.86	3574	268	17	28061	31626	68224579	68221021	0	4966
28E08	CA_chr7_BGI-A2	90.61	3747	341	10	22147	25888	19514351	19518091	0	4959
28E08	CA_chr7_BGI-A2	90.59	3752	333	20	22147	25888	58725607	58721866	0	4955
28E08	CA_chr7_BGI-A2	91.07	3675	307	21	22224	25888	92173647	92169984	0	4950
28E08	CA_chr7_BGI-A2	91.66	3562	266	24	30825	34366	6420845	6424395	0	4903
28E08	CA_chr7_BGI-A2	92.21	3478	246	16	81352	84817	25593907	25597371	0	4898
28E08	CA_chr7_BGI-A2	91.86	3514	269	10	22443	25953	6420845	6424344	0	4889
28E08	CA_chr7_BGI-A2	92.34	3434	254	5	29735	33160	57152049	57148617	0	4876
28E08	CA_chr7_BGI-A2	91.16	3598	309	9	22361	25953	103536311	103532718	0	4874
28E08	CA_chr7_BGI-A2	92.4	3421	254	5	30156	33571	76220962	76217543	0	4872
28E08	CA_chr7_BGI-A2	92.94	3341	230	4	22277	25616	123155325	123158660	0	4857
28E08	CA_chr7_BGI-A2	90.86	3623	323	8	20589	24207	51341566	51345184	0	4850
28E08	CA_chr7_BGI-A2	90.53	3675	320	27	30606	34264	92173647	92169985	0	4833
28E08	CA_chr7_BGI-A2	96.49	2931	73	12	33981	36887	39550283	39553207	0	4815
28E08	CA_chr7_BGI-A2	94.42	3135	155	13	108500	111632	12916751	12919867	0	4802
28E08	CA_chr7_BGI-A2	96.41	2928	79	9	25963	28867	39550283	39553207	0	4802
28E08	CA_chr7_BGI-A2	92.61	3342	236	5	30659	33995	123155325	123158660	0	4793
28E08	CA_chr7_BGI-A2	93.12	3269	219	4	30529	33792	42145838	42149105	0	4785
28E08	CA_chr7_BGI-A2	91.94	3424	267	9	21774	25192	76220962	76217543	0	4785
28E08	CA_chr7_BGI-A2	91.45	3484	272	12	81349	84819	47033436	47029966	0	4759
28E08	CA_chr7_BGI-A2	90.99	3540	302	13	30743	34271	103536311	103532778	0	4754
28E08	CA_chr7_BGI-A2	91.64	3433	286	1	21350	24781	57152049	57148617	0	4748
28E08	CA_chr7_BGI-A2	91.78	3432	240	25	18944	22363	80108759	80112160	0	4737
28E08	CA_chr7_BGI-A2	91.43	3465	269	16	81368	84819	79615599	79612150	0	4728
28E08	CA_chr7_BGI-A2	91.42	3450	269	16	28180	31623	85970991	85974419	0	4706
28E08	CA_chr7_BGI-A2	92.57	3271	236	7	22147	25413	42145838	42149105	0	4687
28E08	CA_chr7_BGI-A2	92.5	3281	219	23	19231	22492	11054341	11051069	0	4671
28E08	CA_chr7_BGI-A2	91.76	3361	249	8	30398	33753	125369547	125372884	0	4647
28E08	CA_chr7_BGI-A2	91.81	3346	254	10	81490	84819	123759239	123762580	0	4643
28E08	CA_chr7_BGI-A2	91.72	3358	243	15	81475	84819	104249401	104252736	0	4628
28E08	CA_chr7_BGI-A2	90.89	3446	309	5	22412	25854	24211784	24208341	0	4619
28E08	CA_chr7_BGI-A2	91.5	3363	253	12	30006	33360	97503628	97500291	0	4595
28E08	CA_chr7_BGI-A2	96.21	2796	94	6	91991	94783	80866851	80869637	0	4566
28E08	CA_chr7_BGI-A2	90.72	3447	289	23	19807	23240	85970991	85974419	0	4564
28E08	CA_chr7_BGI-A2	91.23	3365	268	10	21619	24981	97503630	97500291	0	4554
28E08	CA_chr7_BGI-A2	91.37	3325	270	13	20749	24060	75486712	75483392	0	4534
28E08	CA_chr7_BGI-A2	92.53	3161	231	2	30598	33753	39489665	39486505	0	4525
28E08	CA_chr7_BGI-A2	91.28	3326	271	14	29133	32443	75486713	75483392	0	4518
28E08	CA_chr7_BGI-A2	93.03	3099	207	8	20566	23657	122995944	122999040	0	4518
28E08	CA_chr7_BGI-A2	91.63	3275	256	8	81556	84819	53407163	53410430	0	4514
28E08	CA_chr7_BGI-A2	91.38	3316	256	25	19230	22528	26455972	26452670	0	4512
28E08	CA_chr7_BGI-A2	95.64	2798	121	1	23166	25963	118509507	118512303	0	4490
28E08	CA_chr7_BGI-A2	92.22	3161	233	10	31112	34264	95636830	95633675	0	4462
28E08	CA_chr7_BGI-A2	91.73	3215	260	5	30544	33753	1260514	1257301	0	4458
28E08	CA_chr7_BGI-A2	92.29	3140	235	5	30579	33713	22143255	22146392	0	4451
28E08	CA_chr7_BGI-A2	90.57	3350	289	8	22016	25362	125369547	125372872	0	4410
28E08	CA_chr7_BGI-A2	91.85	3164	248	5	29941	33096	108791897	108795058	0	4405
28E08	CA_chr7_BGI-A2	91.36	3230	261	9	30529	33753	24718591	24715375	0	4403
28E08	CA_chr7_BGI-A2	91.47	3212	263	11	22730	25936	95636830	95633625	0	4403
28E08	CA_chr7_BGI-A2	90.17	3376	316	13	22401	25768	27032042	27028675	0	4381
28E08	CA_chr7_BGI-A2	90.86	3284	268	12	81548	84819	108403966	108400703	0	4373
28E08	CA_chr7_BGI-A2	91.81	3139	255	2	22197	25334	22143255	22146392	0	4372
28E08	CA_chr7_BGI-A2	91.48	3182	262	9	22651	25827	102687193	102684016	0	4366
28E08	CA_chr7_BGI-A2	91.12	3219	281	5	22147	25362	1260529	1257313	0	4355
28E08	CA_chr7_BGI-A2	91.06	3254	245	32	25963	29186	16085740	16088977	0	4355
28E08	CA_chr7_BGI-A2	91.16	3214	276	7	22744	25952	82266974	82270184	0	4355
28E08	CA_chr7_BGI-A2	90.76	3278	276	22	27643	30910	26455930	26452670	0	4349
28E08	CA_chr7_BGI-A2	91.5	3164	265	4	21556	24717	108791897	108795058	0	4349
28E08	CA_chr7_BGI-A2	92.03	3101	236	10	28949	32040	122995942	122999040	0	4348
28E08	CA_chr7_BGI-A2	95.14	2757	128	5	92458	95209	5257603	5254848	0	4344
28E08	CA_chr7_BGI-A2	91.66	3142	241	19	18931	22060	58103784	58106916	0	4331
28E08	CA_chr7_BGI-A2	91.46	3150	265	4	22216	25362	39489665	39486517	0	4324
28E08	CA_chr7_BGI-A2	94.32	2817	158	2	21029	23843	15656066	15653250	0	4314
28E08	CA_chr7_BGI-A2	90.04	3335	312	16	31033	34356	102687193	102683868	0	4301
28E08	CA_chr7_BGI-A2	91.5	3106	239	12	81726	84819	114363102	114366194	0	4250
28E08	CA_chr7_BGI-A2	91.07	3148	269	8	31126	34264	82266974	82270118	0	4246
28E08	CA_chr7_BGI-A2	93.88	2794	169	2	20947	23739	24589330	24586538	0	4211
28E08	CA_chr7_BGI-A2	90.97	3145	257	12	22746	25888	57510349	57507230	0	4209
28E08	CA_chr7_BGI-A2	90.34	3218	296	8	22147	25362	24718591	24715387	0	4205
28E08	CA_chr7_BGI-A2	92.68	2924	205	4	30794	33713	80078783	80075865	0	4205
28E08	CA_chr7_BGI-A2	90.97	3145	250	12	31128	34264	57510349	57507231	0	4204
28E08	CA_chr7_BGI-A2	93.38	2840	177	9	28994	31825	19894171	19897007	0	4193
28E08	CA_chr7_BGI-A2	93.32	2845	178	10	20606	23442	19894167	19897007	0	4191
28E08	CA_chr7_BGI-A2	93.38	2811	185	1	22801	25611	105415488	105418297	0	4159
28E08	CA_chr7_BGI-A2	93.29	2817	185	3	29414	32226	15656066	15653250	0	4152
28E08	CA_chr7_BGI-A2	93.38	2796	177	6	29332	32122	24589330	24586538	0	4132
28E08	CA_chr7_BGI-A2	91.3	3034	246	6	30606	33635	19557935	19554916	0	4124
28E08	CA_chr7_BGI-A2	91.57	3013	219	15	29943	32938	94806546	94803552	0	4124
28E08	CA_chr7_BGI-A2	92.02	2956	199	15	22194	25124	119769259	119766316	0	4117
28E08	CA_chr7_BGI-A2	92.02	2956	198	14	30576	33504	119769259	119766315	0	4117
28E08	CA_chr7_BGI-A2	93.09	2806	190	1	31186	33987	105415489	105418294	0	4104
28E08	CA_chr7_BGI-A2	93.38	2764	181	1	23095	25858	15036934	15034173	0	4089
28E08	CA_chr7_BGI-A2	92.33	2880	216	2	30022	32897	82271638	82274516	0	4089
28E08	CA_chr7_BGI-A2	93.4	2774	152	13	113393	116142	34796277	34799043	0	4080
28E08	CA_chr7_BGI-A2	91.86	2925	230	6	22412	25334	80078783	80075865	0	4076
28E08	CA_chr7_BGI-A2	93.59	2747	144	21	108341	111073	30577956	30575228	0	4069
28E08	CA_chr7_BGI-A2	91.75	2932	236	5	30827	33753	98503001	98505931	0	4069
28E08	CA_chr7_BGI-A2	91.95	2919	210	10	21285	24202	116919284	116916390	0	4065
28E08	CA_chr7_BGI-A2	92.05	2893	221	4	30498	33386	109897159	109900046	0	4060
28E08	CA_chr7_BGI-A2	91.85	2919	211	11	29670	32585	116919284	116916390	0	4047
28E08	CA_chr7_BGI-A2	90.8	3031	271	5	30123	33148	93398538	93401565	0	4045
28E08	CA_chr7_BGI-A2	90.77	3045	251	24	19237	22263	16068491	16071523	0	4039
28E08	CA_chr7_BGI-A2	90.74	3033	275	6	21739	24769	93398537	93401565	0	4039
28E08	CA_chr7_BGI-A2	90.77	3035	263	7	22224	25256	19557935	19554916	0	4037
28E08	CA_chr7_BGI-A2	90.47	3065	287	5	21940	25002	44133422	44136483	0	4037
28E08	CA_chr7_BGI-A2	90.47	3064	286	3	30322	33381	44133422	44136483	0	4036
28E08	CA_chr7_BGI-A2	91	3012	244	13	21558	24559	94806546	94803552	0	4036
28E08	CA_chr7_BGI-A2	94.04	2652	147	9	108500	111148	34791890	34794533	0	4012
28E08	CA_chr7_BGI-A2	93.52	2687	166	7	21504	24187	8268731	8271412	0	3991
28E08	CA_chr7_BGI-A2	93.49	2687	165	8	29889	32570	8268731	8271412	0	3984
28E08	CA_chr7_BGI-A2	91.5	2893	240	4	22116	25007	109897159	109900046	0	3975
28E08	CA_chr7_BGI-A2	91.41	2909	235	12	29997	32895	94627596	94630499	0	3973
28E08	CA_chr7_BGI-A2	90.2	3082	250	22	81767	84819	64249291	64252349	0	3971
28E08	CA_chr7_BGI-A2	91.26	2917	249	6	22885	25798	71000589	70997676	0	3969
28E08	CA_chr7_BGI-A2	92.08	2827	211	12	23125	25945	15542097	15544916	0	3967
28E08	CA_chr7_BGI-A2	90.49	3017	265	18	31268	34269	71000589	70997580	0	3962
28E08	CA_chr7_BGI-A2	94.38	2578	138	7	113568	116142	12921171	12923744	0	3951
28E08	CA_chr7_BGI-A2	91.24	2910	244	11	21612	24516	94627596	94630499	0	3951
28E08	CA_chr7_BGI-A2	92.46	2758	199	7	30709	33461	65705834	65708587	0	3932
28E08	CA_chr7_BGI-A2	91.29	2882	250	1	21638	24518	82271635	82274516	0	3930
28E08	CA_chr7_BGI-A2	91.29	2870	245	2	30756	33621	49241553	49244421	0	3910
28E08	CA_chr7_BGI-A2	94.91	2497	123	1	30387	32879	57993470	57990974	0	3904
28E08	CA_chr7_BGI-A2	90.83	2921	263	5	22445	25362	98503001	98505919	0	3904
28E08	CA_chr7_BGI-A2	92.15	2763	211	4	31478	34235	15036934	15034173	0	3895
28E08	CA_chr7_BGI-A2	90.03	3020	272	24	27638	30645	16068521	16071523	0	3882
28E08	CA_chr7_BGI-A2	94.55	2514	132	5	20914	23424	8834987	8832476	0	3879
28E08	CA_chr7_BGI-A2	92.29	2738	200	10	29641	32371	117825026	117827759	0	3877
28E08	CA_chr7_BGI-A2	91.67	2797	224	8	31019	33808	103314231	103317025	0	3866
28E08	CA_chr7_BGI-A2	91.99	2758	215	6	22327	25082	65705834	65708587	0	3864
28E08	CA_chr7_BGI-A2	90.93	2868	256	4	22374	25239	49241553	49244418	0	3853
28E08	CA_chr7_BGI-A2	91.94	2755	202	17	29923	32665	103446634	103449380	0	3840
28E08	CA_chr7_BGI-A2	91.79	2765	211	13	31510	34264	15542099	15544857	0	3834
28E08	CA_chr7_BGI-A2	92.14	2723	205	6	31549	34264	118509507	118512227	0	3834
28E08	CA_chr7_BGI-A2	96.9	2291	66	3	37839	40128	107018080	107015794	0	3832
28E08	CA_chr7_BGI-A2	91.81	2735	221	3	21256	23988	117825026	117827759	0	3807
28E08	CA_chr7_BGI-A2	91.11	2811	243	4	30189	32994	48431771	48428963	0	3799
28E08	CA_chr7_BGI-A2	93.63	2545	159	2	29918	32459	83327649	83325105	0	3799
28E08	CA_chr7_BGI-A2	93.95	2512	149	1	29299	31807	8834987	8832476	0	3794
28E08	CA_chr7_BGI-A2	93.56	2545	163	1	21533	24076	83327649	83325105	0	3790
28E08	CA_chr7_BGI-A2	92.07	2700	201	4	22161	24858	67925473	67928161	0	3788
28E08	CA_chr7_BGI-A2	91.61	2741	224	5	31018	33753	94587399	94584660	0	3783
28E08	CA_chr7_BGI-A2	92.03	2699	201	5	30543	33237	67925473	67928161	0	3781
28E08	CA_chr7_BGI-A2	93.98	2491	149	1	22011	24500	57993464	57990974	0	3768
28E08	CA_chr7_BGI-A2	90.66	2837	248	14	31501	34325	121407365	121404534	0	3755
28E08	CA_chr7_BGI-A2	93.04	2570	176	3	22143	24711	68103945	68101378	0	3751
28E08	CA_chr7_BGI-A2	92.17	2657	203	5	23309	25963	76670063	76672716	0	3749
28E08	CA_chr7_BGI-A2	91.32	2755	221	17	21538	24282	103446634	103449380	0	3747
28E08	CA_chr7_BGI-A2	90.05	2924	246	29	26834	29739	99719407	99716511	0	3746
28E08	CA_chr7_BGI-A2	90.29	2872	261	13	28271	31132	67863204	67860341	0	3742
28E08	CA_chr7_BGI-A2	90.88	2797	242	13	23118	25908	121407365	121404576	0	3740
28E08	CA_chr7_BGI-A2	90.46	2851	250	20	28671	31507	58268917	58266075	0	3738
28E08	CA_chr7_BGI-A2	90.19	2874	268	14	19895	22757	67863204	67860334	0	3733
28E08	CA_chr7_BGI-A2	96.03	2292	82	7	18506	20793	107018080	107015794	0	3720
28E08	CA_chr7_BGI-A2	97.27	2194	56	4	37938	40130	107044340	107042150	0	3716
28E08	CA_chr7_BGI-A2	95.72	2315	73	6	34752	37046	39432381	39434689	0	3703
28E08	CA_chr7_BGI-A2	92.84	2555	174	5	22147	24699	63584868	63582321	0	3696
28E08	CA_chr7_BGI-A2	92.99	2541	164	9	30544	33078	63584853	63582321	0	3694
28E08	CA_chr7_BGI-A2	94.01	2436	143	3	30144	32578	19568159	19565726	0	3687
28E08	CA_chr7_BGI-A2	92.57	2571	183	5	30525	33090	68103945	68101378	0	3683
28E08	CA_chr7_BGI-A2	91.98	2620	201	8	29773	32387	76675860	76678475	0	3666
28E08	CA_chr7_BGI-A2	91.97	2616	204	5	31143	33753	36231966	36234580	0	3663
28E08	CA_chr7_BGI-A2	90.32	2799	261	10	22637	25429	103314231	103317025	0	3659
28E08	CA_chr7_BGI-A2	92.75	2524	177	4	30902	33421	97764472	97766993	0	3642
28E08	CA_chr7_BGI-A2	95.25	2314	85	6	26733	29026	39432381	39434689	0	3640
28E08	CA_chr7_BGI-A2	90.31	2797	245	24	27647	30430	101049200	101051983	0	3640
28E08	CA_chr7_BGI-A2	90.04	2810	278	2	21807	24615	48431771	48428963	0	3637
28E08	CA_chr7_BGI-A2	91.57	2635	210	8	28259	30887	85633458	85636086	0	3626
28E08	CA_chr7_BGI-A2	90.59	2762	212	19	81632	84380	88548352	88551078	0	3616
28E08	CA_chr7_BGI-A2	94.94	2310	116	1	21143	23451	94041316	94043625	0	3616
28E08	CA_chr7_BGI-A2	91.98	2581	195	10	31692	34264	76670063	76672639	0	3609
28E08	CA_chr7_BGI-A2	90.05	2784	271	5	22877	25658	81865716	81868495	0	3602
28E08	CA_chr7_BGI-A2	90.52	2731	252	7	22636	25362	94587399	94584672	0	3602
28E08	CA_chr7_BGI-A2	92	2562	197	6	29874	32431	108784281	108786838	0	3589
28E08	CA_chr7_BGI-A2	92.29	2530	190	5	22515	25042	97764467	97766993	0	3587
28E08	CA_chr7_BGI-A2	93.92	2369	140	1	31178	33542	15412205	15409837	0	3574
28E08	CA_chr7_BGI-A2	93.36	2424	150	9	19833	22248	71503725	71506145	0	3574
28E08	CA_chr7_BGI-A2	91.25	2616	225	1	31410	34021	36667436	36670051	0	3559
28E08	CA_chr7_BGI-A2	92.94	2449	160	11	22387	24834	95618264	95620700	0	3552
28E08	CA_chr7_BGI-A2	92.98	2435	169	2	21762	24195	19568159	19565726	0	3548
28E08	CA_chr7_BGI-A2	94.49	2305	121	3	22482	24785	26452523	26450224	0	3548
28E08	CA_chr7_BGI-A2	90.76	2673	226	19	19311	21972	61202027	61204689	0	3548
28E08	CA_chr7_BGI-A2	94.33	2309	128	1	29529	31834	94041317	94043625	0	3535
28E08	CA_chr7_BGI-A2	91.1	2608	228	4	22757	25362	36231963	36234568	0	3528
28E08	CA_chr7_BGI-A2	90.04	2770	210	33	28431	31166	45319212	45316475	0	3526
28E08	CA_chr7_BGI-A2	91.55	2555	208	6	30972	33520	118764211	118761659	0	3515
28E08	CA_chr7_BGI-A2	94.07	2343	86	18	71925	74226	98748598	98746268	0	3507
28E08	CA_chr7_BGI-A2	91.37	2561	212	9	22585	25140	118764216	118761660	0	3496
28E08	CA_chr7_BGI-A2	94.09	2303	127	3	30864	33162	26452523	26450226	0	3491
28E08	CA_chr7_BGI-A2	92.03	2484	194	3	31233	33712	2996187	2998670	0	3487
28E08	CA_chr7_BGI-A2	90.71	2617	241	2	23027	25642	36667436	36670051	0	3485
28E08	CA_chr7_BGI-A2	90.81	2600	234	5	23299	25896	70079963	70077367	0	3472
28E08	CA_chr7_BGI-A2	90.87	2595	229	4	31682	34269	70079963	70077370	0	3472
28E08	CA_chr7_BGI-A2	90.6	2618	243	3	21388	24004	76675860	76678475	0	3469
28E08	CA_chr7_BGI-A2	92.1	2456	188	3	30529	32979	62521494	62523948	0	3456
28E08	CA_chr7_BGI-A2	91.84	2476	200	2	22859	25333	2996196	2998670	0	3452
28E08	CA_chr7_BGI-A2	92.84	2389	152	7	22689	25058	19919428	19921816	0	3446
28E08	CA_chr7_BGI-A2	92.16	2450	174	13	30769	33213	95618264	95620700	0	3445
28E08	CA_chr7_BGI-A2	90.37	2638	230	20	19883	22505	85633458	85636086	0	3443
28E08	CA_chr7_BGI-A2	90.83	2564	231	3	21486	24048	108784278	108786838	0	3430
28E08	CA_chr7_BGI-A2	93.14	2333	156	2	29757	32086	2948097	2950428	0	3419
28E08	CA_chr7_BGI-A2	92.7	2369	173	0	22795	25163	15412205	15409837	0	3417
28E08	CA_chr7_BGI-A2	91.85	2466	169	17	31439	33873	77011828	77009364	0	3411
28E08	CA_chr7_BGI-A2	91.7	2471	177	15	23056	25499	77011828	77009359	0	3402
28E08	CA_chr7_BGI-A2	91.52	2488	182	14	27638	30118	121034926	121037391	0	3398
28E08	CA_chr7_BGI-A2	90.33	2607	224	25	18931	21520	55817613	55820208	0	3393
28E08	CA_chr7_BGI-A2	92.16	2399	184	1	30592	32986	74284920	74287318	0	3386
28E08	CA_chr7_BGI-A2	91.68	2451	192	3	82380	84819	100578514	100576065	0	3386
28E08	CA_chr7_BGI-A2	91.78	2433	183	12	31844	34264	11258330	11260757	0	3369
28E08	CA_chr7_BGI-A2	94.85	2157	111	0	23279	25435	35732936	35730780	0	3369
28E08	CA_chr7_BGI-A2	90.82	2527	213	10	81490	84003	42286182	42288702	0	3363
28E08	CA_chr7_BGI-A2	92.71	2331	168	2	21372	23701	2948097	2950426	0	3362
28E08	CA_chr7_BGI-A2	90.26	2577	243	8	23197	25768	57111458	57114031	0	3362
28E08	CA_chr7_BGI-A2	94.2	2205	127	1	30297	32501	105324824	105327027	0	3362
28E08	CA_chr7_BGI-A2	93.51	2281	113	26	34943	37198	23158925	23156655	0	3360
28E08	CA_chr7_BGI-A2	91.48	2441	202	4	29095	31530	56161269	56163708	0	3350
28E08	CA_chr7_BGI-A2	94.1	2205	128	2	21915	24118	105324824	105327027	0	3350
28E08	CA_chr7_BGI-A2	91.29	2458	209	5	22147	24601	62521494	62523949	0	3349
28E08	CA_chr7_BGI-A2	92.15	2383	165	7	31077	33437	19919434	19921816	0	3345
28E08	CA_chr7_BGI-A2	93.59	2247	135	6	23717	25958	41987179	41984937	0	3343
28E08	CA_chr7_BGI-A2	93.22	2272	150	1	30789	33056	9006373	9008644	0	3339
28E08	CA_chr7_BGI-A2	91.32	2453	196	11	28356	30800	97479856	97482299	0	3334
28E08	CA_chr7_BGI-A2	92	2375	176	13	29550	31916	71821840	71824208	0	3321
28E08	CA_chr7_BGI-A2	93.16	2281	120	28	26924	29178	23158925	23156655	0	3315
28E08	CA_chr7_BGI-A2	93	2272	158	1	22407	24677	9006373	9008644	0	3314
28E08	CA_chr7_BGI-A2	92.39	2325	170	6	23587	25907	4533595	4535916	0	3306
28E08	CA_chr7_BGI-A2	92.75	2289	162	4	23575	25861	18344101	18346387	0	3304
28E08	CA_chr7_BGI-A2	94.82	2124	100	8	66082	68201	78716486	78718603	0	3304
28E08	CA_chr7_BGI-A2	92.44	2314	166	8	30634	32940	44961329	44959018	0	3295
28E08	CA_chr7_BGI-A2	92.45	2306	172	2	23435	25739	21805783	21808087	0	3293
28E08	CA_chr7_BGI-A2	91.46	2400	200	5	22210	24606	74284920	74287317	0	3291
28E08	CA_chr7_BGI-A2	94.16	2159	124	2	22626	24783	20182954	20185111	0	3288
28E08	CA_chr7_BGI-A2	90.24	2530	223	19	31959	34470	18344102	18346625	0	3282
28E08	CA_chr7_BGI-A2	95.49	2064	78	11	66112	68169	56932331	56934385	0	3282
28E08	CA_chr7_BGI-A2	90.91	2431	216	3	23461	25888	11258330	11260758	0	3260
28E08	CA_chr7_BGI-A2	93.23	2217	144	5	30567	32778	47327676	47329891	0	3258
28E08	CA_chr7_BGI-A2	92.2	2308	165	10	82482	84786	62279901	62282196	0	3251
28E08	CA_chr7_BGI-A2	90.18	2515	220	21	19270	21768	92176596	92174093	0	3251
28E08	CA_chr7_BGI-A2	93.19	2217	139	12	37920	40129	94071287	94073498	0	3247
28E08	CA_chr7_BGI-A2	93.1	2217	150	3	22185	24399	47327676	47329891	0	3243
28E08	CA_chr7_BGI-A2	94.24	2135	103	10	30373	32489	102434518	102436650	0	3243
28E08	CA_chr7_BGI-A2	90.9	2417	213	7	20736	23147	56161294	56163708	0	3238
28E08	CA_chr7_BGI-A2	92.1	2303	171	8	31970	34264	4533595	4535894	0	3234
28E08	CA_chr7_BGI-A2	90.6	2437	224	5	23462	25896	70074412	70071979	0	3227
28E08	CA_chr7_BGI-A2	90.51	2444	227	5	23446	25888	20002382	19999943	0	3223
28E08	CA_chr7_BGI-A2	93.65	2159	132	2	31008	33162	20182954	20185111	0	3223
28E08	CA_chr7_BGI-A2	90.21	2483	218	12	28109	30586	74992495	74990033	0	3216
28E08	CA_chr7_BGI-A2	91.07	2386	200	12	29319	31696	84890915	84893295	0	3214
28E08	CA_chr7_BGI-A2	90.54	2432	222	5	31845	34269	70074412	70071982	0	3210
28E08	CA_chr7_BGI-A2	93.04	2199	148	2	31128	33321	49348200	49350398	0	3208
28E08	CA_chr7_BGI-A2	91.66	2315	185	8	22252	24561	44961329	44959018	0	3199
28E08	CA_chr7_BGI-A2	92.91	2199	154	2	22746	24942	49348200	49350398	0	3195
28E08	CA_chr7_BGI-A2	93.53	2150	134	2	30975	33119	52761908	52764057	0	3195
28E08	CA_chr7_BGI-A2	91.15	2361	201	5	31445	33800	67717012	67719369	0	3195
28E08	CA_chr7_BGI-A2	91.09	2357	208	2	23065	25421	67717015	67719369	0	3188
28E08	CA_chr7_BGI-A2	92.36	2252	150	19	18931	21170	82967450	82965209	0	3186
28E08	CA_chr7_BGI-A2	92.03	2272	170	10	29576	31840	2572149	2569882	0	3182
28E08	CA_chr7_BGI-A2	92.51	2229	154	10	27955	30177	113187876	113185655	0	3179
28E08	CA_chr7_BGI-A2	91.5	2305	192	2	31818	34118	21805783	21808087	0	3168
28E08	CA_chr7_BGI-A2	90.7	2386	211	10	20934	23313	84890915	84893295	0	3166
28E08	CA_chr7_BGI-A2	93.3	2150	133	7	31613	33757	24089801	24091944	0	3162
28E08	CA_chr7_BGI-A2	94.61	2039	109	1	21552	23589	41989218	41987180	0	3155
28E08	CA_chr7_BGI-A2	90.68	2372	215	6	21165	23533	71821840	71824208	0	3151
28E08	CA_chr7_BGI-A2	90.14	2425	227	11	28581	30997	57513074	57510654	0	3144
28E08	CA_chr7_BGI-A2	92.56	2192	151	9	32100	34282	41987179	41984991	0	3134
28E08	CA_chr7_BGI-A2	91.25	2308	191	10	23560	25861	112943644	112941342	0	3133
28E08	CA_chr7_BGI-A2	92.25	2218	156	15	18587	20794	94071287	94073498	0	3129
28E08	CA_chr7_BGI-A2	91.64	2262	183	5	31497	33753	120988055	120990315	0	3125
28E08	CA_chr7_BGI-A2	94.26	2040	114	1	29937	31973	41989218	41987179	0	3116
28E08	CA_chr7_BGI-A2	93.2	2133	124	11	21993	24106	102434520	102436650	0	3116
28E08	CA_chr7_BGI-A2	93.42	2098	137	1	23563	25660	103023931	103026027	0	3109
28E08	CA_chr7_BGI-A2	92.93	2136	143	7	23229	25362	24089800	24091929	0	3101
28E08	CA_chr7_BGI-A2	93.6	2078	128	3	29587	31660	8552408	8550332	0	3096
28E08	CA_chr7_BGI-A2	92.64	2147	157	1	22584	24729	52761899	52764045	0	3088
28E08	CA_chr7_BGI-A2	90.22	2383	206	18	78599	80965	89547492	89549863	0	3085
28E08	CA_chr7_BGI-A2	92.49	2157	158	2	31662	33814	35732936	35730780	0	3083
28E08	CA_chr7_BGI-A2	90.48	2353	193	15	29874	32222	26320726	26318401	0	3075
28E08	CA_chr7_BGI-A2	92.65	2137	156	1	22188	24323	42111809	42109673	0	3075
28E08	CA_chr7_BGI-A2	90	2390	223	12	31946	34324	103023931	103026315	0	3075
28E08	CA_chr7_BGI-A2	93.48	2069	132	3	21202	23268	8552408	8550341	0	3070
28E08	CA_chr7_BGI-A2	90.26	2382	178	38	33477	35816	102437707	102440076	0	3064
28E08	CA_chr7_BGI-A2	92.33	2137	160	3	30570	32702	42111809	42109673	0	3035
28E08	CA_chr7_BGI-A2	91.76	2184	171	7	28431	30608	1247091	1244911	0	3027
28E08	CA_chr7_BGI-A2	90.07	2366	187	32	34853	37200	99719407	99717072	0	3024
28E08	CA_chr7_BGI-A2	96.85	1809	50	6	17504	19308	50992822	50994627	0	3018
28E08	CA_chr7_BGI-A2	90.34	2309	206	13	31942	34238	112943645	112941342	0	3013
28E08	CA_chr7_BGI-A2	94.09	1979	113	4	30234	32210	108358766	108356790	0	3003
28E08	CA_chr7_BGI-A2	90.57	2269	211	3	21191	23457	2572149	2569882	0	3001
28E08	CA_chr7_BGI-A2	92.7	2083	149	3	82739	84819	125048894	125046813	0	3001
28E08	CA_chr7_BGI-A2	95.36	1896	64	19	25959	27833	113189771	113187879	0	2992
28E08	CA_chr7_BGI-A2	91.62	2171	164	4	23230	25400	23528152	23530304	0	2985
28E08	CA_chr7_BGI-A2	90.63	2251	207	4	23114	25362	120988055	120990303	0	2985
28E08	CA_chr7_BGI-A2	91.79	2144	175	1	21504	23646	49131384	49133527	0	2983
28E08	CA_chr7_BGI-A2	91.87	2139	171	1	29889	32024	49131384	49133522	0	2983
28E08	CA_chr7_BGI-A2	94.85	1921	78	10	35279	37197	109500594	109502495	0	2979
28E08	CA_chr7_BGI-A2	92.26	2131	118	25	33715	35811	45321752	45319635	0	2977
28E08	CA_chr7_BGI-A2	90.47	2257	211	2	29582	31835	97784975	97782720	0	2974
28E08	CA_chr7_BGI-A2	95.14	1894	65	22	33981	35852	113189767	113187879	0	2963
28E08	CA_chr7_BGI-A2	94.67	1913	94	6	27681	29590	118176519	118174612	0	2961
28E08	CA_chr7_BGI-A2	91.31	2176	175	14	94480	96646	57380313	57382483	0	2959
28E08	CA_chr7_BGI-A2	90.22	2271	214	8	20400	22665	11233800	11236067	0	2957
28E08	CA_chr7_BGI-A2	94.64	1920	83	10	27260	29177	109500594	109502495	0	2957
28E08	CA_chr7_BGI-A2	90.3	2257	217	2	21197	23452	97784975	97782720	0	2953
28E08	CA_chr7_BGI-A2	94.1	1950	101	13	95184	97125	25153305	25155248	0	2952
28E08	CA_chr7_BGI-A2	90.15	2273	215	7	28782	31047	11233797	11236067	0	2948
28E08	CA_chr7_BGI-A2	92.57	2059	146	7	22474	24528	99712017	99709962	0	2948
28E08	CA_chr7_BGI-A2	93.58	1977	126	1	21852	23827	108358766	108356790	0	2946
28E08	CA_chr7_BGI-A2	91.5	2152	165	14	20128	22268	58821775	58819631	0	2944
28E08	CA_chr7_BGI-A2	91.38	2159	164	8	31612	33766	23528151	23530291	0	2937
28E08	CA_chr7_BGI-A2	91.39	2148	175	9	28510	30650	58821775	58819631	0	2933
28E08	CA_chr7_BGI-A2	91.53	2136	163	15	38007	40129	13109695	13111825	0	2926
28E08	CA_chr7_BGI-A2	90.08	2269	199	23	18941	21191	14997825	14995565	0	2920
28E08	CA_chr7_BGI-A2	92.32	2058	152	3	30856	32908	99712017	99709961	0	2920
28E08	CA_chr7_BGI-A2	93.06	2004	126	12	95172	97169	60618607	60616611	0	2918
28E08	CA_chr7_BGI-A2	91.85	2097	164	4	31677	33768	124097692	124099786	0	2918
28E08	CA_chr7_BGI-A2	90.11	2255	197	24	18931	21168	108014259	108012014	0	2905
28E08	CA_chr7_BGI-A2	92.42	2046	139	5	31610	33651	121559138	121561171	0	2905
28E08	CA_chr7_BGI-A2	93.83	1928	116	2	24036	25963	24586537	24584613	0	2898
28E08	CA_chr7_BGI-A2	91.52	2111	156	19	38007	40102	13101338	13103440	0	2885
28E08	CA_chr7_BGI-A2	92.19	2049	146	7	23232	25279	121559143	121561178	0	2885
28E08	CA_chr7_BGI-A2	93.07	2005	85	17	67772	69753	3154921	3156894	0	2883
28E08	CA_chr7_BGI-A2	91.79	2071	166	4	23294	25362	124097692	124099760	0	2880
28E08	CA_chr7_BGI-A2	91.17	2130	170	17	38007	40128	60005212	60007331	0	2876
28E08	CA_chr7_BGI-A2	95.04	1834	68	10	88844	90677	80863925	80865735	0	2861
28E08	CA_chr7_BGI-A2	91.15	2113	178	8	23552	25658	7522853	7520744	0	2857
28E08	CA_chr7_BGI-A2	95.03	1832	68	10	95338	97169	80863927	80865735	0	2857
28E08	CA_chr7_BGI-A2	90.96	2135	171	21	38007	40128	15071454	15073579	0	2854
28E08	CA_chr7_BGI-A2	90.96	2134	171	22	38007	40129	22729343	22731465	0	2852
28E08	CA_chr7_BGI-A2	90	2219	205	13	23698	25908	75866868	75864659	0	2852
28E08	CA_chr7_BGI-A2	90.97	2137	166	25	38007	40129	100943124	100945247	0	2852
28E08	CA_chr7_BGI-A2	95.76	1769	74	1	30297	32065	113185654	113183887	0	2850
28E08	CA_chr7_BGI-A2	90.91	2134	174	19	38008	40129	14841755	14843880	0	2848
28E08	CA_chr7_BGI-A2	92.45	1999	144	4	30878	32871	70986556	70984560	0	2848
28E08	CA_chr7_BGI-A2	92.53	1995	133	15	95184	97169	9363857	9365844	0	2844
28E08	CA_chr7_BGI-A2	95.36	1789	81	2	95338	97125	28532469	28534256	0	2843
28E08	CA_chr7_BGI-A2	94.24	1858	107	0	82962	84819	17678694	17676837	0	2839
28E08	CA_chr7_BGI-A2	94.77	1837	70	14	25963	27780	39557965	39559794	0	2837
28E08	CA_chr7_BGI-A2	95.25	1791	83	2	88844	90633	28532467	28534256	0	2835
28E08	CA_chr7_BGI-A2	94.67	1840	71	16	33979	35799	39557963	39559794	0	2830
28E08	CA_chr7_BGI-A2	93.53	1901	123	0	23444	25344	51625650	51623750	0	2830
28E08	CA_chr7_BGI-A2	90.9	2121	172	18	20119	22226	1247023	1244911	0	2828
28E08	CA_chr7_BGI-A2	90.85	2120	178	15	19094	21204	118502013	118504125	0	2826
28E08	CA_chr7_BGI-A2	94.91	1806	92	0	23171	24976	121477335	121475530	0	2826
28E08	CA_chr7_BGI-A2	95.09	1794	86	2	88841	90633	25153456	25155248	0	2824
28E08	CA_chr7_BGI-A2	92.33	2007	119	24	95184	97173	85968326	85966338	0	2820
28E08	CA_chr7_BGI-A2	90.7	2128	184	9	23771	25896	114212775	114214890	0	2820
28E08	CA_chr7_BGI-A2	93.47	1900	120	2	31827	33722	51625650	51623751	0	2819
28E08	CA_chr7_BGI-A2	92.03	2008	156	4	23414	25419	76615944	76613939	0	2819
28E08	CA_chr7_BGI-A2	93.07	1947	97	25	66260	68201	125703715	125701802	0	2813
28E08	CA_chr7_BGI-A2	90.55	2138	178	20	18674	20794	13109695	13111825	0	2808
28E08	CA_chr7_BGI-A2	92.64	1956	135	6	30860	32808	2569882	2567929	0	2806
28E08	CA_chr7_BGI-A2	91.25	2080	153	23	66134	68201	43970673	43968611	0	2806
28E08	CA_chr7_BGI-A2	94.24	1840	99	6	95338	97173	60624820	60622984	0	2804
28E08	CA_chr7_BGI-A2	94.33	1833	96	5	95338	97169	8570282	8568457	0	2802
28E08	CA_chr7_BGI-A2	90.4	2145	187	12	78599	80733	126932591	126930456	0	2802
28E08	CA_chr7_BGI-A2	95.35	1762	80	2	24203	25963	107020273	107018513	0	2798
28E08	CA_chr7_BGI-A2	90.49	2135	180	22	38008	40128	75147713	75145588	0	2796
28E08	CA_chr7_BGI-A2	90.63	2113	185	8	31935	34037	7522853	7520744	0	2793
28E08	CA_chr7_BGI-A2	90.64	2125	168	26	18674	20778	13101338	13103451	0	2793
28E08	CA_chr7_BGI-A2	94.22	1835	97	9	95338	97169	21243484	21241656	0	2793
28E08	CA_chr7_BGI-A2	92.16	1991	132	21	95184	97163	82413667	82411690	0	2791
28E08	CA_chr7_BGI-A2	94.17	1835	99	5	88844	90677	8570284	8568457	0	2789
28E08	CA_chr7_BGI-A2	94.08	1857	76	29	25963	27792	121033191	121035040	0	2789
28E08	CA_chr7_BGI-A2	94.05	1848	93	14	25960	27793	65522594	65524438	0	2787
28E08	CA_chr7_BGI-A2	90.42	2130	184	19	18674	20793	60005212	60007331	0	2785
28E08	CA_chr7_BGI-A2	91.88	1994	160	2	22496	24488	70986556	70984564	0	2784
28E08	CA_chr7_BGI-A2	92.52	1953	131	14	95210	97155	73416782	73414838	0	2784
28E08	CA_chr7_BGI-A2	94.07	1837	100	9	88844	90677	21243486	21241656	0	2780
28E08	CA_chr7_BGI-A2	93.97	1842	104	6	88844	90681	60624822	60622984	0	2780
28E08	CA_chr7_BGI-A2	93.93	1862	77	30	33978	35811	121033187	121035040	0	2780
28E08	CA_chr7_BGI-A2	93.58	1870	109	11	38264	40128	82967450	82965587	0	2778
28E08	CA_chr7_BGI-A2	94.95	1783	68	15	25959	27720	45187937	45186156	0	2774
28E08	CA_chr7_BGI-A2	90.31	2136	179	28	18674	20794	22729343	22731465	0	2772
28E08	CA_chr7_BGI-A2	91.7	2001	162	4	23890	25888	108245828	108247826	0	2772
28E08	CA_chr7_BGI-A2	90.26	2135	184	22	18675	20794	14841755	14843880	0	2769
28E08	CA_chr7_BGI-A2	93.88	1847	93	17	33981	35812	65522597	65524438	0	2767
28E08	CA_chr7_BGI-A2	93.86	1841	104	7	88843	90677	38977759	38975922	0	2765
28E08	CA_chr7_BGI-A2	93.86	1839	108	5	88841	90677	60618446	60616611	0	2765
28E08	CA_chr7_BGI-A2	92.22	1954	144	8	22478	24426	2569882	2567932	0	2760
28E08	CA_chr7_BGI-A2	94.39	1800	95	6	88837	90633	7289391	7291187	0	2760
28E08	CA_chr7_BGI-A2	94.83	1781	69	15	33980	35739	45187934	45186156	0	2758
28E08	CA_chr7_BGI-A2	93.14	1880	128	1	22594	24472	108630033	108631912	0	2756
28E08	CA_chr7_BGI-A2	94.47	1791	94	5	95338	97125	7289399	7291187	0	2754
28E08	CA_chr7_BGI-A2	95.89	1702	67	1	29725	31423	39428856	39430557	0	2752
28E08	CA_chr7_BGI-A2	94.48	1793	85	8	88844	90633	124322846	124324627	0	2750
28E08	CA_chr7_BGI-A2	93.87	1826	104	8	88841	90663	73416658	73414838	0	2745
28E08	CA_chr7_BGI-A2	91.4	2024	141	25	19245	21249	105301640	105303649	0	2743
28E08	CA_chr7_BGI-A2	90.03	2137	185	25	18674	20793	15071454	15073579	0	2741
28E08	CA_chr7_BGI-A2	94.88	1758	82	6	95335	97086	70935496	70937251	0	2741
28E08	CA_chr7_BGI-A2	94.42	1791	86	8	95338	97125	124322848	124324627	0	2741
28E08	CA_chr7_BGI-A2	93.63	1838	108	7	95338	97169	38977756	38975922	0	2737
28E08	CA_chr7_BGI-A2	93.53	1839	115	4	88841	90677	9364008	9365844	0	2734
28E08	CA_chr7_BGI-A2	93.35	1850	119	2	31366	33211	67860340	67858491	0	2732
28E08	CA_chr7_BGI-A2	90.95	2033	178	5	31048	33075	1619483	1617452	0	2730
28E08	CA_chr7_BGI-A2	93.96	1806	105	1	31554	33355	121477335	121475530	0	2728
28E08	CA_chr7_BGI-A2	93.61	1830	111	6	95338	97163	4320643	4322470	0	2726
28E08	CA_chr7_BGI-A2	90.6	2064	182	7	28421	30478	49345688	49347745	0	2726
28E08	CA_chr7_BGI-A2	93.56	1832	112	6	88844	90671	4320641	4322470	0	2724
28E08	CA_chr7_BGI-A2	92.71	1893	129	9	24048	25936	70106575	70108462	0	2723
28E08	CA_chr7_BGI-A2	93.56	1833	109	9	88844	90671	82419146	82417318	0	2723
28E08	CA_chr7_BGI-A2	94.65	1758	87	5	88842	90594	70935496	70937251	0	2719
28E08	CA_chr7_BGI-A2	92.69	1888	131	2	31068	32951	58107431	58109315	0	2715
28E08	CA_chr7_BGI-A2	94.35	1771	98	2	21913	23682	113185656	113183887	0	2715
28E08	CA_chr7_BGI-A2	93.5	1831	110	9	95338	97163	82419144	82417318	0	2713
28E08	CA_chr7_BGI-A2	90.99	2032	152	20	32593	34598	45314505	45312479	0	2710
28E08	CA_chr7_BGI-A2	91.03	2006	176	2	31797	33798	76615944	76613939	0	2704
28E08	CA_chr7_BGI-A2	91.15	2000	168	4	22854	24853	102568204	102570194	0	2704
28E08	CA_chr7_BGI-A2	93.36	1836	108	12	88841	90671	82413516	82411690	0	2702
28E08	CA_chr7_BGI-A2	93.43	1826	113	7	88844	90666	9357611	9359432	0	2700
28E08	CA_chr7_BGI-A2	92.61	1880	135	1	30976	32851	108630033	108631912	0	2699
28E08	CA_chr7_BGI-A2	94.51	1750	93	3	95338	97086	25147041	25148788	0	2697
28E08	CA_chr7_BGI-A2	91.02	2005	167	5	31232	33232	102568199	102570194	0	2693
28E08	CA_chr7_BGI-A2	94.41	1753	95	3	88843	90594	25147038	25148788	0	2691
28E08	CA_chr7_BGI-A2	94.3	1755	98	2	22666	24419	98694541	98692788	0	2686
28E08	CA_chr7_BGI-A2	93.26	1824	116	7	95338	97158	9357613	9359432	0	2680
28E08	CA_chr7_BGI-A2	92.98	1851	107	13	88841	90681	85968175	85966338	0	2676
28E08	CA_chr7_BGI-A2	90.22	2065	180	17	20045	22096	49345690	49347745	0	2675
28E08	CA_chr7_BGI-A2	90.17	2086	158	27	32419	34462	24586537	24584457	0	2673
28E08	CA_chr7_BGI-A2	90.41	2034	190	5	22666	24696	1619483	1617452	0	2671
28E08	CA_chr7_BGI-A2	92.53	1873	126	13	38264	40128	73249960	73251826	0	2671
28E08	CA_chr7_BGI-A2	95.19	1683	79	2	21151	22832	97267364	97265683	0	2658
28E08	CA_chr7_BGI-A2	91.55	1941	141	22	19231	21157	41991523	41989592	0	2654
28E08	CA_chr7_BGI-A2	91.43	1938	160	5	31821	33753	58184856	58182920	0	2654
28E08	CA_chr7_BGI-A2	92.06	1888	146	2	22686	24572	58107431	58109315	0	2652
28E08	CA_chr7_BGI-A2	94.27	1746	78	7	111457	113182	34794536	34796279	0	2651
28E08	CA_chr7_BGI-A2	92.38	1850	141	0	22983	24832	67860340	67858491	0	2636
28E08	CA_chr7_BGI-A2	92.53	1862	97	22	25963	27792	45321486	45319635	0	2630
28E08	CA_chr7_BGI-A2	94.43	1706	95	0	20989	22694	105563202	105564907	0	2625
28E08	CA_chr7_BGI-A2	95.98	1618	58	6	66552	68169	102633803	102632193	0	2621
28E08	CA_chr7_BGI-A2	91.94	1874	136	15	38264	40130	58103784	58105649	0	2610
28E08	CA_chr7_BGI-A2	90.81	1969	155	18	86517	88474	104255136	104257089	0	2610
28E08	CA_chr7_BGI-A2	93.51	1756	107	4	31048	32798	98694541	98692788	0	2604
28E08	CA_chr7_BGI-A2	90.15	2010	182	15	27643	29645	86695672	86693672	0	2601
28E08	CA_chr7_BGI-A2	91.83	1872	141	12	38264	40130	117734953	117736817	0	2599
28E08	CA_chr7_BGI-A2	90.49	1987	161	19	93345	95309	58125431	58127411	0	2597
28E08	CA_chr7_BGI-A2	96.33	1579	58	0	30537	32115	39555029	39556607	0	2595
28E08	CA_chr7_BGI-A2	91.85	1865	145	5	32346	34205	103192667	103194529	0	2595
28E08	CA_chr7_BGI-A2	90.42	1973	184	5	22618	24588	127512695	127514664	0	2591
28E08	CA_chr7_BGI-A2	91.96	1841	148	0	30209	32049	82350226	82348386	0	2580
28E08	CA_chr7_BGI-A2	94.46	1680	85	8	95493	97169	119921921	119920247	0	2580
28E08	CA_chr7_BGI-A2	90	2001	188	9	32273	34264	108245828	108247825	0	2577
28E08	CA_chr7_BGI-A2	90.41	1960	184	2	31000	32955	127512695	127514654	0	2575
28E08	CA_chr7_BGI-A2	92.04	1822	143	2	30673	32493	121276164	121274344	0	2560
28E08	CA_chr7_BGI-A2	94.23	1680	89	8	89001	90677	119921921	119920247	0	2558
28E08	CA_chr7_BGI-A2	92.55	1798	107	18	32477	34264	56500476	56498696	0	2553
28E08	CA_chr7_BGI-A2	91.32	1877	146	16	18931	20796	73249960	73251830	0	2547
28E08	CA_chr7_BGI-A2	95.76	1579	66	1	22155	23732	39555029	39556607	0	2543
28E08	CA_chr7_BGI-A2	92.04	1810	143	1	22302	24110	121276153	121274344	0	2543
28E08	CA_chr7_BGI-A2	91.29	1872	150	13	38264	40128	71511402	71513267	0	2542
28E08	CA_chr7_BGI-A2	91.29	1872	150	13	38264	40128	80127547	80129412	0	2542
28E08	CA_chr7_BGI-A2	94.05	1680	91	9	95493	97169	16052815	16051142	0	2540
28E08	CA_chr7_BGI-A2	90.8	1913	157	17	38227	40130	97788060	97786158	0	2540
28E08	CA_chr7_BGI-A2	92.9	1746	124	0	23771	25516	35657450	35655705	0	2538
28E08	CA_chr7_BGI-A2	91.24	1872	148	13	38264	40129	62997666	62995805	0	2534
28E08	CA_chr7_BGI-A2	92.85	1749	119	6	95338	97084	105481012	105479268	0	2532
28E08	CA_chr7_BGI-A2	91.15	1876	146	18	38264	40129	55839815	55841680	0	2527
28E08	CA_chr7_BGI-A2	91.29	1859	153	9	38277	40130	80108759	80110613	0	2527
28E08	CA_chr7_BGI-A2	92.97	1749	97	12	95340	97086	97961058	97962782	0	2525
28E08	CA_chr7_BGI-A2	95.58	1582	58	7	97233	98807	49623747	49625323	0	2523
28E08	CA_chr7_BGI-A2	91.41	1839	157	1	21827	23664	82350226	82348388	0	2519
28E08	CA_chr7_BGI-A2	91.33	1858	136	14	38277	40129	51503314	51505151	0	2516
28E08	CA_chr7_BGI-A2	92.86	1737	118	6	88844	90578	105481014	105479282	0	2516
28E08	CA_chr7_BGI-A2	93.21	1709	115	1	23654	25362	5996271	5997978	0	2512
28E08	CA_chr7_BGI-A2	91.02	1870	154	14	38264	40126	125253599	125251737	0	2510
28E08	CA_chr7_BGI-A2	92.8	1749	100	12	88848	90594	97961058	97962782	0	2508
28E08	CA_chr7_BGI-A2	90.92	1872	156	14	18931	20795	117734953	117736817	0	2503
28E08	CA_chr7_BGI-A2	93.63	1680	98	9	89001	90677	16052815	16051142	0	2501
28E08	CA_chr7_BGI-A2	90.99	1865	153	14	38274	40128	14997825	14995966	0	2499
28E08	CA_chr7_BGI-A2	90.09	1927	187	4	23438	25362	58184856	58182932	0	2497
28E08	CA_chr7_BGI-A2	94.49	1616	87	2	23443	25058	68221021	68219408	0	2490
28E08	CA_chr7_BGI-A2	93.11	1699	116	1	21343	23040	39428859	39430557	0	2488
28E08	CA_chr7_BGI-A2	90.83	1864	156	14	38274	40128	14990927	14989070	0	2481
28E08	CA_chr7_BGI-A2	95.07	1581	68	7	97233	98808	47504971	47503396	0	2479
28E08	CA_chr7_BGI-A2	90.71	1873	157	16	18931	20793	80127547	80129412	0	2479
28E08	CA_chr7_BGI-A2	91.36	1817	150	5	24047	25861	97782283	97780472	0	2479
28E08	CA_chr7_BGI-A2	90.85	1869	139	17	24022	25861	52851009	52852874	0	2475
28E08	CA_chr7_BGI-A2	90.66	1873	160	14	38264	40128	65531797	65533662	0	2475
28E08	CA_chr7_BGI-A2	92.9	1704	118	1	29374	31074	105563202	105564905	0	2473
28E08	CA_chr7_BGI-A2	90.61	1875	159	16	38264	40128	11689452	11691319	0	2471
28E08	CA_chr7_BGI-A2	94.19	1619	93	1	23766	25384	15555048	15553431	0	2468
28E08	CA_chr7_BGI-A2	92.16	1748	133	2	32154	33897	35657450	35655703	0	2466
28E08	CA_chr7_BGI-A2	90.42	1878	175	4	23963	25839	103192667	103194540	0	2466
28E08	CA_chr7_BGI-A2	94.23	1612	91	2	21910	23520	62427101	62425491	0	2460
28E08	CA_chr7_BGI-A2	90.08	1915	165	21	18894	20795	97788060	97786158	0	2460
28E08	CA_chr7_BGI-A2	92.95	1689	115	2	29536	31221	97267364	97265677	0	2457
28E08	CA_chr7_BGI-A2	94.71	1588	72	8	97233	98813	114976669	114975087	0	2457
28E08	CA_chr7_BGI-A2	90.11	1890	186	1	22161	24049	59063358	59065247	0	2453
28E08	CA_chr7_BGI-A2	93.94	1634	81	6	21716	23331	82718733	82720366	0	2453
28E08	CA_chr7_BGI-A2	90.4	1875	162	17	38264	40128	55817613	55819479	0	2449
28E08	CA_chr7_BGI-A2	90.42	1878	154	24	18931	20794	55839815	55841680	0	2447
28E08	CA_chr7_BGI-A2	94.05	1613	95	1	30294	31906	62427099	62425488	0	2446
28E08	CA_chr7_BGI-A2	90.39	1873	163	16	18931	20793	71511402	71513267	0	2446
28E08	CA_chr7_BGI-A2	90.83	1833	159	7	28634	30460	102459350	102457521	0	2446
28E08	CA_chr7_BGI-A2	90.36	1877	159	20	38264	40128	81710413	81708547	0	2444
28E08	CA_chr7_BGI-A2	90.15	1878	183	2	23772	25648	103414944	103413068	0	2442
28E08	CA_chr7_BGI-A2	97.1	1450	35	6	37198	38641	50993179	50994627	0	2438
28E08	CA_chr7_BGI-A2	94.69	1582	62	13	97233	98807	42535778	42537344	0	2436
28E08	CA_chr7_BGI-A2	90.71	1840	155	13	20248	22078	102459353	102457521	0	2436
28E08	CA_chr7_BGI-A2	94.99	1557	70	4	24308	25864	125255986	125254438	0	2436
28E08	CA_chr7_BGI-A2	90.25	1877	163	18	38264	40129	15040748	15038881	0	2435
28E08	CA_chr7_BGI-A2	90.49	1861	152	22	38277	40128	58567738	58569582	0	2433
28E08	CA_chr7_BGI-A2	90.23	1873	168	14	38264	40128	99291296	99289431	0	2431
28E08	CA_chr7_BGI-A2	90.23	1874	161	18	18931	20794	62997666	62995805	0	2427
28E08	CA_chr7_BGI-A2	90.55	1842	162	9	32431	34264	70106575	70108412	0	2427
28E08	CA_chr7_BGI-A2	93.21	1650	111	1	30529	32177	99615251	99616900	0	2425
28E08	CA_chr7_BGI-A2	90.14	1877	166	18	38264	40128	108014259	108012390	0	2423
28E08	CA_chr7_BGI-A2	90.09	1897	145	33	25960	27818	108649263	108651154	0	2422
28E08	CA_chr7_BGI-A2	92.41	1699	123	6	24210	25907	45314505	45312812	0	2418
28E08	CA_chr7_BGI-A2	90.08	1895	145	34	33980	35837	108649266	108651154	0	2418
28E08	CA_chr7_BGI-A2	90.01	1871	169	17	18931	20791	125253599	125251737	0	2403
28E08	CA_chr7_BGI-A2	92.05	1711	131	3	32037	33743	5996271	5997980	0	2401
28E08	CA_chr7_BGI-A2	93.31	1630	102	4	31823	33448	68221023	68219397	0	2399
28E08	CA_chr7_BGI-A2	93.7	1603	97	2	31867	33465	70993882	70992280	0	2398
28E08	CA_chr7_BGI-A2	93.36	1627	99	9	95532	97155	73422572	73420952	0	2398
28E08	CA_chr7_BGI-A2	93.33	1634	92	5	30098	31714	82718733	82720366	0	2398
28E08	CA_chr7_BGI-A2	95.25	1516	65	5	35684	37198	39559641	39561150	0	2394
28E08	CA_chr7_BGI-A2	94.11	1579	81	9	97233	98808	105858779	105857210	0	2390
28E08	CA_chr7_BGI-A2	90.1	1859	155	17	18944	20794	51503314	51505151	0	2386
28E08	CA_chr7_BGI-A2	93.24	1627	101	9	89040	90663	73422572	73420952	0	2386
28E08	CA_chr7_BGI-A2	93.36	1611	107	0	23484	25094	70993882	70992272	0	2383
28E08	CA_chr7_BGI-A2	93.72	1608	70	16	97224	98807	124272063	124270463	0	2381
28E08	CA_chr7_BGI-A2	95.05	1515	69	5	27665	29178	39559641	39561150	0	2377
28E08	CA_chr7_BGI-A2	95.27	1502	65	4	35700	37200	118176519	118175023	0	2375
28E08	CA_chr7_BGI-A2	94.31	1564	63	14	26256	27797	102438517	102440076	0	2372
28E08	CA_chr7_BGI-A2	91.72	1716	131	11	38264	39974	105561493	105563202	0	2372
28E08	CA_chr7_BGI-A2	93.66	1593	86	12	97225	98812	87565894	87567476	0	2368
28E08	CA_chr7_BGI-A2	91.88	1699	127	11	94446	96136	96814204	96815899	0	2362
28E08	CA_chr7_BGI-A2	91.58	1722	130	11	32642	34349	113183883	113182163	0	2362
28E08	CA_chr7_BGI-A2	93.93	1582	63	11	90741	92294	49623747	49625323	0	2359
28E08	CA_chr7_BGI-A2	93.92	1562	85	7	97236	98795	105846634	105845081	0	2350
28E08	CA_chr7_BGI-A2	92.36	1650	124	2	22147	23794	99615251	99616900	0	2348
28E08	CA_chr7_BGI-A2	93.56	1583	70	13	90741	92296	114976669	114975092	0	2329
28E08	CA_chr7_BGI-A2	93.46	1589	71	13	90741	92303	47504971	47503390	0	2327
28E08	CA_chr7_BGI-A2	90.46	1782	145	16	24085	25861	35102412	35104173	0	2326
28E08	CA_chr7_BGI-A2	91.3	1713	136	12	38427	40133	118502013	118503718	0	2326
28E08	CA_chr7_BGI-A2	93.54	1564	96	3	31798	33357	74984562	74983000	0	2324
28E08	CA_chr7_BGI-A2	92.03	1656	128	4	24240	25894	124238627	124236975	0	2324
28E08	CA_chr7_BGI-A2	92.84	1607	106	8	66592	68197	72428944	72427346	0	2322
28E08	CA_chr7_BGI-A2	93.19	1585	95	8	97225	98807	58129338	58130911	0	2316
28E08	CA_chr7_BGI-A2	91	1723	139	15	38416	40129	90257763	90259478	0	2309
28E08	CA_chr7_BGI-A2	93.43	1582	61	20	90741	92294	42535778	42537344	0	2305
28E08	CA_chr7_BGI-A2	91.04	1719	137	16	38008	39717	62430350	62428640	0	2305
28E08	CA_chr7_BGI-A2	94.62	1486	77	1	29455	30937	118174606	118173121	0	2298
28E08	CA_chr7_BGI-A2	92.79	1596	96	11	97225	98817	125897961	125896382	0	2292
28E08	CA_chr7_BGI-A2	90.55	1746	144	20	38008	39740	5200991	5202728	0	2290
28E08	CA_chr7_BGI-A2	92.8	1584	106	7	20277	21854	9004477	9006058	0	2287
28E08	CA_chr7_BGI-A2	90.86	1717	142	14	18931	20639	105561493	105563202	0	2287
28E08	CA_chr7_BGI-A2	93.03	1564	108	1	23415	24978	74984562	74983000	0	2283
28E08	CA_chr7_BGI-A2	92.98	1582	82	20	25960	27523	118178090	118176520	0	2279
28E08	CA_chr7_BGI-A2	90.88	1710	138	17	18675	20374	62430350	62428649	0	2278
28E08	CA_chr7_BGI-A2	91.97	1619	125	2	32149	33763	15555048	15553431	0	2265
28E08	CA_chr7_BGI-A2	94.03	1507	63	17	25963	27444	16066986	16068490	0	2259
28E08	CA_chr7_BGI-A2	92.72	1580	85	22	33981	35542	118178087	118176520	0	2254
28E08	CA_chr7_BGI-A2	90.34	1729	149	16	19083	20800	90257763	90259484	0	2252
28E08	CA_chr7_BGI-A2	90.53	1711	143	12	24256	25963	113183886	113182192	0	2244
28E08	CA_chr7_BGI-A2	90.49	1714	141	21	18675	20374	5200991	5202696	0	2242
28E08	CA_chr7_BGI-A2	93.2	1545	73	31	116385	117929	34799283	34800795	0	2242
28E08	CA_chr7_BGI-A2	94.27	1466	82	2	22542	24006	56476032	56477496	0	2241
28E08	CA_chr7_BGI-A2	93.77	1508	66	18	33981	35463	16066986	16068490	0	2239
28E08	CA_chr7_BGI-A2	94.49	1452	78	2	21876	23326	18342652	18344102	0	2237
28E08	CA_chr7_BGI-A2	94.2	1466	84	1	30924	32389	56476032	56477496	0	2235
28E08	CA_chr7_BGI-A2	92.29	1608	72	22	90732	92294	124272063	124270463	0	2235
28E08	CA_chr7_BGI-A2	95	1421	66	3	35778	37197	125298938	125297522	0	2226
28E08	CA_chr7_BGI-A2	94.06	1465	87	0	30506	31970	71506145	71507609	0	2224
28E08	CA_chr7_BGI-A2	92.94	1545	77	31	116385	117929	12923984	12925496	0	2220
28E08	CA_chr7_BGI-A2	94.28	1452	82	1	30258	31709	18342652	18344102	0	2220
28E08	CA_chr7_BGI-A2	90.39	1706	140	20	19270	20959	94039551	94041248	0	2220
28E08	CA_chr7_BGI-A2	92.23	1571	109	13	38564	40129	11040796	11039234	0	2213
28E08	CA_chr7_BGI-A2	93.66	1482	91	1	29430	30908	21803281	21804762	0	2213
28E08	CA_chr7_BGI-A2	90.43	1692	144	7	24198	25888	10818949	10820623	0	2211
28E08	CA_chr7_BGI-A2	93.32	1497	94	6	114473	115967	30571922	30570430	0	2206
28E08	CA_chr7_BGI-A2	93.87	1467	85	4	22124	23587	71506145	71507609	0	2206
28E08	CA_chr7_BGI-A2	92.06	1575	109	16	38564	40130	41991523	41989957	0	2202
28E08	CA_chr7_BGI-A2	91.97	1581	109	17	38563	40133	96144876	96146448	0	2200
28E08	CA_chr7_BGI-A2	92.39	1563	88	13	90744	92283	105846634	105845080	0	2198
28E08	CA_chr7_BGI-A2	94.65	1420	72	3	27759	29177	125298938	125297522	0	2198
28E08	CA_chr7_BGI-A2	92.04	1570	110	15	38565	40128	15414033	15415593	0	2193
28E08	CA_chr7_BGI-A2	92.18	1548	121	0	24113	25660	97527109	97528656	0	2189
28E08	CA_chr7_BGI-A2	91.87	1587	96	15	90733	92295	87565894	87567471	0	2185
28E08	CA_chr7_BGI-A2	93.01	1503	93	12	38633	40128	94149797	94148300	0	2183
28E08	CA_chr7_BGI-A2	92.22	1542	116	4	23655	25194	36107229	36108768	0	2180
28E08	CA_chr7_BGI-A2	95.59	1362	55	5	97233	98591	25419191	25417832	0	2178
28E08	CA_chr7_BGI-A2	90.63	1655	131	17	97161	98805	4615933	4617573	0	2176
28E08	CA_chr7_BGI-A2	91.8	1585	96	15	90733	92294	58129338	58130911	0	2176
28E08	CA_chr7_BGI-A2	93.05	1497	91	10	35707	37197	118168122	118166633	0	2176
28E08	CA_chr7_BGI-A2	91.96	1554	122	2	29555	31105	67715458	67717011	0	2174
28E08	CA_chr7_BGI-A2	91.43	1587	128	5	23357	24942	69881678	69883257	0	2170
28E08	CA_chr7_BGI-A2	94.94	1384	70	0	31174	32557	105031470	105030087	0	2169
28E08	CA_chr7_BGI-A2	91.54	1584	113	15	38564	40133	11054341	11052765	0	2163
28E08	CA_chr7_BGI-A2	92.05	1547	109	10	35657	37198	105782637	105784174	0	2163
28E08	CA_chr7_BGI-A2	90.6	1649	124	25	33167	34789	42109672	42108029	0	2158
28E08	CA_chr7_BGI-A2	92.13	1537	107	14	38605	40133	55872568	55874098	0	2156
28E08	CA_chr7_BGI-A2	91.65	1557	130	0	21167	22723	67715455	67717011	0	2156
28E08	CA_chr7_BGI-A2	91.89	1541	119	3	32038	33573	36107229	36108768	0	2148
28E08	CA_chr7_BGI-A2	92	1537	110	13	38603	40132	46639314	46640844	0	2145
28E08	CA_chr7_BGI-A2	93.05	1468	101	1	31117	32584	97265460	97263994	0	2145
28E08	CA_chr7_BGI-A2	92.76	1491	94	14	38646	40128	47144697	47143213	0	2143
28E08	CA_chr7_BGI-A2	92.65	1496	98	10	27688	29177	118168122	118166633	0	2143
28E08	CA_chr7_BGI-A2	92.72	1483	108	0	21044	22526	21803280	21804762	0	2141
28E08	CA_chr7_BGI-A2	91.36	1574	120	11	24392	25958	8548699	8547135	0	2139
28E08	CA_chr7_BGI-A2	91.11	1586	131	3	31740	33321	69881678	69883257	0	2139
28E08	CA_chr7_BGI-A2	91.76	1541	123	4	24261	25799	105327030	105328568	0	2139
28E08	CA_chr7_BGI-A2	91.37	1575	117	19	38563	40128	68395	66831	0	2137
28E08	CA_chr7_BGI-A2	90.08	1664	139	22	19269	20916	24086153	24087806	0	2135
28E08	CA_chr7_BGI-A2	94.51	1384	76	0	22791	24174	105031470	105030087	0	2135
28E08	CA_chr7_BGI-A2	95.27	1352	53	9	66082	67429	3147084	3148428	0	2132
28E08	CA_chr7_BGI-A2	90.13	1661	135	15	32582	34233	10818950	10820590	0	2132
28E08	CA_chr7_BGI-A2	91.64	1543	121	6	35659	37198	109259717	109261254	0	2128
28E08	CA_chr7_BGI-A2	92.32	1498	111	1	31768	33261	75075533	75074036	0	2126
28E08	CA_chr7_BGI-A2	94.38	1387	70	6	35816	37198	2687207	2685825	0	2122
28E08	CA_chr7_BGI-A2	90	1660	141	16	27944	29596	69670451	69668810	0	2122
28E08	CA_chr7_BGI-A2	91.74	1538	111	13	38603	40130	94039551	94041082	0	2122
28E08	CA_chr7_BGI-A2	91.59	1546	117	10	27638	29178	105782637	105784174	0	2122
28E08	CA_chr7_BGI-A2	90.15	1644	143	16	91763	93398	96812550	96814182	0	2121
28E08	CA_chr7_BGI-A2	91.15	1571	124	15	38565	40128	105595591	105594029	0	2117
28E08	CA_chr7_BGI-A2	91.17	1586	101	16	90733	92295	125897961	125896392	0	2117
28E08	CA_chr7_BGI-A2	90.54	1607	139	12	38529	40128	71842163	71840563	0	2113
28E08	CA_chr7_BGI-A2	91.25	1565	114	18	38578	40130	105301640	105303193	0	2109
28E08	CA_chr7_BGI-A2	92.13	1499	110	7	27682	29177	113181013	113179520	0	2108
28E08	CA_chr7_BGI-A2	90.96	1582	117	21	38563	40128	105330238	105331809	0	2106
28E08	CA_chr7_BGI-A2	90.96	1571	127	15	19231	20794	11040796	11039234	0	2100
28E08	CA_chr7_BGI-A2	92.51	1468	108	2	22735	24201	97265460	97263994	0	2100
28E08	CA_chr7_BGI-A2	91.96	1505	112	7	35701	37202	113181013	113179515	0	2100
28E08	CA_chr7_BGI-A2	90.91	1573	128	15	38563	40128	97269014	97267450	0	2098
28E08	CA_chr7_BGI-A2	95.26	1329	54	6	97479	98804	117694005	117692683	0	2097
28E08	CA_chr7_BGI-A2	90.1	1626	144	16	38517	40133	8828971	8827354	0	2095
28E08	CA_chr7_BGI-A2	90.82	1579	126	18	19230	20797	96144876	96146446	0	2095
28E08	CA_chr7_BGI-A2	91.2	1557	112	17	90741	92292	4616037	4617573	0	2093
28E08	CA_chr7_BGI-A2	91.38	1531	128	1	32227	33753	96391407	96389877	0	2093
28E08	CA_chr7_BGI-A2	91.79	1511	109	15	19300	20800	94149797	94148292	0	2089
28E08	CA_chr7_BGI-A2	90.43	1588	148	2	32251	33834	105143038	105141451	0	2087
28E08	CA_chr7_BGI-A2	92.05	1484	118	0	21072	22555	118174604	118173121	0	2087
28E08	CA_chr7_BGI-A2	92.25	1484	94	8	29550	31030	6837031	6838496	0	2084
28E08	CA_chr7_BGI-A2	91.97	1495	106	14	38642	40130	46632561	46634047	0	2084
28E08	CA_chr7_BGI-A2	95.22	1318	62	1	31281	32598	102792249	102793565	0	2084
28E08	CA_chr7_BGI-A2	90.67	1576	133	13	38563	40130	118696656	118698225	0	2084
28E08	CA_chr7_BGI-A2	96.43	1261	45	0	30645	31905	51124986	51126246	0	2080
28E08	CA_chr7_BGI-A2	90.31	1590	150	4	23868	25455	105143038	105141451	0	2080
28E08	CA_chr7_BGI-A2	92.47	1461	98	9	35743	37198	5713703	5715156	0	2078
28E08	CA_chr7_BGI-A2	91.08	1547	123	13	35659	37199	86687091	86685554	0	2078
28E08	CA_chr7_BGI-A2	95.14	1318	63	1	22898	24215	102792249	102793565	0	2078
28E08	CA_chr7_BGI-A2	90.67	1575	128	19	38563	40128	1387480	1385916	0	2076
28E08	CA_chr7_BGI-A2	90.7	1570	129	17	19232	20793	15414033	15415593	0	2074
28E08	CA_chr7_BGI-A2	91.21	1536	119	16	38603	40130	22722291	22723818	0	2074
28E08	CA_chr7_BGI-A2	90.6	1575	132	15	38563	40128	55076443	55078010	0	2074
28E08	CA_chr7_BGI-A2	91.66	1498	125	0	23385	24882	75075533	75074036	0	2074
28E08	CA_chr7_BGI-A2	94.48	1359	51	14	34360	35698	45312477	45311123	0	2073
28E08	CA_chr7_BGI-A2	95.54	1301	47	6	97514	98808	5252073	5250778	0	2071
28E08	CA_chr7_BGI-A2	90.55	1577	132	16	38563	40130	24086114	24087682	0	2071
28E08	CA_chr7_BGI-A2	91.88	1490	109	12	38646	40128	63643732	63645216	0	2071
28E08	CA_chr7_BGI-A2	92.4	1460	97	14	38646	40097	105607415	105605962	0	2069
28E08	CA_chr7_BGI-A2	94.68	1335	66	3	24626	25958	55869790	55871121	0	2067
28E08	CA_chr7_BGI-A2	95.27	1310	52	6	97504	98808	63877773	63876469	0	2067
28E08	CA_chr7_BGI-A2	95.8	1285	45	8	96930	98212	80865575	80866852	0	2065
28E08	CA_chr7_BGI-A2	90.97	1539	132	6	27643	29178	109259720	109261254	0	2065
28E08	CA_chr7_BGI-A2	90.32	1580	146	6	28658	30231	9004475	9006053	0	2063
28E08	CA_chr7_BGI-A2	91.13	1534	119	16	19272	20795	55872568	55874094	0	2063
28E08	CA_chr7_BGI-A2	90.47	1574	135	14	38563	40128	26455972	26454406	0	2061
28E08	CA_chr7_BGI-A2	91.03	1538	123	14	38603	40131	101361906	101360375	0	2061
28E08	CA_chr7_BGI-A2	93.57	1385	84	4	27797	29178	2687207	2685825	0	2060
28E08	CA_chr7_BGI-A2	91.07	1534	120	17	19270	20793	46639314	46640840	0	2058
28E08	CA_chr7_BGI-A2	92.62	1437	96	10	38264	39696	51415052	51413622	0	2058
28E08	CA_chr7_BGI-A2	90.86	1543	129	10	35659	37197	52905784	52904250	0	2058
28E08	CA_chr7_BGI-A2	90.83	1548	126	13	35657	37200	112950465	112948930	0	2058
28E08	CA_chr7_BGI-A2	90.99	1554	97	34	25963	27482	96050901	96049357	0	2054
28E08	CA_chr7_BGI-A2	92.54	1434	102	2	31494	32923	5226457	5227889	0	2050
28E08	CA_chr7_BGI-A2	94.3	1352	55	13	26341	27673	45312477	45311129	0	2050
28E08	CA_chr7_BGI-A2	92.02	1467	106	10	38671	40131	85794794	85796255	0	2050
28E08	CA_chr7_BGI-A2	95.23	1301	50	8	91002	92295	5252073	5250778	0	2049
28E08	CA_chr7_BGI-A2	91.78	1484	104	6	21165	22648	6837031	6838496	0	2049
28E08	CA_chr7_BGI-A2	90.74	1545	127	13	35659	37199	4736840	4738372	0	2047
28E08	CA_chr7_BGI-A2	92.48	1437	97	11	18931	20362	51415052	51413622	0	2045
28E08	CA_chr7_BGI-A2	91.53	1487	118	6	35659	37143	71757386	71758866	0	2041
28E08	CA_chr7_BGI-A2	90.29	1575	131	18	38563	40128	82726943	82728504	0	2041
28E08	CA_chr7_BGI-A2	90.81	1556	99	34	33980	35501	96050902	96049357	0	2041
28E08	CA_chr7_BGI-A2	90.23	1576	134	19	38563	40129	14694826	14696390	0	2039
28E08	CA_chr7_BGI-A2	91.99	1460	106	9	27724	29178	5713703	5715156	0	2037
28E08	CA_chr7_BGI-A2	90.82	1525	136	4	24277	25799	80113782	80115304	0	2037
28E08	CA_chr7_BGI-A2	90.27	1572	134	18	19232	20793	105595591	105594029	0	2037
28E08	CA_chr7_BGI-A2	90.22	1575	133	21	19230	20793	68395	66831	0	2036
28E08	CA_chr7_BGI-A2	94.43	1329	64	6	90967	92291	117694005	117692683	0	2036
28E08	CA_chr7_BGI-A2	90.66	1541	129	15	19312	20844	46632563	46634096	0	2034
28E08	CA_chr7_BGI-A2	94.75	1314	57	8	90992	92298	63877773	63876465	0	2034
28E08	CA_chr7_BGI-A2	90.65	1550	117	12	35657	37202	121034926	121036451	0	2034
28E08	CA_chr7_BGI-A2	93.9	1361	58	10	90741	92077	25419191	25417832	0	2030
28E08	CA_chr7_BGI-A2	90.73	1531	128	13	27655	29179	86687076	86685554	0	2028
28E08	CA_chr7_BGI-A2	93.96	1340	81	0	30153	31492	76601085	76599746	0	2026
28E08	CA_chr7_BGI-A2	92.79	1401	98	2	29304	30701	97763058	97764458	0	2025
28E08	CA_chr7_BGI-A2	90.93	1521	115	21	35700	37211	13249770	13251276	0	2023
28E08	CA_chr7_BGI-A2	93.97	1326	78	2	22731	24054	61205207	61206532	0	2023
28E08	CA_chr7_BGI-A2	90.8	1522	126	9	80963	82483	126983663	126985171	0	2023
28E08	CA_chr7_BGI-A2	93.72	1353	78	5	16155	17503	63931198	63932547	0	2021
28E08	CA_chr7_BGI-A2	90.02	1583	128	24	19230	20793	105330238	105331809	0	2021
28E08	CA_chr7_BGI-A2	92.23	1429	107	4	20766	22192	121479882	121478456	0	2021
28E08	CA_chr7_BGI-A2	93.82	1343	82	1	21771	23112	76601085	76599743	0	2019
28E08	CA_chr7_BGI-A2	91.04	1507	116	12	86522	88023	40583866	40582374	0	2017
28E08	CA_chr7_BGI-A2	91.38	1485	110	16	38655	40130	47305496	47306971	0	2017
28E08	CA_chr7_BGI-A2	92.02	1441	102	12	38697	40130	64249270	64247836	0	2012
28E08	CA_chr7_BGI-A2	91.1	1494	117	16	19310	20793	47144700	47143213	0	2008
28E08	CA_chr7_BGI-A2	90.24	1547	137	12	35659	37200	86695675	86694138	0	2008
28E08	CA_chr7_BGI-A2	90.33	1541	134	13	27643	29179	4736843	4738372	0	2006
28E08	CA_chr7_BGI-A2	93.74	1326	82	1	31113	32437	61205207	61206532	0	2006
28E08	CA_chr7_BGI-A2	92.63	1398	97	4	29449	30841	66720547	66721943	0	2006
28E08	CA_chr7_BGI-A2	93.38	1360	80	8	16148	17503	56010937	56012290	0	2004
28E08	CA_chr7_BGI-A2	91.09	1493	116	17	38647	40130	105603743	105602259	0	2004
28E08	CA_chr7_BGI-A2	91.13	1510	85	34	116420	117929	17705458	17706918	0	2001
28E08	CA_chr7_BGI-A2	90.44	1527	135	10	27655	29177	52905769	52904250	0	2001
28E08	CA_chr7_BGI-A2	90.71	1529	103	29	25960	27459	105036508	105034990	0	2001
28E08	CA_chr7_BGI-A2	92.6	1391	102	1	21064	22453	66720547	66721937	0	1997
28E08	CA_chr7_BGI-A2	94.98	1274	63	1	23124	24397	71601970	71600698	0	1997
28E08	CA_chr7_BGI-A2	92.44	1403	99	4	24488	25888	82343140	82341743	0	1997
28E08	CA_chr7_BGI-A2	90.39	1520	144	2	23844	25362	96391407	96389889	0	1997
28E08	CA_chr7_BGI-A2	90.29	1534	134	14	38603	40128	80839401	80840927	0	1993
28E08	CA_chr7_BGI-A2	93.23	1358	85	6	16148	17503	62319848	62318496	0	1991
28E08	CA_chr7_BGI-A2	91.3	1459	127	0	30783	32241	82274774	82276232	0	1991
28E08	CA_chr7_BGI-A2	91.01	1480	124	8	27647	29123	71757393	71758866	0	1988
28E08	CA_chr7_BGI-A2	95.94	1232	37	9	25963	27182	5762432	5761202	0	1986
28E08	CA_chr7_BGI-A2	91.3	1459	122	5	24450	25907	16084588	16086042	0	1986
28E08	CA_chr7_BGI-A2	91.61	1443	110	10	95210	96646	54071817	54073254	0	1984
28E08	CA_chr7_BGI-A2	90.13	1540	130	21	38600	40128	7116479	7118007	0	1982
28E08	CA_chr7_BGI-A2	90.6	1510	120	21	27681	29181	13249770	13251266	0	1982
28E08	CA_chr7_BGI-A2	90.86	1488	123	13	38646	40128	61202029	61203508	0	1982
28E08	CA_chr7_BGI-A2	94.29	1297	71	3	95830	97125	107465264	107463970	0	1982
28E08	CA_chr7_BGI-A2	91.51	1437	121	1	23108	24544	5226454	5227889	0	1977
28E08	CA_chr7_BGI-A2	90.1	1536	132	19	38604	40128	33896645	33898171	0	1977
28E08	CA_chr7_BGI-A2	94.65	1272	68	0	23869	25140	15203578	15202307	0	1973
28E08	CA_chr7_BGI-A2	90.68	1492	125	14	19311	20793	63643730	63645216	0	1973
28E08	CA_chr7_BGI-A2	92.93	1358	90	5	16148	17503	37076679	37075326	0	1971
28E08	CA_chr7_BGI-A2	92.02	1403	112	0	20917	22319	97763056	97764458	0	1971
28E08	CA_chr7_BGI-A2	90.38	1528	105	31	33981	35478	105036505	105034990	0	1969
28E08	CA_chr7_BGI-A2	90.96	1472	119	13	95184	96646	121219710	121218244	0	1969
28E08	CA_chr7_BGI-A2	91.68	1419	117	1	30336	31754	75071945	75073362	0	1965
28E08	CA_chr7_BGI-A2	93.37	1328	87	1	23319	24646	85974418	85975744	0	1964
28E08	CA_chr7_BGI-A2	90.56	1493	125	15	38646	40128	8370760	8369274	0	1962
28E08	CA_chr7_BGI-A2	90.51	1517	99	22	40129	41617	37075329	37073830	0	1962
28E08	CA_chr7_BGI-A2	95.54	1233	41	10	33981	35201	5762432	5761202	0	1960
28E08	CA_chr7_BGI-A2	91.77	1422	97	5	31539	32956	99475822	99474417	0	1960
28E08	CA_chr7_BGI-A2	90.98	1464	114	17	19310	20762	105607418	105605962	0	1956
28E08	CA_chr7_BGI-A2	90.5	1484	135	6	28475	29953	62423468	62421986	0	1954
28E08	CA_chr7_BGI-A2	93.43	1325	76	6	68189	69506	102630686	102629366	0	1954
28E08	CA_chr7_BGI-A2	92.9	1352	79	13	16154	17503	44800165	44801501	0	1949
28E08	CA_chr7_BGI-A2	92.35	1373	99	6	40129	41499	80880114	80878746	0	1949
28E08	CA_chr7_BGI-A2	95.67	1224	29	7	105374	106575	17708846	17710067	0	1945
28E08	CA_chr7_BGI-A2	93.75	1297	78	3	89338	90633	107465264	107463970	0	1943
28E08	CA_chr7_BGI-A2	90.93	1455	118	13	38681	40128	109610026	109611473	0	1943
28E08	CA_chr7_BGI-A2	92.7	1356	83	16	85168	86520	87654727	87653385	0	1941
28E08	CA_chr7_BGI-A2	90.1	1495	142	5	32771	34264	8548699	8547210	0	1936
28E08	CA_chr7_BGI-A2	94.44	1259	69	1	22263	23520	51124986	51126244	0	1936
28E08	CA_chr7_BGI-A2	93.38	1314	78	9	97233	98543	58117183	58118490	0	1936
28E08	CA_chr7_BGI-A2	90.02	1503	138	12	93950	95445	13331742	13330245	0	1934
28E08	CA_chr7_BGI-A2	94.24	1284	45	13	90438	91698	80865575	80866852	0	1934
28E08	CA_chr7_BGI-A2	91.08	1446	106	20	33040	34473	82724242	82725676	0	1934
28E08	CA_chr7_BGI-A2	91.27	1420	122	2	24470	25888	84559511	84560929	0	1934
28E08	CA_chr7_BGI-A2	90.93	1477	78	25	106420	107854	107492250	107493712	0	1934
28E08	CA_chr7_BGI-A2	94.18	1271	69	3	31510	32776	71601967	71600698	0	1932
28E08	CA_chr7_BGI-A2	92.12	1383	89	12	16129	17503	80881481	80880111	0	1932
28E08	CA_chr7_BGI-A2	90.06	1519	110	20	40129	41617	62318499	62316992	0	1930
28E08	CA_chr7_BGI-A2	91.41	1409	118	3	32755	34162	99713422	99712016	0	1929
28E08	CA_chr7_BGI-A2	92.92	1328	89	2	31702	33025	85974418	85975744	0	1927
28E08	CA_chr7_BGI-A2	91.74	1393	105	8	35809	37198	112939621	112938236	0	1927
28E08	CA_chr7_BGI-A2	96.42	1173	33	9	105374	106540	34788731	34789900	0	1925
28E08	CA_chr7_BGI-A2	90.52	1466	126	12	19338	20795	85794794	85796254	0	1925
28E08	CA_chr7_BGI-A2	94.19	1273	52	7	112020	113272	12919869	12921139	0	1921
28E08	CA_chr7_BGI-A2	90.64	1453	123	13	38683	40129	26697260	26698705	0	1917
28E08	CA_chr7_BGI-A2	92.34	1357	90	9	16152	17503	62271500	62270153	0	1917
28E08	CA_chr7_BGI-A2	91.06	1420	125	2	21953	23371	75071944	75073362	0	1917
28E08	CA_chr7_BGI-A2	92.94	1317	93	0	30273	31589	123086438	123085122	0	1917
28E08	CA_chr7_BGI-A2	93.29	1296	87	0	30917	32212	3346739	3348034	0	1912
28E08	CA_chr7_BGI-A2	91.03	1427	110	9	23155	24580	99475823	99474414	0	1910
28E08	CA_chr7_BGI-A2	90.75	1438	120	12	38697	40128	41492919	41491489	0	1906
28E08	CA_chr7_BGI-A2	93.07	1327	55	27	33761	35062	121040402	121041716	0	1906
28E08	CA_chr7_BGI-A2	92.19	1357	90	16	85168	86520	125046514	125045170	0	1905
28E08	CA_chr7_BGI-A2	93.71	1272	76	1	32252	33519	15203578	15202307	0	1903
28E08	CA_chr7_BGI-A2	92.58	1334	84	14	95184	96508	7890933	7892260	0	1901
28E08	CA_chr7_BGI-A2	92.49	1332	95	5	24634	25963	55745205	55743877	0	1901
28E08	CA_chr7_BGI-A2	90.35	1451	137	1	29943	31390	76668570	76670020	0	1901
28E08	CA_chr7_BGI-A2	92.71	1316	92	4	88841	90154	54071941	54073254	0	1895
28E08	CA_chr7_BGI-A2	93.43	1278	82	2	21483	22759	15038208	15036932	0	1893
28E08	CA_chr7_BGI-A2	91.82	1369	96	14	38008	39366	19760609	19761971	0	1893
28E08	CA_chr7_BGI-A2	93.32	1287	78	5	92064	93349	58118494	58119773	0	1893
28E08	CA_chr7_BGI-A2	90.51	1443	121	15	38697	40129	75008460	75007024	0	1892
28E08	CA_chr7_BGI-A2	95.67	1179	48	1	29883	31058	86693669	86692491	0	1892
28E08	CA_chr7_BGI-A2	91.16	1392	123	0	30529	31920	82285286	82283895	0	1890
28E08	CA_chr7_BGI-A2	91.76	1371	95	18	85154	86520	97974783	97976139	0	1890
28E08	CA_chr7_BGI-A2	95.44	1185	54	0	30434	31618	105125505	105124321	0	1890
28E08	CA_chr7_BGI-A2	93.62	1270	74	6	16238	17503	117300941	117302207	0	1890
28E08	CA_chr7_BGI-A2	91.75	1369	97	14	18675	20033	19760609	19761971	0	1888
28E08	CA_chr7_BGI-A2	90.49	1441	122	14	19364	20795	64249270	64247836	0	1888
28E08	CA_chr7_BGI-A2	91.97	1357	93	16	85168	86520	104253035	104254379	0	1888
28E08	CA_chr7_BGI-A2	91.71	1363	108	5	40248	41608	44801674	44803033	0	1886
28E08	CA_chr7_BGI-A2	92.49	1332	76	9	22987	24294	35328842	35330173	0	1884
28E08	CA_chr7_BGI-A2	94.31	1231	66	4	88843	90071	7885792	7887020	0	1882
28E08	CA_chr7_BGI-A2	91.26	1384	118	2	28474	29854	56504372	56502989	0	1882
28E08	CA_chr7_BGI-A2	96.64	1132	38	0	23056	24187	108556044	108557175	0	1881
28E08	CA_chr7_BGI-A2	91.16	1391	116	6	27790	29178	112939621	112938236	0	1881
28E08	CA_chr7_BGI-A2	91.89	1356	93	17	85168	86520	25597672	25599013	0	1879
28E08	CA_chr7_BGI-A2	92.82	1296	92	1	22535	23829	3346739	3348034	0	1877
28E08	CA_chr7_BGI-A2	93.26	1276	82	2	29869	31141	15038207	15036933	0	1877
28E08	CA_chr7_BGI-A2	96.41	1141	38	3	97512	98650	25417359	25416220	0	1877
28E08	CA_chr7_BGI-A2	91.83	1358	93	17	85168	86520	114366493	114367837	0	1877
28E08	CA_chr7_BGI-A2	92.47	1314	95	4	88844	90154	65015294	65016606	0	1875
28E08	CA_chr7_BGI-A2	92.47	1314	95	4	88844	90155	68802701	68804012	0	1875
28E08	CA_chr7_BGI-A2	91.89	1357	85	18	85168	86520	88551727	88553062	0	1873
28E08	CA_chr7_BGI-A2	91.73	1366	88	19	85168	86520	91770438	91771791	0	1873
28E08	CA_chr7_BGI-A2	90.04	1466	117	22	38672	40128	54760871	54762316	0	1871
28E08	CA_chr7_BGI-A2	93.95	1240	72	3	89316	90554	85983076	85981839	0	1871
28E08	CA_chr7_BGI-A2	92.06	1335	97	9	38800	40130	15917452	15916123	0	1869
28E08	CA_chr7_BGI-A2	96.32	1140	39	3	91000	92136	25417359	25416220	0	1869
28E08	CA_chr7_BGI-A2	91.85	1349	95	15	85168	86513	47029667	47028331	0	1868
28E08	CA_chr7_BGI-A2	92.71	1303	80	9	16129	17426	34833353	34834645	0	1866
28E08	CA_chr7_BGI-A2	93.87	1239	75	1	95808	97046	85983076	85981839	0	1866
28E08	CA_chr7_BGI-A2	92.37	1311	99	1	30502	31812	101938327	101939636	0	1866
28E08	CA_chr7_BGI-A2	91.97	1345	84	17	95239	96563	7885680	7887020	0	1864
28E08	CA_chr7_BGI-A2	90.95	1403	99	8	31498	32896	8028443	8029821	0	1862
28E08	CA_chr7_BGI-A2	94.48	1213	60	3	68301	69506	56955479	56956691	0	1862
28E08	CA_chr7_BGI-A2	91.86	1352	82	24	103407	104745	103309078	103307742	0	1862
28E08	CA_chr7_BGI-A2	90.06	1459	113	17	38264	39717	125263899	125262468	0	1862
28E08	CA_chr7_BGI-A2	90.84	1398	115	7	86517	87910	47577316	47575928	0	1860
28E08	CA_chr7_BGI-A2	92.36	1309	97	3	88844	90150	54066131	54067438	0	1860
28E08	CA_chr7_BGI-A2	90.4	1417	133	3	24413	25827	108786936	108788351	0	1860
28E08	CA_chr7_BGI-A2	93.78	1238	75	2	23276	24512	3336072	3334836	0	1858
28E08	CA_chr7_BGI-A2	94.68	1204	52	6	97161	98355	100613918	100615118	0	1858
28E08	CA_chr7_BGI-A2	91.59	1356	98	16	85168	86520	123762879	123764221	0	1858
28E08	CA_chr7_BGI-A2	92.23	1326	79	9	31370	32671	35328842	35330167	0	1857
28E08	CA_chr7_BGI-A2	93.58	1246	78	2	23527	24771	108356418	108355174	0	1857
28E08	CA_chr7_BGI-A2	92.23	1312	98	4	95338	96647	68802703	68804012	0	1855
28E08	CA_chr7_BGI-A2	92.09	1328	88	12	88843	90154	102074766	102073440	0	1855
28E08	CA_chr7_BGI-A2	91.7	1349	93	6	20802	22150	13103444	13104773	0	1853
28E08	CA_chr7_BGI-A2	92.1	1317	100	4	88841	90154	121219559	121218244	0	1853
28E08	CA_chr7_BGI-A2	92.12	1320	93	11	38818	40132	9020966	9022279	0	1851
28E08	CA_chr7_BGI-A2	91.69	1348	93	11	29186	30532	13103444	13104773	0	1851
28E08	CA_chr7_BGI-A2	91.76	1335	105	3	32376	33706	122999041	123000374	0	1851
28E08	CA_chr7_BGI-A2	92.15	1312	99	4	95338	96646	65015296	65016606	0	1849
28E08	CA_chr7_BGI-A2	92.03	1317	104	1	21891	23206	123086438	123085122	0	1849
28E08	CA_chr7_BGI-A2	92.2	1307	99	3	95338	96642	54066133	54067438	0	1845
28E08	CA_chr7_BGI-A2	92.09	1314	98	6	88844	90154	102866062	102864752	0	1845
28E08	CA_chr7_BGI-A2	94.36	1205	62	6	97225	98427	33396253	33397453	0	1844
28E08	CA_chr7_BGI-A2	91.48	1349	103	12	38791	40132	94047793	94049136	0	1844
28E08	CA_chr7_BGI-A2	91.67	1332	110	1	23993	25324	122999041	123000371	0	1844
28E08	CA_chr7_BGI-A2	92.06	1310	102	2	22121	23429	101938328	101939636	0	1842
28E08	CA_chr7_BGI-A2	92	1313	101	4	88844	90154	76792323	76791013	0	1840
28E08	CA_chr7_BGI-A2	93.16	1258	79	7	20736	21989	108628427	108629681	0	1840
28E08	CA_chr7_BGI-A2	91.11	1372	102	19	85154	86520	122615173	122613817	0	1840
28E08	CA_chr7_BGI-A2	94.07	1214	67	4	24678	25888	33902084	33903295	0	1838
28E08	CA_chr7_BGI-A2	91.94	1315	102	4	88843	90154	121225145	121223832	0	1838
28E08	CA_chr7_BGI-A2	91.82	1321	103	5	88837	90154	121214051	121212733	0	1836
28E08	CA_chr7_BGI-A2	91.88	1318	100	7	88841	90154	57381169	57382483	0	1834
28E08	CA_chr7_BGI-A2	98.1	1053	19	1	94770	95821	80872495	80873547	0	1832
28E08	CA_chr7_BGI-A2	91.92	1312	102	4	95338	96646	121225142	121223832	0	1832
28E08	CA_chr7_BGI-A2	90.24	1424	107	23	34353	35759	56977897	56979305	0	1831
28E08	CA_chr7_BGI-A2	93.25	1245	80	2	31910	33150	108356418	108355174	0	1831
28E08	CA_chr7_BGI-A2	95.25	1158	50	3	36041	37197	5753018	5751865	0	1829
28E08	CA_chr7_BGI-A2	94.74	1179	57	5	88841	90016	7891084	7892260	0	1829
28E08	CA_chr7_BGI-A2	91.86	1315	100	7	88844	90154	80610438	80609127	0	1829
28E08	CA_chr7_BGI-A2	91.87	1316	98	9	88844	90154	96809253	96810564	0	1829
28E08	CA_chr7_BGI-A2	96.48	1107	39	0	30820	31926	101052152	101053258	0	1829
28E08	CA_chr7_BGI-A2	91.78	1314	103	5	88844	90154	34961464	34960153	0	1823
28E08	CA_chr7_BGI-A2	90.32	1394	130	4	22147	23537	82285286	82283895	0	1821
28E08	CA_chr7_BGI-A2	91.78	1314	98	7	88844	90154	119497406	119496100	0	1820
28E08	CA_chr7_BGI-A2	91.71	1315	103	6	88843	90154	124418246	124419557	0	1820
28E08	CA_chr7_BGI-A2	92.62	1273	80	14	85168	86438	53410729	53411989	0	1818
28E08	CA_chr7_BGI-A2	91.64	1316	106	2	32604	33915	104069465	104068150	0	1818
28E08	CA_chr7_BGI-A2	92.72	1263	87	4	29113	30371	108628420	108629681	0	1818
28E08	CA_chr7_BGI-A2	94	1200	71	1	23829	25028	24582890	24581692	0	1816
28E08	CA_chr7_BGI-A2	96.14	1113	41	2	30818	31928	69667521	69666409	0	1816
28E08	CA_chr7_BGI-A2	92.36	1295	69	11	30582	31875	74985828	74984563	0	1816
28E08	CA_chr7_BGI-A2	91.77	1312	98	7	95338	96646	119497404	119496100	0	1816
28E08	CA_chr7_BGI-A2	91.7	1313	103	5	95338	96646	121214043	121212733	0	1816
28E08	CA_chr7_BGI-A2	92.36	1295	68	12	22200	23492	74985828	74984563	0	1814
28E08	CA_chr7_BGI-A2	91.69	1311	105	4	95338	96646	76792321	76791013	0	1814
28E08	CA_chr7_BGI-A2	91.7	1313	102	7	95338	96646	80610436	80609127	0	1814
28E08	CA_chr7_BGI-A2	93.08	1243	81	4	24647	25888	97264003	97262765	0	1814
28E08	CA_chr7_BGI-A2	91.69	1311	105	4	95338	96646	102866060	102864752	0	1814
28E08	CA_chr7_BGI-A2	91.01	1357	102	17	85168	86520	108400404	108399064	0	1812
28E08	CA_chr7_BGI-A2	92.53	1271	85	8	16238	17503	127325666	127324401	0	1812
28E08	CA_chr7_BGI-A2	91.93	1313	77	13	90741	92029	58117183	58118490	0	1810
28E08	CA_chr7_BGI-A2	91.55	1325	95	12	95338	96646	102074763	102073440	0	1810
28E08	CA_chr7_BGI-A2	91.57	1316	104	7	88843	90154	57371696	57373008	0	1808
28E08	CA_chr7_BGI-A2	93.37	1222	77	3	24578	25798	22727498	22728716	0	1805
28E08	CA_chr7_BGI-A2	90.82	1372	90	20	85154	86520	40961399	40962739	0	1803
28E08	CA_chr7_BGI-A2	90.39	1374	127	4	28572	29940	5222774	5224147	0	1801
28E08	CA_chr7_BGI-A2	94.81	1157	56	3	28022	29177	5753018	5751865	0	1801
28E08	CA_chr7_BGI-A2	90.42	1368	129	2	28594	29959	4527791	4529158	0	1799
28E08	CA_chr7_BGI-A2	91.46	1312	107	5	95338	96646	34961462	34960153	0	1797
28E08	CA_chr7_BGI-A2	91.47	1313	105	7	95338	96646	96809255	96810564	0	1797
28E08	CA_chr7_BGI-A2	91.13	1353	80	22	68161	69506	102630685	102629366	0	1797
28E08	CA_chr7_BGI-A2	91.41	1315	105	8	88844	90154	8934599	8933289	0	1796
28E08	CA_chr7_BGI-A2	93.81	1196	70	4	32212	33403	24582890	24581695	0	1796
28E08	CA_chr7_BGI-A2	91.12	1329	113	5	24473	25799	47330292	47331617	0	1796
28E08	CA_chr7_BGI-A2	90.79	1357	106	19	85168	86520	49876272	49877613	0	1796
28E08	CA_chr7_BGI-A2	91.39	1312	107	6	95338	96646	124418249	124419557	0	1792
28E08	CA_chr7_BGI-A2	91.54	1312	92	19	85136	86443	79611882	79610586	0	1790
28E08	CA_chr7_BGI-A2	92.03	1279	90	11	38603	39875	24590830	24589558	0	1786
28E08	CA_chr7_BGI-A2	90.73	1349	112	6	24514	25861	101370155	101368819	0	1786
28E08	CA_chr7_BGI-A2	91.12	1318	117	0	24221	25538	104069465	104068148	0	1786
28E08	CA_chr7_BGI-A2	91.25	1314	108	7	88844	90154	97886954	97885645	0	1783
28E08	CA_chr7_BGI-A2	91.24	1313	107	8	95338	96646	8934597	8933289	0	1781
28E08	CA_chr7_BGI-A2	94.68	1166	31	20	25963	27099	18706516	18707679	0	1781
28E08	CA_chr7_BGI-A2	91.24	1313	108	7	95338	96646	57371699	57373008	0	1781
28E08	CA_chr7_BGI-A2	92.55	1249	80	12	89313	90553	48597646	48598889	0	1779
28E08	CA_chr7_BGI-A2	92.55	1249	80	11	95805	97045	48597646	48598889	0	1779
28E08	CA_chr7_BGI-A2	92.3	1260	84	7	68453	69702	125685207	125683951	0	1777
28E08	CA_chr7_BGI-A2	92.56	1237	88	1	31657	32889	3336074	3334838	0	1772
28E08	CA_chr7_BGI-A2	93.87	1190	50	15	25963	27130	19831886	19833074	0	1772
28E08	CA_chr7_BGI-A2	90.08	1371	126	8	20211	21574	4527791	4529158	0	1770
28E08	CA_chr7_BGI-A2	90.81	1327	109	10	33026	34342	97264003	97262680	0	1762
28E08	CA_chr7_BGI-A2	90.06	1368	122	11	20119	21476	56504345	56502982	0	1760
28E08	CA_chr7_BGI-A2	96.11	1079	42	0	89599	90677	80873550	80874628	0	1760
28E08	CA_chr7_BGI-A2	92.6	1230	84	6	16278	17503	117621014	117619788	0	1760
28E08	CA_chr7_BGI-A2	92.78	1218	84	4	32960	34175	22727501	22728716	0	1759
28E08	CA_chr7_BGI-A2	95.62	1096	48	0	30146	31241	125303911	125302816	0	1759
28E08	CA_chr7_BGI-A2	94.71	1134	54	5	38999	40128	94145917	94144786	0	1757
28E08	CA_chr7_BGI-A2	90.93	1312	112	7	95338	96646	97886952	97885645	0	1757
28E08	CA_chr7_BGI-A2	96.01	1079	43	0	96091	97169	80873550	80874628	0	1755
28E08	CA_chr7_BGI-A2	92.52	1230	85	5	35974	37202	113187876	113186653	0	1755
28E08	CA_chr7_BGI-A2	91.69	1288	71	19	87374	88634	115841141	115842419	0	1753
28E08	CA_chr7_BGI-A2	90.81	1316	109	12	19485	20794	9020966	9022275	0	1749
28E08	CA_chr7_BGI-A2	94.43	1149	41	7	97678	98808	47492858	47491715	0	1746
28E08	CA_chr7_BGI-A2	92.1	1241	92	6	24727	25963	41374971	41376209	0	1744
28E08	CA_chr7_BGI-A2	93.25	1185	79	1	22052	23235	105125505	105124321	0	1744
28E08	CA_chr7_BGI-A2	95.43	1093	50	0	23065	24157	122315625	122314533	0	1742
28E08	CA_chr7_BGI-A2	94.01	1168	36	23	33981	35118	18706516	18707679	0	1738
28E08	CA_chr7_BGI-A2	90.14	1389	64	30	106115	107442	64408357	64409733	0	1738
28E08	CA_chr7_BGI-A2	91.52	1262	105	2	30623	31882	5995017	5996278	0	1736
28E08	CA_chr7_BGI-A2	93.64	1164	67	7	38968	40128	22957644	22958803	0	1733
28E08	CA_chr7_BGI-A2	90.01	1361	105	20	40129	41461	86762316	86760959	0	1731
28E08	CA_chr7_BGI-A2	94.26	1132	65	0	31439	32570	108556044	108557175	0	1731
28E08	CA_chr7_BGI-A2	91.44	1262	105	3	22241	23499	5995017	5996278	0	1729
28E08	CA_chr7_BGI-A2	93.14	1196	55	18	33977	35149	19831883	19833074	0	1729
28E08	CA_chr7_BGI-A2	96.9	1033	28	4	69899	70929	98749647	98748617	0	1727
28E08	CA_chr7_BGI-A2	93.02	1203	52	11	90669	91841	100613918	100615118	0	1727
28E08	CA_chr7_BGI-A2	93.95	1157	44	10	91166	92303	47492858	47491709	0	1725
28E08	CA_chr7_BGI-A2	91.16	1278	103	9	38854	40126	122325473	122326745	0	1725
28E08	CA_chr7_BGI-A2	95.07	1095	54	0	31446	32540	122315627	122314533	0	1724
28E08	CA_chr7_BGI-A2	93.95	1140	68	1	22297	23435	46634908	46636047	0	1722
28E08	CA_chr7_BGI-A2	92.19	1229	75	12	38563	39786	64599785	64600997	0	1718
28E08	CA_chr7_BGI-A2	96.11	1053	41	0	30439	31491	108279178	108280230	0	1718
28E08	CA_chr7_BGI-A2	90.98	1286	99	14	38502	39782	15226942	15228215	0	1716
28E08	CA_chr7_BGI-A2	92.77	1203	61	11	90733	91912	33396253	33397452	0	1716
28E08	CA_chr7_BGI-A2	90.27	1326	108	17	34522	35837	86688306	86686992	0	1714
28E08	CA_chr7_BGI-A2	90.66	1296	109	6	86517	87807	67078920	67077632	0	1712
28E08	CA_chr7_BGI-A2	91.14	1286	80	18	80302	81560	115841141	115842419	0	1712
28E08	CA_chr7_BGI-A2	91.76	1250	71	21	38569	39795	13156730	13155490	0	1709
28E08	CA_chr7_BGI-A2	90.66	1295	108	8	86517	87807	91871140	91869855	0	1709
28E08	CA_chr7_BGI-A2	90.66	1285	119	1	28661	29944	80979452	80980736	0	1707
28E08	CA_chr7_BGI-A2	90.59	1296	109	8	86516	87807	25592334	25593620	0	1705
28E08	CA_chr7_BGI-A2	92.85	1175	82	2	23254	24427	6431342	6430169	0	1703
28E08	CA_chr7_BGI-A2	92.88	1179	74	4	23434	24612	10129030	10127862	0	1703
28E08	CA_chr7_BGI-A2	91.22	1253	104	4	33015	34264	55745203	55743954	0	1700
28E08	CA_chr7_BGI-A2	94.4	1107	61	1	22438	23543	101052152	101053258	0	1700
28E08	CA_chr7_BGI-A2	93.51	1141	74	0	30678	31818	46634907	46636047	0	1698
28E08	CA_chr7_BGI-A2	94.25	1113	61	3	22436	23545	69667521	69666409	0	1698
28E08	CA_chr7_BGI-A2	92.38	1194	84	2	22863	24056	11392405	11393591	0	1694
28E08	CA_chr7_BGI-A2	90.6	1298	92	16	40516	41803	63936087	63937364	0	1694
28E08	CA_chr7_BGI-A2	90.54	1289	109	7	86522	87806	46880559	46881838	0	1692
28E08	CA_chr7_BGI-A2	90.35	1296	113	6	86517	87807	104247466	104248754	0	1690
28E08	CA_chr7_BGI-A2	90.7	1280	101	15	19270	20538	24590830	24589558	0	1688
28E08	CA_chr7_BGI-A2	90.27	1295	115	5	86517	87807	27744459	27743172	0	1683
28E08	CA_chr7_BGI-A2	92.31	1184	91	0	21498	22681	86693669	86692486	0	1683
28E08	CA_chr7_BGI-A2	93.95	1108	67	0	83511	84618	91769073	91770180	0	1676
28E08	CA_chr7_BGI-A2	90.15	1299	110	10	86517	87807	3008938	3010226	0	1674
28E08	CA_chr7_BGI-A2	90.19	1295	112	9	86517	87807	91878608	91877325	0	1674
28E08	CA_chr7_BGI-A2	90.96	1261	86	14	40129	41362	117619791	117618532	0	1672
28E08	CA_chr7_BGI-A2	95.59	1044	43	3	39088	40129	58112607	58113649	0	1670
28E08	CA_chr7_BGI-A2	91.96	1194	89	4	31246	32439	11392405	11393591	0	1666
28E08	CA_chr7_BGI-A2	90.88	1250	102	8	68298	69543	43968642	43967401	0	1666
28E08	CA_chr7_BGI-A2	92.37	1180	74	10	89501	90677	104915569	104916735	0	1666
28E08	CA_chr7_BGI-A2	92.35	1177	78	7	95994	97169	104915570	104916735	0	1664
28E08	CA_chr7_BGI-A2	97.72	964	21	1	35035	35998	68185009	68184047	0	1657
28E08	CA_chr7_BGI-A2	90.23	1279	109	9	68298	69561	72427373	72426096	0	1655
28E08	CA_chr7_BGI-A2	92.16	1174	86	3	31637	32805	6431342	6430170	0	1653
28E08	CA_chr7_BGI-A2	90.11	1284	111	15	19169	20446	15226942	15228215	0	1653
28E08	CA_chr7_BGI-A2	93.37	1116	69	5	114473	115586	50509877	50508765	0	1646
28E08	CA_chr7_BGI-A2	90.03	1294	97	20	26392	27673	82943526	82944799	0	1646
28E08	CA_chr7_BGI-A2	90.03	1294	97	21	34411	35692	82943526	82944799	0	1646
28E08	CA_chr7_BGI-A2	92.74	1143	78	4	29241	30378	121277499	121276357	0	1646
28E08	CA_chr7_BGI-A2	92.37	1154	85	2	29733	30883	63157947	63156794	0	1640
28E08	CA_chr7_BGI-A2	97.41	964	24	1	27016	27979	68185009	68184047	0	1640
28E08	CA_chr7_BGI-A2	92.73	1142	74	8	19666	20800	94145917	94144778	0	1640
28E08	CA_chr7_BGI-A2	91.86	1179	82	5	31817	32991	10129030	10127862	0	1633
28E08	CA_chr7_BGI-A2	90.31	1249	118	3	24614	25861	114078863	114080109	0	1633
28E08	CA_chr7_BGI-A2	90.7	1247	83	22	19236	20457	13156730	13155492	0	1629
28E08	CA_chr7_BGI-A2	90.89	1230	86	17	19230	20450	64599785	64600997	0	1628
28E08	CA_chr7_BGI-A2	92.4	1144	83	3	20856	21996	121277499	121276357	0	1628
28E08	CA_chr7_BGI-A2	90.39	1238	113	5	16268	17503	62697140	62698373	0	1622
28E08	CA_chr7_BGI-A2	90.39	1238	113	5	16268	17503	62709731	62710964	0	1622
28E08	CA_chr7_BGI-A2	95.05	1030	51	0	23132	24161	80112658	80113687	0	1620
28E08	CA_chr7_BGI-A2	90.28	1245	108	9	40129	41369	78270505	78271740	0	1616
28E08	CA_chr7_BGI-A2	93.57	1105	37	25	25963	27043	121040622	121041716	0	1616
28E08	CA_chr7_BGI-A2	92.97	1110	73	3	29726	30831	70987650	70986542	0	1613
28E08	CA_chr7_BGI-A2	95.03	1027	47	4	39105	40128	57452187	57453212	0	1611
28E08	CA_chr7_BGI-A2	91.76	1165	85	10	19635	20793	22957644	22958803	0	1609
28E08	CA_chr7_BGI-A2	91.85	1153	90	4	40467	41617	117308157	117309307	0	1605
28E08	CA_chr7_BGI-A2	93.24	1094	67	6	24872	25963	71600431	71599343	0	1604
28E08	CA_chr7_BGI-A2	91.19	1181	97	4	30006	31182	15416771	15415594	0	1598
28E08	CA_chr7_BGI-A2	90.18	1242	99	14	35963	37200	69670451	69669229	0	1596
28E08	CA_chr7_BGI-A2	93.03	1090	75	1	21764	22852	125303911	125302822	0	1591
28E08	CA_chr7_BGI-A2	94.09	1049	56	6	39087	40130	97260716	97259669	0	1589
28E08	CA_chr7_BGI-A2	90.11	1233	106	10	86517	87744	60725286	60724065	0	1587
28E08	CA_chr7_BGI-A2	94.47	1030	57	0	31515	32544	80112658	80113687	0	1587
28E08	CA_chr7_BGI-A2	91.23	1175	89	6	28810	29972	82717563	82718735	0	1587
28E08	CA_chr7_BGI-A2	90.64	1197	105	5	21619	22813	15416773	15415582	0	1583
28E08	CA_chr7_BGI-A2	94.56	1030	46	6	34741	35762	36193960	36194987	0	1583
28E08	CA_chr7_BGI-A2	93.3	1074	70	2	31351	32423	85463378	85464450	0	1583
28E08	CA_chr7_BGI-A2	93.83	1053	64	1	22057	23108	108279178	108280230	0	1583
28E08	CA_chr7_BGI-A2	92.4	1118	74	11	38600	39712	122994831	122995942	0	1583
28E08	CA_chr7_BGI-A2	91.21	1172	86	9	20426	21583	82717564	82718732	0	1578
28E08	CA_chr7_BGI-A2	90.45	1204	103	11	38563	39760	82716260	82717457	0	1576
28E08	CA_chr7_BGI-A2	90.58	1189	110	2	30290	31477	123728228	123727041	0	1574
28E08	CA_chr7_BGI-A2	91.49	1152	84	14	85168	86317	17676538	17675399	0	1572
28E08	CA_chr7_BGI-A2	91.59	1142	85	6	24797	25936	9483746	9484878	0	1567
28E08	CA_chr7_BGI-A2	90.27	1202	111	4	24661	25861	82724242	82725438	0	1567
28E08	CA_chr7_BGI-A2	93.77	1043	59	3	97767	98808	4609905	4610942	0	1561
28E08	CA_chr7_BGI-A2	91.14	1151	102	0	21348	22498	63157947	63156797	0	1561
28E08	CA_chr7_BGI-A2	95.14	988	48	0	30422	31409	77012816	77011829	0	1559
28E08	CA_chr7_BGI-A2	92.1	1114	76	12	19267	20374	122994831	122995938	0	1559
28E08	CA_chr7_BGI-A2	90.69	1181	95	9	78598	79769	17675268	17674094	0	1557
28E08	CA_chr7_BGI-A2	94.08	1030	51	6	26722	27743	36193960	36194987	0	1555
28E08	CA_chr7_BGI-A2	90.32	1188	114	1	21908	23094	123728228	123727041	0	1555
28E08	CA_chr7_BGI-A2	92.33	1095	81	1	29954	31045	59957546	59958640	0	1554
28E08	CA_chr7_BGI-A2	93.58	1044	62	5	19755	20794	58112607	58113649	0	1552
28E08	CA_chr7_BGI-A2	91.97	1108	87	2	21343	22449	70987648	70986542	0	1552
28E08	CA_chr7_BGI-A2	93.11	1060	69	4	88842	89899	119291863	119292920	0	1550
28E08	CA_chr7_BGI-A2	90.38	1206	77	19	25962	27132	3349300	3348099	0	1548
28E08	CA_chr7_BGI-A2	92.64	1074	77	2	22968	24040	85463378	85464450	0	1544
28E08	CA_chr7_BGI-A2	92.41	1080	82	0	24045	25124	12493355	12494434	0	1541
28E08	CA_chr7_BGI-A2	91.32	1140	82	11	40285	41419	90593463	90594590	0	1541
28E08	CA_chr7_BGI-A2	90.4	1177	85	13	33193	34345	8272040	8273212	0	1522
28E08	CA_chr7_BGI-A2	90.69	1149	98	8	24814	25958	8272040	8273183	0	1520
28E08	CA_chr7_BGI-A2	90.1	1172	115	1	32855	34026	19942788	19941618	0	1520
28E08	CA_chr7_BGI-A2	90.96	1139	88	8	29179	30303	105207778	105208915	0	1519
28E08	CA_chr7_BGI-A2	91.02	1136	87	9	20799	21921	105207782	105208915	0	1519
28E08	CA_chr7_BGI-A2	93.38	1027	62	6	19772	20793	57452187	57453212	0	1515
28E08	CA_chr7_BGI-A2	91.98	1085	80	7	89074	90154	63602038	63600957	0	1515
28E08	CA_chr7_BGI-A2	92.55	1060	74	5	95335	96391	119291863	119292920	0	1515
28E08	CA_chr7_BGI-A2	92.21	1078	70	10	36124	37198	68184047	68182981	0	1513
28E08	CA_chr7_BGI-A2	91.95	1081	83	2	32428	33504	12493355	12494435	0	1511
28E08	CA_chr7_BGI-A2	90.93	1124	101	1	20914	22036	60502811	60503934	0	1509
28E08	CA_chr7_BGI-A2	91.89	1085	81	7	95566	96646	63602038	63600957	0	1509
28E08	CA_chr7_BGI-A2	90.54	1152	92	11	78598	79739	88552970	88554114	0	1507
28E08	CA_chr7_BGI-A2	91.55	1100	78	15	38160	39249	20245280	20246374	0	1502
28E08	CA_chr7_BGI-A2	90.83	1145	71	17	87218	88339	91779184	91778051	0	1502
28E08	CA_chr7_BGI-A2	94.89	958	49	0	23452	24409	98959990	98959033	0	1498
28E08	CA_chr7_BGI-A2	93.14	1020	70	0	30543	31562	3321517	3320498	0	1496
28E08	CA_chr7_BGI-A2	91.59	1094	76	7	28550	29629	18707674	18708765	0	1496
28E08	CA_chr7_BGI-A2	90.28	1152	99	12	19230	20374	82716260	82717405	0	1495
28E08	CA_chr7_BGI-A2	92.23	1056	78	1	31889	32940	64230176	64229121	0	1493
28E08	CA_chr7_BGI-A2	92.45	1046	72	6	16148	17188	125495917	125496960	0	1487
28E08	CA_chr7_BGI-A2	92	1062	79	5	20701	21757	51123916	51124976	0	1485
28E08	CA_chr7_BGI-A2	91.81	1074	77	10	39062	40128	63013601	63012532	0	1485
28E08	CA_chr7_BGI-A2	91.16	1097	91	3	32675	33766	63155099	63154004	0	1483
28E08	CA_chr7_BGI-A2	91.81	1074	75	10	28108	29178	68184044	68182981	0	1483
28E08	CA_chr7_BGI-A2	90.96	1106	87	12	18928	20026	54759772	54760871	0	1476
28E08	CA_chr7_BGI-A2	94.09	981	41	15	25963	26929	20244130	20245107	0	1474
28E08	CA_chr7_BGI-A2	90.96	1095	99	0	21569	22663	59957546	59958640	0	1474
28E08	CA_chr7_BGI-A2	92.15	1045	80	2	23966	25009	63339357	63340400	0	1474
28E08	CA_chr7_BGI-A2	94.34	972	38	10	25963	26918	64346306	64347276	0	1474
28E08	CA_chr7_BGI-A2	90.54	1120	96	9	38603	39717	6647308	6646194	0	1472
28E08	CA_chr7_BGI-A2	90.17	1139	101	5	30129	31266	80981115	80982243	0	1472
28E08	CA_chr7_BGI-A2	91.84	1066	71	13	36135	37197	98757447	98756395	0	1472
28E08	CA_chr7_BGI-A2	96.22	899	31	3	91043	91938	80874784	80875682	0	1469
28E08	CA_chr7_BGI-A2	90.42	1138	77	16	80150	81263	91779180	91778051	0	1469
28E08	CA_chr7_BGI-A2	90.08	1139	101	6	21747	22883	80981115	80982243	0	1467
28E08	CA_chr7_BGI-A2	96.11	900	32	3	97555	98452	80874784	80875682	0	1465
28E08	CA_chr7_BGI-A2	91.99	1049	76	8	19754	20795	97260716	97259669	0	1465
28E08	CA_chr7_BGI-A2	93.6	984	55	5	36220	37201	31349401	31350378	0	1461
28E08	CA_chr7_BGI-A2	90.68	1105	92	10	38261	39359	54759772	54760871	0	1459
28E08	CA_chr7_BGI-A2	90	1140	98	10	78599	79729	62284452	62285584	0	1459
28E08	CA_chr7_BGI-A2	90.29	1122	98	8	36080	37197	2115837	2114723	0	1458
28E08	CA_chr7_BGI-A2	92.27	1035	66	12	28116	29148	98757447	98756425	0	1456
28E08	CA_chr7_BGI-A2	91.86	1044	81	2	32349	33388	63339357	63340400	0	1454
28E08	CA_chr7_BGI-A2	90.37	1111	102	5	24779	25887	109843253	109844360	0	1454
28E08	CA_chr7_BGI-A2	90.36	1110	101	5	24788	25895	42109672	42108567	0	1452
28E08	CA_chr7_BGI-A2	90.2	1122	94	10	78599	79711	88629436	88630550	0	1448
28E08	CA_chr7_BGI-A2	90.99	1088	75	13	24597	25661	56003907	56002820	0	1445
28E08	CA_chr7_BGI-A2	90.08	1119	103	6	24282	25394	63155113	63153997	0	1445
28E08	CA_chr7_BGI-A2	93.28	982	59	5	28201	29180	31349401	31350377	0	1441
28E08	CA_chr7_BGI-A2	95.03	925	32	12	25962	26875	58733827	58732906	0	1441
28E08	CA_chr7_BGI-A2	90.19	1111	98	11	19270	20374	6647308	6646203	0	1437
28E08	CA_chr7_BGI-A2	93.39	983	45	18	33981	34948	20244130	20245107	0	1437
28E08	CA_chr7_BGI-A2	93.63	973	44	11	33981	34937	64346306	64347276	0	1437
28E08	CA_chr7_BGI-A2	94.07	945	56	0	30548	31492	35327894	35328838	0	1435
28E08	CA_chr7_BGI-A2	91.2	1057	91	2	23506	24561	64230176	64229121	0	1435
28E08	CA_chr7_BGI-A2	93.83	956	55	1	31835	32786	98959990	98959035	0	1435
28E08	CA_chr7_BGI-A2	91.14	1061	88	5	29085	30139	51123916	51124976	0	1434
28E08	CA_chr7_BGI-A2	91.73	1052	55	24	25963	26985	20304460	20303412	0	1432
28E08	CA_chr7_BGI-A2	90.05	1116	95	10	78599	79705	42283191	42284299	0	1432
28E08	CA_chr7_BGI-A2	91.46	1042	89	0	31438	32479	58238389	58239430	0	1432
28E08	CA_chr7_BGI-A2	90.23	1116	80	22	26363	27459	17347230	17348335	0	1430
28E08	CA_chr7_BGI-A2	92.81	988	70	1	22040	23026	77012816	77011829	0	1430
28E08	CA_chr7_BGI-A2	91.12	1059	85	8	38697	39751	36998036	36999089	0	1426
28E08	CA_chr7_BGI-A2	91.36	1042	90	0	23055	24096	58238389	58239430	0	1426
28E08	CA_chr7_BGI-A2	90.14	1116	81	22	34382	35478	17347230	17348335	0	1424
28E08	CA_chr7_BGI-A2	90.41	1085	96	8	89074	90154	63608413	63607333	0	1421
28E08	CA_chr7_BGI-A2	91.68	1022	82	3	22160	23179	3321518	3320498	0	1413
28E08	CA_chr7_BGI-A2	93.59	951	56	3	36250	37198	76053831	76052884	0	1413
28E08	CA_chr7_BGI-A2	90.97	1052	89	6	30056	31104	11242796	11241748	0	1411
28E08	CA_chr7_BGI-A2	90.23	1085	98	8	95566	96646	63608413	63607333	0	1410
28E08	CA_chr7_BGI-A2	94	933	52	1	32064	32992	83403379	83404311	0	1410
28E08	CA_chr7_BGI-A2	92.79	971	70	0	31290	32260	109830628	109831598	0	1406
28E08	CA_chr7_BGI-A2	92.82	975	61	7	36227	37197	15573837	15572868	0	1404
28E08	CA_chr7_BGI-A2	93.78	933	58	0	23681	24613	83403379	83404311	0	1402
28E08	CA_chr7_BGI-A2	94.05	924	55	0	30083	31006	103018920	103019843	0	1402
28E08	CA_chr7_BGI-A2	92.91	973	56	12	95184	96147	119491965	119490997	0	1402
28E08	CA_chr7_BGI-A2	94.28	926	36	15	33981	34894	58733826	58732906	0	1400
28E08	CA_chr7_BGI-A2	92	1000	74	2	30147	31146	55866928	55867921	0	1399
28E08	CA_chr7_BGI-A2	92.54	992	49	16	25963	26929	107829140	107828149	0	1399
28E08	CA_chr7_BGI-A2	91.9	1000	74	2	21765	22763	55866928	55867921	0	1391
28E08	CA_chr7_BGI-A2	90.8	1044	91	4	21232	22272	86403112	86404153	0	1391
28E08	CA_chr7_BGI-A2	95.23	880	40	2	88843	89721	97574202	97573324	0	1391
28E08	CA_chr7_BGI-A2	90.93	1058	61	27	33977	35004	20304464	20303412	0	1389
28E08	CA_chr7_BGI-A2	93.39	938	62	0	24518	25455	58360479	58361416	0	1389
28E08	CA_chr7_BGI-A2	93.06	951	64	2	23561	24510	123230603	123231552	0	1389
28E08	CA_chr7_BGI-A2	92.75	965	62	6	36235	37197	108651374	108652332	0	1387
28E08	CA_chr7_BGI-A2	95.1	878	41	2	95338	96214	97574199	97573323	0	1382
28E08	CA_chr7_BGI-A2	90.78	1041	86	9	20178	21211	119770297	119769260	0	1382
28E08	CA_chr7_BGI-A2	92.7	959	66	1	31858	32812	62994851	62995809	0	1380
28E08	CA_chr7_BGI-A2	92.63	964	64	6	28216	29177	108651374	108652332	0	1380
28E08	CA_chr7_BGI-A2	92.37	970	71	1	29989	30955	15860815	15859846	0	1378
28E08	CA_chr7_BGI-A2	90.6	1042	94	2	29617	30654	86403112	86404153	0	1378
28E08	CA_chr7_BGI-A2	90.67	1050	74	17	19230	20272	8024446	8025478	0	1375
28E08	CA_chr7_BGI-A2	92.77	954	64	4	28231	29181	76053831	76052880	0	1375
28E08	CA_chr7_BGI-A2	90.43	1055	81	15	103407	104454	9381790	9380749	0	1371
28E08	CA_chr7_BGI-A2	91.33	1004	83	3	24935	25936	9402100	9401099	0	1369
28E08	CA_chr7_BGI-A2	94.38	890	50	0	30048	30937	82266085	82266974	0	1367
28E08	CA_chr7_BGI-A2	93.59	921	51	4	85594	86513	100575484	100574571	0	1367
28E08	CA_chr7_BGI-A2	91.14	1016	77	11	36091	37102	63934049	63933043	0	1365
28E08	CA_chr7_BGI-A2	91.86	995	55	15	33979	34948	107829142	107828149	0	1365
28E08	CA_chr7_BGI-A2	90.48	1050	77	16	38563	39606	8024446	8025478	0	1363
28E08	CA_chr7_BGI-A2	90.44	1056	71	19	103407	104454	116641058	116642091	0	1363
28E08	CA_chr7_BGI-A2	94.47	886	46	3	24024	24908	98588489	98589372	0	1362
28E08	CA_chr7_BGI-A2	91.99	974	70	7	28208	29177	15573837	15572868	0	1360
28E08	CA_chr7_BGI-A2	90.31	1042	95	6	28559	29596	119770299	119769260	0	1360
		92.2198	2351590
28O10	CA_chr7_BGI-A2	95.13	5070	244	2	58101	63168	15916988	15911920	0	7991
28O10	CA_chr7_BGI-A2	94.29	5079	260	13	58101	63175	105603123	105598071	0	7745
28O10	CA_chr7_BGI-A2	94.27	4937	267	14	58101	63030	47306105	47311032	0	7535
28O10	CA_chr7_BGI-A2	92.39	5083	366	13	58101	63176	113008272	113003204	0	7223
28O10	CA_chr7_BGI-A2	92.48	4960	362	10	58223	63176	39772355	39777309	0	7083
28O10	CA_chr7_BGI-A2	91.49	5016	416	10	58168	63176	19642020	19647031	0	6887
28O10	CA_chr7_BGI-A2	92.18	4780	355	15	58102	62871	68189783	68185013	0	6737
28O10	CA_chr7_BGI-A2	90.59	5078	454	19	58105	63168	51176865	51181932	0	6708
28O10	CA_chr7_BGI-A2	90.14	5000	463	27	58194	63176	74327335	74322349	0	6475
28O10	CA_chr7_BGI-A2	92.1	4594	349	8	58580	63168	33314126	33318710	0	6460
28O10	CA_chr7_BGI-A2	90.02	4938	466	22	58251	63176	25271268	25266346	0	6362
28O10	CA_chr7_BGI-A2	90.82	4608	404	16	58104	62700	85381645	85386244	0	6148
28O10	CA_chr7_BGI-A2	91.78	4427	347	13	58111	62526	55749624	55745204	0	6143
28O10	CA_chr7_BGI-A2	92.35	4311	327	2	58868	63176	95930384	95926075	0	6130
28O10	CA_chr7_BGI-A2	90.74	4598	407	17	58589	63176	20169534	20174122	0	6113
28O10	CA_chr7_BGI-A2	91.36	4442	372	6	58738	63176	15621801	15626233	0	6065
28O10	CA_chr7_BGI-A2	92.36	4256	317	3	58914	63167	12558507	12562756	0	6052
28O10	CA_chr7_BGI-A2	90.8	4543	387	15	58104	62640	22169220	22173737	0	6045
28O10	CA_chr7_BGI-A2	91.28	4440	369	15	58101	62530	9407273	9402842	0	6039
28O10	CA_chr7_BGI-A2	90.88	4428	386	14	58104	62520	114074441	114078861	0	5923
28O10	CA_chr7_BGI-A2	90.26	4538	407	26	58652	63176	19619692	19615177	0	5899
28O10	CA_chr7_BGI-A2	90.87	4271	379	9	58914	63176	55586315	55582048	0	5716
28O10	CA_chr7_BGI-A2	91.14	4178	357	10	59008	63176	35056329	35060502	0	5653
28O10	CA_chr7_BGI-A2	92.34	3969	303	1	59209	63176	48435449	48439417	0	5644
28O10	CA_chr7_BGI-A2	91.37	4125	315	29	58103	62211	125260625	125256526	0	5607
28O10	CA_chr7_BGI-A2	93.7	3745	227	7	58101	61840	22722954	22726694	0	5600
28O10	CA_chr7_BGI-A2	91.79	3973	304	18	58110	62067	58209788	58205823	0	5511
28O10	CA_chr7_BGI-A2	91.08	3877	325	17	58101	61969	63698501	63702364	0	5223
28O10	CA_chr7_BGI-A2	96.7	3122	80	11	69536	72651	51502046	51505150	0	5173
28O10	CA_chr7_BGI-A2	90.78	3840	339	7	59337	63176	388487	384663	0	5116
28O10	CA_chr7_BGI-A2	92.66	3531	247	10	58101	61624	15207103	15203578	0	5075
28O10	CA_chr7_BGI-A2	90.94	3775	335	7	59405	63176	121583412	121579642	0	5070
28O10	CA_chr7_BGI-A2	91.44	3690	307	8	58101	61784	31108807	31112493	0	5055
28O10	CA_chr7_BGI-A2	90.53	3813	341	12	59378	63176	74668185	74664379	0	5024
28O10	CA_chr7_BGI-A2	90.99	3708	324	9	59474	63176	102193524	102197226	0	4988
28O10	CA_chr7_BGI-A2	91.28	3623	309	6	58760	62379	51341566	51345184	0	4933
28O10	CA_chr7_BGI-A2	90.89	3666	324	10	59516	63176	26425819	26422159	0	4911
28O10	CA_chr7_BGI-A2	91.96	3433	276	0	59521	62953	57152049	57148617	0	4811
28O10	CA_chr7_BGI-A2	95.2	3040	121	21	69628	72651	80107581	80110611	0	4782
28O10	CA_chr7_BGI-A2	91.43	3476	287	10	58101	61569	83399816	83403287	0	4758
28O10	CA_chr7_BGI-A2	91.06	3490	291	18	58104	61581	65318586	65315106	0	4697
28O10	CA_chr7_BGI-A2	91.34	3431	291	6	59741	63168	67791148	67794575	0	4686
28O10	CA_chr7_BGI-A2	90.69	3532	300	22	58104	61623	10814803	10818317	0	4673
28O10	CA_chr7_BGI-A2	91.87	3321	257	11	58101	61415	68224334	68221021	0	4625
28O10	CA_chr7_BGI-A2	91.63	3359	257	8	59790	63148	97503630	97500296	0	4625
28O10	CA_chr7_BGI-A2	92.14	3294	231	16	58101	61373	23524771	23528057	0	4623
28O10	CA_chr7_BGI-A2	92.05	3272	219	20	113428	116690	71897218	71893979	0	4564
28O10	CA_chr7_BGI-A2	91.56	3319	256	15	58101	61412	85971118	85974419	0	4556
28O10	CA_chr7_BGI-A2	94.41	2917	135	23	69593	72495	105560299	105563201	0	4458
28O10	CA_chr7_BGI-A2	91.55	3231	269	4	59948	63176	76220959	76217731	0	4451
28O10	CA_chr7_BGI-A2	90.89	3325	286	12	58921	62232	75486712	75483392	0	4446
28O10	CA_chr7_BGI-A2	91.78	3163	259	1	59727	62889	108791897	108795058	0	4399
28O10	CA_chr7_BGI-A2	90.28	3375	302	22	58102	61463	112949792	112946431	0	4392
28O10	CA_chr7_BGI-A2	92.25	3098	233	5	58738	61829	122995944	122999040	0	4385
28O10	CA_chr7_BGI-A2	91.61	3124	244	15	58101	61215	33897310	33900424	0	4301
28O10	CA_chr7_BGI-A2	93.89	2817	171	1	59200	62015	15656066	15653250	0	4248
28O10	CA_chr7_BGI-A2	93.43	2860	184	4	60319	63176	42145839	42148696	0	4237
28O10	CA_chr7_BGI-A2	92.81	2949	172	21	69716	72651	118512343	118515264	0	4235
28O10	CA_chr7_BGI-A2	93.11	2844	187	7	58777	61614	19894167	19897007	0	4157
28O10	CA_chr7_BGI-A2	95.54	2600	112	4	70054	72651	117734218	117736815	0	4156
28O10	CA_chr7_BGI-A2	90.1	3212	301	15	58110	61309	35661017	35657811	0	4154
28O10	CA_chr7_BGI-A2	92.83	2859	203	2	60319	63176	58725606	58722749	0	4143
28O10	CA_chr7_BGI-A2	91.57	3012	228	13	59729	62731	94806546	94803552	0	4132
28O10	CA_chr7_BGI-A2	92.33	2919	200	10	59456	62374	116919284	116916390	0	4128
28O10	CA_chr7_BGI-A2	93.95	2729	165	0	60448	63176	123155325	123158053	0	4126
28O10	CA_chr7_BGI-A2	94.2	2707	146	11	69948	72649	125254437	125251737	0	4119
28O10	CA_chr7_BGI-A2	93.39	2783	181	3	60395	63176	92173647	92170867	0	4117
28O10	CA_chr7_BGI-A2	90.58	3121	269	17	51383	54495	18657596	18660699	0	4111
28O10	CA_chr7_BGI-A2	98.09	2359	39	5	96389	98741	8575820	8578178	0	4102
28O10	CA_chr7_BGI-A2	93.16	2794	188	2	59120	61911	24589330	24586538	0	4098
28O10	CA_chr7_BGI-A2	91.02	3030	270	2	59912	62941	93398538	93401565	0	4087
28O10	CA_chr7_BGI-A2	90.16	3150	295	12	58104	61243	20422902	20419758	0	4085
28O10	CA_chr7_BGI-A2	98.01	2356	41	5	96389	98738	71764259	71766614	0	4085
28O10	CA_chr7_BGI-A2	91.12	3007	253	7	60170	63176	55625193	55622201	0	4069
28O10	CA_chr7_BGI-A2	97.72	2364	46	7	96385	98741	57446307	57448669	0	4060
28O10	CA_chr7_BGI-A2	97.71	2360	48	5	96388	98741	98532008	98529649	0	4054
28O10	CA_chr7_BGI-A2	92.01	2890	226	3	60287	63176	109897159	109900043	0	4052
28O10	CA_chr7_BGI-A2	90.54	3075	273	15	58110	61172	121413851	121410783	0	4050
28O10	CA_chr7_BGI-A2	97.67	2360	49	5	96388	98741	108611940	108614299	0	4048
28O10	CA_chr7_BGI-A2	90.55	3058	287	2	60111	63168	44133422	44136477	0	4045
28O10	CA_chr7_BGI-A2	91.95	2882	232	0	59809	62690	82271635	82274516	0	4037
28O10	CA_chr7_BGI-A2	90.23	3110	278	13	51394	54495	7404721	7407812	0	4036
28O10	CA_chr7_BGI-A2	97.39	2374	54	7	96374	98741	45278753	45281124	0	4034
28O10	CA_chr7_BGI-A2	97.58	2359	49	7	96389	98741	81185672	81183316	0	4034
28O10	CA_chr7_BGI-A2	97.54	2361	50	7	96388	98741	9421133	9418774	0	4032
28O10	CA_chr7_BGI-A2	97.5	2363	52	4	96385	98741	124317973	124320334	0	4030
28O10	CA_chr7_BGI-A2	97.42	2364	52	8	96385	98741	117789028	117786667	0	4019
28O10	CA_chr7_BGI-A2	91.34	2944	245	9	58101	61039	15539159	15542097	0	4015
28O10	CA_chr7_BGI-A2	97.46	2359	51	8	96389	98741	84115465	84117820	0	4015
28O10	CA_chr7_BGI-A2	91.03	2988	244	5	60190	63176	125369550	125372514	0	4012
28O10	CA_chr7_BGI-A2	97.14	2375	59	7	96373	98741	45714611	45716982	0	4000
28O10	CA_chr7_BGI-A2	97.37	2354	55	6	96394	98741	124906359	124908711	0	3997
28O10	CA_chr7_BGI-A2	90.33	3051	285	10	63475	66522	73060945	73057902	0	3991
28O10	CA_chr7_BGI-A2	97.2	2361	58	7	96388	98741	13791064	13793423	0	3988
28O10	CA_chr7_BGI-A2	97.67	2322	48	5	96389	98705	56749277	56746957	0	3984
28O10	CA_chr7_BGI-A2	90.39	3039	281	11	63469	66504	113005598	113002568	0	3984
28O10	CA_chr7_BGI-A2	97.16	2361	58	8	96388	98741	2399504	2397146	0	3980
28O10	CA_chr7_BGI-A2	90.27	3051	287	10	63475	66522	102210872	102207829	0	3980
28O10	CA_chr7_BGI-A2	90.23	3051	288	10	63475	66522	3300269	3297226	0	3975
28O10	CA_chr7_BGI-A2	97.12	2359	61	6	96389	98741	75600899	75598542	0	3973
28O10	CA_chr7_BGI-A2	91.75	2859	234	2	60319	63176	1260528	1257671	0	3971
28O10	CA_chr7_BGI-A2	97.63	2320	45	6	96432	98741	30915218	30917537	0	3971
28O10	CA_chr7_BGI-A2	90	3081	295	13	63475	66551	121582030	121578959	0	3971
28O10	CA_chr7_BGI-A2	97.12	2361	50	11	96388	98741	40348107	40345758	0	3967
28O10	CA_chr7_BGI-A2	97.63	2316	49	5	96432	98741	98870732	98873047	0	3967
28O10	CA_chr7_BGI-A2	97.66	2311	48	3	96437	98741	96357787	96355477	0	3964
28O10	CA_chr7_BGI-A2	97.03	2360	58	8	96388	98741	89996374	89998727	0	3960
28O10	CA_chr7_BGI-A2	93.26	2687	174	6	59675	62359	8268731	8271412	0	3952
28O10	CA_chr7_BGI-A2	92.03	2835	192	13	60365	63176	119769259	119766436	0	3952
28O10	CA_chr7_BGI-A2	91.61	2860	236	4	60319	63176	113712784	113715641	0	3949
28O10	CA_chr7_BGI-A2	96.86	2359	67	6	96389	98740	68207777	68210135	0	3940
28O10	CA_chr7_BGI-A2	92	2801	223	1	60368	63168	22143255	22146054	0	3930
28O10	CA_chr7_BGI-A2	91.8	2828	222	9	58101	60921	67863165	67860341	0	3928
28O10	CA_chr7_BGI-A2	96.69	2359	70	7	96389	98741	74629260	74626904	0	3917
28O10	CA_chr7_BGI-A2	97.51	2291	49	7	96388	98673	120014388	120012101	0	3908
28O10	CA_chr7_BGI-A2	90.23	2999	283	10	63475	66470	102194837	102197828	0	3906
28O10	CA_chr7_BGI-A2	91.92	2796	218	6	60385	63176	60504321	60507112	0	3904
28O10	CA_chr7_BGI-A2	96.57	2364	59	12	96384	98741	36775911	36778258	0	3897
28O10	CA_chr7_BGI-A2	96.52	2359	72	5	96389	98741	11001239	11003593	0	3893
28O10	CA_chr7_BGI-A2	91.26	2861	244	6	60319	63176	19514352	19517209	0	3893
28O10	CA_chr7_BGI-A2	96.53	2360	64	11	96389	98738	34935378	34937729	0	3888
28O10	CA_chr7_BGI-A2	91.8	2791	228	1	60387	63176	39489665	39486875	0	3884
28O10	CA_chr7_BGI-A2	96.31	2359	81	5	96389	98741	23985734	23988092	0	3869
28O10	CA_chr7_BGI-A2	96.38	2351	80	4	96388	98733	8109561	8111911	0	3866
28O10	CA_chr7_BGI-A2	96.27	2359	82	5	96389	98741	92829998	92832356	0	3864
28O10	CA_chr7_BGI-A2	94.03	2545	152	0	59704	62248	83327649	83325105	0	3858
28O10	CA_chr7_BGI-A2	91.7	2784	224	7	60396	63176	7056022	7058801	0	3855
28O10	CA_chr7_BGI-A2	90.5	2927	263	12	63475	66398	59976936	59974022	0	3851
28O10	CA_chr7_BGI-A2	93.66	2570	161	2	60314	62883	68103945	68101378	0	3842
28O10	CA_chr7_BGI-A2	90.98	2859	244	6	60319	63176	24718590	24715745	0	3838
28O10	CA_chr7_BGI-A2	90.34	2931	274	6	63552	66479	123155736	123158660	0	3836
28O10	CA_chr7_BGI-A2	92.5	2679	198	3	60498	63176	65705834	65708509	0	3831
28O10	CA_chr7_BGI-A2	93.52	2563	164	2	60614	63176	6420845	6423405	0	3812
28O10	CA_chr7_BGI-A2	91.82	2727	221	2	59432	62157	117825031	117827756	0	3799
28O10	CA_chr7_BGI-A2	96.46	2316	54	14	96453	98741	49444505	49446819	0	3797
28O10	CA_chr7_BGI-A2	90.24	2910	274	10	59783	62688	94627596	94630499	0	3792
28O10	CA_chr7_BGI-A2	93.91	2512	151	1	59087	61596	8834987	8832476	0	3790
28O10	CA_chr7_BGI-A2	90.63	2859	258	10	63475	66330	35058113	35060964	0	3786
28O10	CA_chr7_BGI-A2	93.85	2536	115	19	69716	72240	125264973	125262468	0	3781
28O10	CA_chr7_BGI-A2	95.55	2360	98	6	96388	98741	64063948	64066306	0	3770
28O10	CA_chr7_BGI-A2	91.89	2699	209	1	60332	63030	67925473	67928161	0	3762
28O10	CA_chr7_BGI-A2	93.24	2560	163	7	60319	62876	63584867	63582316	0	3760
28O10	CA_chr7_BGI-A2	95.51	2359	94	5	96389	98741	58538013	58535661	0	3759
28O10	CA_chr7_BGI-A2	90.4	2886	235	40	69787	72651	81711411	81708547	0	3757
28O10	CA_chr7_BGI-A2	90.72	2814	256	5	59976	62787	48431773	48428963	0	3746
28O10	CA_chr7_BGI-A2	95.89	2309	95	0	59315	61623	94041317	94043625	0	3738
28O10	CA_chr7_BGI-A2	95.3	2361	102	7	96389	98741	11856647	11854288	0	3736
28O10	CA_chr7_BGI-A2	95.25	2360	105	6	96389	98741	64059641	64062000	0	3731
28O10	CA_chr7_BGI-A2	90.77	2805	239	19	63958	66750	11399896	11402692	0	3727
28O10	CA_chr7_BGI-A2	90.78	2798	247	11	63475	66269	112592157	112589368	0	3727
28O10	CA_chr7_BGI-A2	95.25	2358	103	8	96388	98738	67244861	67247216	0	3725
28O10	CA_chr7_BGI-A2	95.17	2359	108	5	96389	98741	81273515	81275873	0	3720
28O10	CA_chr7_BGI-A2	96.63	2253	53	12	54496	56743	51501802	51504036	0	3718
28O10	CA_chr7_BGI-A2	90.46	2819	259	10	63475	66290	74324738	74321927	0	3707
28O10	CA_chr7_BGI-A2	92.44	2594	191	4	60583	63176	80078783	80076195	0	3699
28O10	CA_chr7_BGI-A2	95	2360	111	4	96388	98741	50817673	50820031	0	3698
28O10	CA_chr7_BGI-A2	93.45	2490	163	0	60183	62672	57993463	57990974	0	3696
28O10	CA_chr7_BGI-A2	90.75	2768	246	9	63475	66239	1260060	1257300	0	3685
28O10	CA_chr7_BGI-A2	90.09	2846	269	11	58460	61297	58268914	58266074	0	3681
28O10	CA_chr7_BGI-A2	92.55	2576	177	10	58101	60663	11053642	11051069	0	3679
28O10	CA_chr7_BGI-A2	90.55	2784	257	6	63513	66293	103314245	103317025	0	3679
28O10	CA_chr7_BGI-A2	90.59	2783	246	6	60395	63176	19557935	19555168	0	3674
28O10	CA_chr7_BGI-A2	90.34	2806	261	10	63475	66277	42146307	42149105	0	3672
28O10	CA_chr7_BGI-A2	90.84	2751	238	14	63475	66220	47287954	47285213	0	3672
28O10	CA_chr7_BGI-A2	92.85	2544	162	20	70117	72651	82968119	82965587	0	3672
28O10	CA_chr7_BGI-A2	90.49	2787	242	16	58101	60881	9478451	9481220	0	3666
28O10	CA_chr7_BGI-A2	90.51	2772	262	1	60404	63175	123650517	123647747	0	3661
28O10	CA_chr7_BGI-A2	90.54	2769	251	11	63475	66239	39489265	39486504	0	3651
28O10	CA_chr7_BGI-A2	90.13	2826	251	26	69838	72649	7020062	7017251	0	3648
28O10	CA_chr7_BGI-A2	93.63	2449	144	10	60558	63006	95618264	95620700	0	3648
28O10	CA_chr7_BGI-A2	90.5	2768	253	10	63475	66239	98503172	98505932	0	3646
28O10	CA_chr7_BGI-A2	90.47	2769	254	10	63475	66240	7449359	7452120	0	3642
28O10	CA_chr7_BGI-A2	90.47	2769	254	10	63475	66240	15054272	15057033	0	3642
28O10	CA_chr7_BGI-A2	90.47	2769	254	10	63475	66240	102589574	102592335	0	3642
28O10	CA_chr7_BGI-A2	90.46	2768	254	10	63475	66239	5275958	5278718	0	3640
28O10	CA_chr7_BGI-A2	90.46	2768	254	10	63475	66239	5901282	5904042	0	3640
28O10	CA_chr7_BGI-A2	90.46	2768	254	10	63475	66239	16244208	16241448	0	3640
28O10	CA_chr7_BGI-A2	90.46	2768	254	10	63475	66239	20179829	20182589	0	3640
28O10	CA_chr7_BGI-A2	90.46	2768	254	10	63475	66239	58717042	58714282	0	3640
28O10	CA_chr7_BGI-A2	90.46	2768	254	10	63475	66239	83729844	83732604	0	3640
28O10	CA_chr7_BGI-A2	90.46	2768	254	10	63475	66239	97636668	97639428	0	3640
28O10	CA_chr7_BGI-A2	90.46	2768	254	10	63475	66239	98781346	98784106	0	3640
28O10	CA_chr7_BGI-A2	90.46	2768	254	10	63475	66239	113721348	113724108	0	3640
28O10	CA_chr7_BGI-A2	90.44	2772	254	11	63475	66243	123638391	123641154	0	3640
28O10	CA_chr7_BGI-A2	91.65	2624	218	1	60545	63168	49241553	49244175	0	3631
28O10	CA_chr7_BGI-A2	90.39	2768	256	10	63475	66239	123203130	123200370	0	3629
28O10	CA_chr7_BGI-A2	91.83	2606	207	3	60572	63176	27032042	27029442	0	3627
28O10	CA_chr7_BGI-A2	92.37	2555	181	9	114147	116690	6861495	6858944	0	3626
28O10	CA_chr7_BGI-A2	92.35	2549	183	11	114147	116690	7925070	7922529	0	3616
28O10	CA_chr7_BGI-A2	91.3	2645	229	1	60532	63176	103536311	103533668	0	3609
28O10	CA_chr7_BGI-A2	90.39	2746	257	7	63496	66239	94587399	94584659	0	3602
28O10	CA_chr7_BGI-A2	90.25	2768	248	14	63475	66239	24718122	24715374	0	3596
28O10	CA_chr7_BGI-A2	90.1	2768	264	10	63475	66239	125370125	125372885	0	3585
28O10	CA_chr7_BGI-A2	91.37	2619	225	1	63622	66239	36231963	36234581	0	3583
28O10	CA_chr7_BGI-A2	92.24	2552	162	21	114147	116690	104813002	104815525	0	3583
28O10	CA_chr7_BGI-A2	92.05	2554	188	12	114147	116690	105583976	105586524	0	3578
28O10	CA_chr7_BGI-A2	90.2	2756	251	18	59709	62454	103446634	103449380	0	3576
28O10	CA_chr7_BGI-A2	94.28	2360	95	26	96389	98741	69368919	69366593	0	3574
28O10	CA_chr7_BGI-A2	94.66	2305	118	2	60653	62957	26452523	26450224	0	3570
28O10	CA_chr7_BGI-A2	94.07	2362	122	15	96388	98738	94894949	94892595	0	3570
28O10	CA_chr7_BGI-A2	92	2550	190	12	114147	116690	10963111	10960570	0	3567
28O10	CA_chr7_BGI-A2	94	2368	121	18	96384	98738	59914287	59911928	0	3567
28O10	CA_chr7_BGI-A2	90.32	2727	249	13	63475	66198	80078579	80075865	0	3559
28O10	CA_chr7_BGI-A2	94.26	2335	117	14	96389	98712	361409	359081	0	3554
28O10	CA_chr7_BGI-A2	93.95	2362	123	17	96389	98738	9941332	9943685	0	3552
28O10	CA_chr7_BGI-A2	91.14	2618	230	2	59559	62176	76675860	76678475	0	3548
28O10	CA_chr7_BGI-A2	92.33	2491	189	2	60686	63176	97764467	97766955	0	3541
28O10	CA_chr7_BGI-A2	91.19	2612	216	11	58101	60705	26455268	26452664	0	3537
28O10	CA_chr7_BGI-A2	91.48	2583	203	15	58103	60675	85633510	85636085	0	3535
28O10	CA_chr7_BGI-A2	91.25	2594	227	0	60583	63176	24211784	24209191	0	3533
28O10	CA_chr7_BGI-A2	91.97	2528	186	9	114177	116690	19828299	19830823	0	3528
28O10	CA_chr7_BGI-A2	93.73	2361	130	15	96389	98738	82406756	82404403	0	3524
28O10	CA_chr7_BGI-A2	92.67	2442	177	2	59927	62367	19568166	19565726	0	3517
28O10	CA_chr7_BGI-A2	93.85	2340	134	9	70316	72651	71510934	71513267	0	3515
28O10	CA_chr7_BGI-A2	93.65	2363	128	17	96388	98738	64506286	64508638	0	3513
28O10	CA_chr7_BGI-A2	91.42	2564	217	2	59657	62220	108784278	108786838	0	3513
28O10	CA_chr7_BGI-A2	91.91	2535	167	21	114177	116690	83555608	83553091	0	3511
28O10	CA_chr7_BGI-A2	91.41	2562	218	2	60616	63176	98503001	98505561	0	3511
28O10	CA_chr7_BGI-A2	93.61	2362	132	16	96389	98738	4976527	4978881	0	3507
28O10	CA_chr7_BGI-A2	91.54	2554	200	13	114147	116689	82327636	82330184	0	3506
28O10	CA_chr7_BGI-A2	93.57	2364	129	18	96389	98738	108003423	108001069	0	3502
28O10	CA_chr7_BGI-A2	92.09	2490	190	6	58101	60585	68021968	68024455	0	3500
28O10	CA_chr7_BGI-A2	93.53	2363	134	16	96388	98738	5235467	5233112	0	3498
28O10	CA_chr7_BGI-A2	93.49	2366	134	17	96388	98741	123550911	123548554	0	3498
28O10	CA_chr7_BGI-A2	93.57	2364	122	24	96389	98738	95708821	95706474	0	3496
28O10	CA_chr7_BGI-A2	93.45	2367	133	17	96388	98738	36061817	36064177	0	3493
28O10	CA_chr7_BGI-A2	93.48	2363	131	17	96388	98738	103511754	103514105	0	3489
28O10	CA_chr7_BGI-A2	91.32	2580	185	24	114147	116690	57082499	57085075	0	3487
28O10	CA_chr7_BGI-A2	91.06	2584	221	10	63475	66055	76220120	76217544	0	3483
28O10	CA_chr7_BGI-A2	92.66	2439	148	14	58101	60534	80109748	80112160	0	3483
28O10	CA_chr7_BGI-A2	90.39	2653	245	10	63475	66124	67792194	67794839	0	3478
28O10	CA_chr7_BGI-A2	93.43	2358	134	17	96389	98735	48197147	48199494	0	3476
28O10	CA_chr7_BGI-A2	91.42	2552	193	25	70117	72655	65531128	65533666	0	3476
28O10	CA_chr7_BGI-A2	93.31	2363	140	15	96388	98738	120438046	120435690	0	3472
28O10	CA_chr7_BGI-A2	91.39	2544	197	19	70117	72651	62998336	62995806	0	3465
28O10	CA_chr7_BGI-A2	93.23	2364	141	16	96388	98738	10192778	10190421	0	3461
28O10	CA_chr7_BGI-A2	93.23	2364	138	18	96388	98738	57849985	57852339	0	3459
28O10	CA_chr7_BGI-A2	93.19	2363	142	16	96388	98738	72711128	72713483	0	3454
28O10	CA_chr7_BGI-A2	93.18	2362	141	17	96389	98738	20345010	20342657	0	3452
28O10	CA_chr7_BGI-A2	93.14	2362	143	16	96389	98738	7674544	7676898	0	3446
28O10	CA_chr7_BGI-A2	93.18	2359	141	17	96388	98733	8114013	8116364	0	3446
28O10	CA_chr7_BGI-A2	94.01	2272	136	0	60578	62849	9006373	9008644	0	3443
28O10	CA_chr7_BGI-A2	93.14	2362	139	17	96389	98738	47173018	47170668	0	3443
28O10	CA_chr7_BGI-A2	93.05	2361	146	14	96389	98738	108136084	108138437	0	3435
28O10	CA_chr7_BGI-A2	93.21	2340	147	10	70316	72651	58103316	58105647	0	3430
28O10	CA_chr7_BGI-A2	92.98	2364	146	17	96388	98738	24947045	24944689	0	3428
28O10	CA_chr7_BGI-A2	93.01	2362	144	17	96389	98738	108181963	108184315	0	3428
28O10	CA_chr7_BGI-A2	94.89	2191	111	1	60086	62276	105324824	105327013	0	3424
28O10	CA_chr7_BGI-A2	93.28	2323	150	4	58101	60419	71503825	71506145	0	3421
28O10	CA_chr7_BGI-A2	93.01	2362	131	23	96389	98738	118648875	118651214	0	3417
28O10	CA_chr7_BGI-A2	92.97	2362	137	21	96389	98738	1358406	1360750	0	3415
28O10	CA_chr7_BGI-A2	92.9	2365	141	21	96389	98738	5016422	5018774	0	3411
28O10	CA_chr7_BGI-A2	91.02	2549	200	28	70117	72651	55839146	55841679	0	3411
28O10	CA_chr7_BGI-A2	92.88	2347	167	0	60822	63168	102687193	102684847	0	3410
28O10	CA_chr7_BGI-A2	91.17	2537	184	21	114177	116690	101751989	101749470	0	3408
28O10	CA_chr7_BGI-A2	91.43	2485	210	3	63715	66197	2996187	2998670	0	3406
28O10	CA_chr7_BGI-A2	90.4	2595	239	10	63475	66066	62955884	62958471	0	3404
28O10	CA_chr7_BGI-A2	93.17	2327	141	6	60860	63168	19919428	19921754	0	3400
28O10	CA_chr7_BGI-A2	92.73	2367	152	17	96385	98738	24965501	24963142	0	3400
28O10	CA_chr7_BGI-A2	92.24	2398	186	0	60381	62778	74284920	74287317	0	3398
28O10	CA_chr7_BGI-A2	92.85	2362	138	20	96389	98738	59775097	59777439	0	3397
28O10	CA_chr7_BGI-A2	95.01	2165	103	5	70491	72651	80127249	80129412	0	3395
28O10	CA_chr7_BGI-A2	92.85	2362	132	25	96389	98738	10392579	10390243	0	3391
28O10	CA_chr7_BGI-A2	90.82	2539	223	10	63475	66010	17344015	17346546	0	3389
28O10	CA_chr7_BGI-A2	92.76	2363	141	20	96388	98738	74807516	74809860	0	3389
28O10	CA_chr7_BGI-A2	90.73	2558	207	29	70117	72658	15041418	15038875	0	3384
28O10	CA_chr7_BGI-A2	90.05	2632	235	20	51043	53654	55228321	55225697	0	3384
28O10	CA_chr7_BGI-A2	92.54	2372	153	15	96387	98738	118563846	118566213	0	3378
28O10	CA_chr7_BGI-A2	94.23	2202	127	0	60975	63176	105415489	105417690	0	3363
28O10	CA_chr7_BGI-A2	92.47	2363	155	17	96388	98738	109939018	109941369	0	3356
28O10	CA_chr7_BGI-A2	91.73	2418	196	3	58905	61319	56161292	56163708	0	3354
28O10	CA_chr7_BGI-A2	93.16	2294	140	12	96389	98671	9104451	9106738	0	3350
28O10	CA_chr7_BGI-A2	90.56	2554	208	31	70117	72651	55816940	55819479	0	3350
28O10	CA_chr7_BGI-A2	90.86	2549	162	35	114147	116687	94743091	94740606	0	3350
28O10	CA_chr7_BGI-A2	94.51	2185	97	19	96566	98741	22237362	22235192	0	3349
28O10	CA_chr7_BGI-A2	91.28	2455	212	2	60319	62772	62521495	62523948	0	3347
28O10	CA_chr7_BGI-A2	90.53	2534	230	10	63475	66005	118764185	118761659	0	3341
28O10	CA_chr7_BGI-A2	94.54	2161	101	14	96386	98535	98309492	98311646	0	3321
28O10	CA_chr7_BGI-A2	92.6	2352	105	42	96430	98741	96352985	96350663	0	3315
28O10	CA_chr7_BGI-A2	90.3	2526	241	3	60653	63176	85244832	85247355	0	3304
28O10	CA_chr7_BGI-A2	92.88	2276	161	1	60901	63176	95636830	95634556	0	3304
28O10	CA_chr7_BGI-A2	91.22	2426	207	6	60754	63176	118764218	118761796	0	3295
28O10	CA_chr7_BGI-A2	94.16	2159	125	1	60797	62955	20182954	20185111	0	3288
28O10	CA_chr7_BGI-A2	91.79	2388	151	27	96389	98738	73177343	73179723	0	3282
28O10	CA_chr7_BGI-A2	93.46	2201	144	0	60967	63167	15412205	15410005	0	3267
28O10	CA_chr7_BGI-A2	91.94	2333	187	1	59543	61875	2948097	2950428	0	3265
28O10	CA_chr7_BGI-A2	90.02	2536	229	10	60653	63167	121820084	121817552	0	3260
28O10	CA_chr7_BGI-A2	93.18	2214	149	2	60359	62571	47327679	47329891	0	3251
28O10	CA_chr7_BGI-A2	93.22	2199	148	1	60917	63114	49348200	49350398	0	3234
28O10	CA_chr7_BGI-A2	92.75	2248	146	14	96388	98624	6662598	6660357	0	3232
28O10	CA_chr7_BGI-A2	90.9	2418	194	18	114282	116690	41910715	41908315	0	3223
28O10	CA_chr7_BGI-A2	91.15	2372	204	6	60808	63176	103314231	103316599	0	3212
28O10	CA_chr7_BGI-A2	93.62	2146	137	0	60756	62901	52761900	52764045	0	3205
28O10	CA_chr7_BGI-A2	91.63	2342	158	18	114149	116476	125189484	125191801	0	3205
28O10	CA_chr7_BGI-A2	92.22	2262	176	0	60915	63176	82266974	82269235	0	3203
28O10	CA_chr7_BGI-A2	91.06	2372	208	4	60807	63176	94587399	94585030	0	3203
28O10	CA_chr7_BGI-A2	90.27	2456	226	12	58141	60589	97479850	97482299	0	3199
28O10	CA_chr7_BGI-A2	91.57	2314	190	5	60423	62733	44961329	44959018	0	3188
28O10	CA_chr7_BGI-A2	90.15	2447	233	7	58105	60546	71003277	71000834	0	3177
28O10	CA_chr7_BGI-A2	90.19	2425	229	8	58367	60786	57513074	57510654	0	3151
28O10	CA_chr7_BGI-A2	91.73	2274	171	13	114428	116690	118797599	118799866	0	3142
28O10	CA_chr7_BGI-A2	90.36	2397	213	11	58101	60485	52759465	52761855	0	3131
28O10	CA_chr7_BGI-A2	96.86	1879	45	7	96389	98262	92102217	92100348	0	3131
28O10	CA_chr7_BGI-A2	92.08	2222	176	0	60917	63138	57510349	57508128	0	3129
28O10	CA_chr7_BGI-A2	90.71	2357	200	13	58101	60442	31020581	31022933	0	3121
28O10	CA_chr7_BGI-A2	91.73	2249	184	2	60929	63176	36231963	36234210	0	3121
28O10	CA_chr7_BGI-A2	91.41	2294	169	16	114147	116420	8238568	8236283	0	3120
28O10	CA_chr7_BGI-A2	93.32	2125	122	10	60170	62276	102434526	102436648	0	3120
28O10	CA_chr7_BGI-A2	90.39	2372	223	5	59336	61705	71821840	71824208	0	3112
28O10	CA_chr7_BGI-A2	95.01	1984	92	7	70674	72651	73249844	73251826	0	3109
28O10	CA_chr7_BGI-A2	90.33	2369	228	1	63660	66027	15412205	15409837	0	3105
28O10	CA_chr7_BGI-A2	90.18	2383	228	5	59107	61485	84890915	84893295	0	3099
28O10	CA_chr7_BGI-A2	90.51	2361	198	12	59657	62017	26320729	26318395	0	3096
28O10	CA_chr7_BGI-A2	95.83	1920	73	6	96388	98302	92853618	92855535	0	3096
28O10	CA_chr7_BGI-A2	92.55	2162	153	7	58104	60262	107043010	107040854	0	3094
28O10	CA_chr7_BGI-A2	93.62	2069	130	2	59373	61440	8552408	8550341	0	3088
28O10	CA_chr7_BGI-A2	90.57	2343	206	11	58101	60434	16069187	16071523	0	3088
28O10	CA_chr7_BGI-A2	98.03	1779	30	4	96388	98161	23029714	23027936	0	3086
28O10	CA_chr7_BGI-A2	94.01	2037	122	0	59723	61759	41989218	41987182	0	3086
28O10	CA_chr7_BGI-A2	92.79	2136	144	8	58101	60231	58104786	58106916	0	3083
28O10	CA_chr7_BGI-A2	93.55	2076	118	14	96388	98453	123546625	123544556	0	3077
28O10	CA_chr7_BGI-A2	92.83	2119	152	0	61057	63175	71000589	70998471	0	3072
28O10	CA_chr7_BGI-A2	95.68	1921	63	18	54841	56748	80107588	80109501	0	3070
28O10	CA_chr7_BGI-A2	90.03	2388	214	23	70279	72653	99291805	99289429	0	3070
28O10	CA_chr7_BGI-A2	92.99	2111	125	14	113428	115530	67763009	67765104	0	3057
28O10	CA_chr7_BGI-A2	92.34	2140	164	0	60356	62495	42111812	42109673	0	3044
28O10	CA_chr7_BGI-A2	91.97	2155	173	0	61022	63176	2996187	2998341	0	3022
28O10	CA_chr7_BGI-A2	92.24	2139	140	20	42454	44577	103253556	103255683	0	3007
28O10	CA_chr7_BGI-A2	90.7	2257	209	1	59368	61624	97784975	97782720	0	3003
28O10	CA_chr7_BGI-A2	93.98	1978	119	0	60022	61999	108358767	108356790	0	2994
28O10	CA_chr7_BGI-A2	90.46	2274	209	7	58568	60836	11233797	11236067	0	2990
28O10	CA_chr7_BGI-A2	92.37	2109	147	10	114591	116690	86963559	86965662	0	2990
28O10	CA_chr7_BGI-A2	92.91	2058	142	4	60645	62700	99712017	99709962	0	2988
28O10	CA_chr7_BGI-A2	90.44	2269	215	2	59362	61629	2572149	2569882	0	2987
28O10	CA_chr7_BGI-A2	92.59	2093	132	18	42464	44547	89720189	89718111	0	2985
28O10	CA_chr7_BGI-A2	90.36	2282	205	12	58101	60373	22137762	22140037	0	2981
28O10	CA_chr7_BGI-A2	90.41	2262	216	1	63979	66239	120988055	120990316	0	2974
28O10	CA_chr7_BGI-A2	91.9	2137	155	17	42454	44577	54367440	54369571	0	2972
28O10	CA_chr7_BGI-A2	98.12	1704	27	4	96432	98130	16891460	16893163	0	2964
28O10	CA_chr7_BGI-A2	93.78	1992	92	27	54765	56745	105560274	105562244	0	2963
28O10	CA_chr7_BGI-A2	91.56	2145	180	1	59675	61819	49131384	49133527	0	2957
28O10	CA_chr7_BGI-A2	90.25	2257	209	10	63469	65722	67925913	67928161	0	2939
28O10	CA_chr7_BGI-A2	95.25	1852	86	2	70802	72651	94071646	94073497	0	2931
28O10	CA_chr7_BGI-A2	90.37	2242	203	11	58101	60335	124094065	124096300	0	2931
28O10	CA_chr7_BGI-A2	95.74	1809	52	14	96385	98175	13488974	13490775	0	2891
28O10	CA_chr7_BGI-A2	96.82	1731	43	9	96388	98112	48201588	48203312	0	2881
28O10	CA_chr7_BGI-A2	90.88	2149	187	7	58296	60439	58821775	58819631	0	2874
28O10	CA_chr7_BGI-A2	92.66	2031	91	28	54493	56496	41993360	41991361	0	2872
28O10	CA_chr7_BGI-A2	92.83	1994	124	17	96389	98371	45516463	45514478	0	2872
28O10	CA_chr7_BGI-A2	93.51	1941	111	13	114758	116690	112898696	112900629	0	2872
28O10	CA_chr7_BGI-A2	94.83	1839	95	0	61338	63176	118509507	118511345	0	2870
28O10	CA_chr7_BGI-A2	91.16	2115	181	4	58287	60397	1247023	1244911	0	2865
28O10	CA_chr7_BGI-A2	91.19	2112	179	4	64416	66522	7522853	7520744	0	2863
28O10	CA_chr7_BGI-A2	90.03	2236	189	27	42494	44717	36396832	36399045	0	2863
28O10	CA_chr7_BGI-A2	90.13	2199	215	2	63610	65806	49348200	49350398	0	2857
28O10	CA_chr7_BGI-A2	94.12	1889	91	11	41468	43339	13579852	13577967	0	2856
28O10	CA_chr7_BGI-A2	96.59	1730	45	10	96389	98112	86973043	86974764	0	2856
28O10	CA_chr7_BGI-A2	92.63	1994	130	13	114708	116690	20150687	20148700	0	2852
28O10	CA_chr7_BGI-A2	96.53	1730	49	8	96389	98112	120687546	120685822	0	2852
28O10	CA_chr7_BGI-A2	96.48	1731	50	8	96388	98112	10655897	10654172	0	2848
28O10	CA_chr7_BGI-A2	90.84	2128	193	1	61049	63176	81865716	81867841	0	2848
28O10	CA_chr7_BGI-A2	91.59	2069	163	10	58101	60162	10135076	10133012	0	2846
28O10	CA_chr7_BGI-A2	90.6	2150	197	4	64095	66243	24089801	24091946	0	2846
28O10	CA_chr7_BGI-A2	96.42	1730	51	6	96389	98112	17379525	17377801	0	2841
28O10	CA_chr7_BGI-A2	92.34	1998	152	1	60667	62664	70986556	70984560	0	2841
28O10	CA_chr7_BGI-A2	93.88	1895	95	17	96385	98266	34932618	34934504	0	2837
28O10	CA_chr7_BGI-A2	91.15	2091	185	0	64158	66248	124097692	124099782	0	2837
28O10	CA_chr7_BGI-A2	91.74	2046	161	6	58102	60143	61202648	61204689	0	2835
28O10	CA_chr7_BGI-A2	92.59	1970	146	0	61199	63168	36667436	36669405	0	2830
28O10	CA_chr7_BGI-A2	93.5	1907	113	10	70316	72219	51415520	51413622	0	2824
28O10	CA_chr7_BGI-A2	93.35	1909	127	0	61267	63175	15036934	15035026	0	2822
28O10	CA_chr7_BGI-A2	91.47	2063	161	13	58213	60267	49345690	49347745	0	2820
28O10	CA_chr7_BGI-A2	92.63	1968	133	9	114147	116109	118519859	118521819	0	2820
28O10	CA_chr7_BGI-A2	90.6	2127	195	4	58101	60224	98135668	98133544	0	2815
28O10	CA_chr7_BGI-A2	93.81	1874	111	5	96867	98738	102097230	102095360	0	2813
28O10	CA_chr7_BGI-A2	93.62	1880	120	0	60765	62644	108630033	108631912	0	2808
28O10	CA_chr7_BGI-A2	92.63	1968	118	11	61228	63168	77011828	77009861	0	2806
28O10	CA_chr7_BGI-A2	96.01	1731	58	8	96388	98112	125266923	125265198	0	2804
28O10	CA_chr7_BGI-A2	95.41	1764	74	5	96977	98738	27195717	27193959	0	2802
28O10	CA_chr7_BGI-A2	93.43	1887	123	1	61290	63176	121407365	121405480	0	2796
28O10	CA_chr7_BGI-A2	95.09	1772	84	3	96954	98724	81991632	81993401	0	2787
28O10	CA_chr7_BGI-A2	93.64	1872	101	15	96389	98248	124840240	124842105	0	2782
28O10	CA_chr7_BGI-A2	92.64	1942	126	16	114758	116690	85891660	85889727	0	2778
28O10	CA_chr7_BGI-A2	94.41	1806	101	0	61343	63148	121477335	121475530	0	2776
28O10	CA_chr7_BGI-A2	90.46	2128	159	35	70543	72651	58567480	58569582	0	2765
28O10	CA_chr7_BGI-A2	91.63	2007	157	9	114147	116146	82334543	82336545	0	2765
28O10	CA_chr7_BGI-A2	93.16	1885	126	1	60860	62744	58107434	58109315	0	2763
28O10	CA_chr7_BGI-A2	90.1	2132	201	10	63475	65603	94206402	94208526	0	2760
28O10	CA_chr7_BGI-A2	93.14	1880	129	0	61297	63176	15542097	15543976	0	2758
28O10	CA_chr7_BGI-A2	93.28	1874	111	7	96867	98738	102094523	102092663	0	2748
28O10	CA_chr7_BGI-A2	95.55	1730	50	14	96389	98112	59503067	59501359	0	2743
28O10	CA_chr7_BGI-A2	93.58	1839	96	11	96920	98738	13118485	13116649	0	2723
28O10	CA_chr7_BGI-A2	93.26	1854	116	8	70802	72651	60005483	60007331	0	2723
28O10	CA_chr7_BGI-A2	91.22	2005	167	4	61021	63025	102568199	102570194	0	2719
28O10	CA_chr7_BGI-A2	90.57	2046	184	8	58101	60141	6418435	6420476	0	2700
28O10	CA_chr7_BGI-A2	94.23	1769	101	1	60086	61854	113185654	113183887	0	2700
28O10	CA_chr7_BGI-A2	91.62	1957	157	7	60649	62601	2569882	2567929	0	2699
28O10	CA_chr7_BGI-A2	94.5	1747	94	2	96990	98735	102099815	102098070	0	2693
28O10	CA_chr7_BGI-A2	95.77	1679	52	14	69593	71258	15900079	15898407	0	2689
28O10	CA_chr7_BGI-A2	96.35	1645	38	9	96389	98028	108058722	108060349	0	2686
28O10	CA_chr7_BGI-A2	92.04	1910	151	1	61268	63176	11399899	11401808	0	2684
28O10	CA_chr7_BGI-A2	93.03	1837	124	3	58417	60251	102459353	102457519	0	2680
28O10	CA_chr7_BGI-A2	95.09	1711	59	20	54765	56463	15900104	15898407	0	2671
28O10	CA_chr7_BGI-A2	90.36	2033	194	2	60837	62868	1619483	1617452	0	2667
28O10	CA_chr7_BGI-A2	91.46	1943	164	2	61234	63176	67717012	67718952	0	2667
28O10	CA_chr7_BGI-A2	93.8	1775	106	3	61402	63176	24089801	24091571	0	2665
28O10	CA_chr7_BGI-A2	97.38	1567	34	6	96389	97948	71753877	71755443	0	2660
28O10	CA_chr7_BGI-A2	94.07	1753	103	1	60837	62589	98694541	98692790	0	2660
28O10	CA_chr7_BGI-A2	90.66	2003	180	6	58101	60098	74282920	74284920	0	2656
28O10	CA_chr7_BGI-A2	97.91	1530	31	1	97213	98741	46141973	46143502	0	2647
28O10	CA_chr7_BGI-A2	92.49	1850	139	0	61155	63004	67860340	67858491	0	2647
28O10	CA_chr7_BGI-A2	98.47	1499	22	1	96933	98430	3802693	3804191	0	2639
28O10	CA_chr7_BGI-A2	92.36	1859	127	13	70802	72653	107017642	107015792	0	2632
28O10	CA_chr7_BGI-A2	90.77	1972	180	2	60789	62760	127512695	127514664	0	2632
28O10	CA_chr7_BGI-A2	92	1876	147	2	64827	66702	103192667	103194539	0	2630
28O10	CA_chr7_BGI-A2	92.3	1856	131	12	70802	72651	107044001	107042152	0	2625
28O10	CA_chr7_BGI-A2	94.09	1726	102	0	61451	63176	35732936	35731211	0	2623
28O10	CA_chr7_BGI-A2	94.81	1694	61	21	69593	71270	105597174	105595492	0	2615
28O10	CA_chr7_BGI-A2	93.59	1762	79	29	54765	56510	105597199	105595456	0	2597
28O10	CA_chr7_BGI-A2	96.2	1579	60	0	60326	61904	39555029	39556607	0	2584
28O10	CA_chr7_BGI-A2	92.07	1854	107	17	54906	56748	125264989	125263165	0	2573
28O10	CA_chr7_BGI-A2	90.12	1983	188	8	63484	65464	62521972	62523948	0	2569
28O10	CA_chr7_BGI-A2	97.48	1507	35	2	97236	98741	116995571	116997075	0	2569
28O10	CA_chr7_BGI-A2	92.89	1785	99	13	70870	72651	118501953	118503712	0	2567
28O10	CA_chr7_BGI-A2	93.12	1760	105	12	96389	98139	63347196	63348948	0	2566
28O10	CA_chr7_BGI-A2	91.12	1892	166	2	61286	63176	120988055	120989945	0	2562
28O10	CA_chr7_BGI-A2	92.08	1819	144	0	60462	62280	121276164	121274346	0	2562
28O10	CA_chr7_BGI-A2	92.12	1839	110	15	54920	56748	118512342	118514155	0	2560
28O10	CA_chr7_BGI-A2	93.71	1702	107	0	59511	61212	39428856	39430557	0	2551
28O10	CA_chr7_BGI-A2	97.09	1514	41	3	97226	98738	82392197	82390686	0	2549
28O10	CA_chr7_BGI-A2	93.61	1706	109	0	59160	60865	105563202	105564907	0	2547
28O10	CA_chr7_BGI-A2	90.25	1948	190	0	64292	66239	58184866	58182919	0	2545
28O10	CA_chr7_BGI-A2	90.18	1956	181	11	63475	65426	44960965	44959017	0	2538
28O10	CA_chr7_BGI-A2	91.57	1838	155	0	60001	61838	82350223	82348386	0	2536
28O10	CA_chr7_BGI-A2	90.52	1940	146	20	114758	116690	94735134	94733226	0	2529
28O10	CA_chr7_BGI-A2	90.48	1922	173	10	63475	65393	99711875	99709961	0	2527
28O10	CA_chr7_BGI-A2	93.13	1733	101	15	96389	98111	119995659	119993935	0	2525
28O10	CA_chr7_BGI-A2	94.61	1632	84	4	97110	98738	59779869	59781499	0	2523
28O10	CA_chr7_BGI-A2	92.18	1791	125	13	114908	116687	84146068	84144282	0	2518
28O10	CA_chr7_BGI-A2	93.11	1712	116	2	61466	63176	124097692	124099402	0	2507
28O10	CA_chr7_BGI-A2	94.67	1614	85	1	60079	61692	62427103	62425491	0	2503
28O10	CA_chr7_BGI-A2	91.06	1857	154	12	70802	72651	22729613	22731464	0	2499
28O10	CA_chr7_BGI-A2	91.6	1809	150	2	61369	63176	57111458	57113265	0	2497
28O10	CA_chr7_BGI-A2	93.4	1712	69	25	69592	71290	41993041	41991361	0	2495
28O10	CA_chr7_BGI-A2	92.77	1730	116	7	114968	116690	94919899	94918172	0	2494
28O10	CA_chr7_BGI-A2	92.38	1759	114	14	114147	115901	112738936	112740678	0	2488
28O10	CA_chr7_BGI-A2	90.08	1926	168	22	70740	72651	11689403	11691319	0	2477
28O10	CA_chr7_BGI-A2	92.65	1728	116	10	42476	44200	124052526	124050807	0	2477
28O10	CA_chr7_BGI-A2	90.2	1909	169	17	63475	65377	94628600	94630496	0	2473
28O10	CA_chr7_BGI-A2	90.26	1890	184	0	60332	62221	59063358	59065247	0	2471
28O10	CA_chr7_BGI-A2	92.43	1744	112	18	96483	98215	85094361	85096095	0	2471
28O10	CA_chr7_BGI-A2	94.01	1636	89	5	97105	98738	57846271	57847899	0	2470
28O10	CA_chr7_BGI-A2	90.68	1867	157	14	70802	72654	13109965	13111828	0	2468
28O10	CA_chr7_BGI-A2	93.01	1689	117	1	59322	61010	97267364	97265677	0	2464
28O10	CA_chr7_BGI-A2	96.44	1490	52	1	55260	56748	117734218	117735707	0	2457
28O10	CA_chr7_BGI-A2	91.9	1765	131	4	61404	63168	121559143	121560895	0	2457
28O10	CA_chr7_BGI-A2	95.02	1566	71	7	71090	72651	105595591	105594029	0	2453
28O10	CA_chr7_BGI-A2	97.31	1450	28	9	96669	98112	15057032	15058476	0	2451
28O10	CA_chr7_BGI-A2	92.38	1706	130	0	61471	63176	70079963	70078258	0	2431
28O10	CA_chr7_BGI-A2	90.63	1846	150	19	70802	72631	13101608	13103446	0	2429
28O10	CA_chr7_BGI-A2	93.42	1642	103	3	61527	63168	51126247	51127883	0	2429
28O10	CA_chr7_BGI-A2	91.5	1776	133	6	61401	63176	23528151	23529908	0	2427
28O10	CA_chr7_BGI-A2	90.92	1806	163	1	64036	65840	121477335	121475530	0	2425
28O10	CA_chr7_BGI-A2	92.33	1707	116	15	55049	56746	81711357	81709657	0	2412
28O10	CA_chr7_BGI-A2	92.24	1715	103	23	96391	98087	108292130	108290428	0	2403
28O10	CA_chr7_BGI-A2	93.87	1599	90	8	55154	56748	125254437	125252843	0	2403
28O10	CA_chr7_BGI-A2	97.71	1397	27	2	96388	97779	10651547	10650151	0	2398
28O10	CA_chr7_BGI-A2	94.34	1572	76	12	71088	72651	96144876	96146442	0	2398
28O10	CA_chr7_BGI-A2	92.84	1649	117	1	60319	61966	99615252	99616900	0	2390
28O10	CA_chr7_BGI-A2	94.17	1577	75	11	69836	71398	15234009	15235582	0	2386
28O10	CA_chr7_BGI-A2	94.14	1569	82	10	71089	72651	41991523	41989959	0	2379
28O10	CA_chr7_BGI-A2	91.98	1696	136	0	61481	63176	76670063	76671758	0	2379
28O10	CA_chr7_BGI-A2	93.08	1634	96	5	59887	61503	82718733	82720366	0	2375
28O10	CA_chr7_BGI-A2	94.11	1562	90	2	61615	63176	68221021	68219462	0	2374
28O10	CA_chr7_BGI-A2	94.02	1572	77	11	55047	56604	15234014	15235582	0	2366
28O10	CA_chr7_BGI-A2	93.98	1561	94	0	61616	63176	51625650	51624090	0	2362
28O10	CA_chr7_BGI-A2	90.41	1815	145	12	59141	60955	45318260	45316475	0	2361
28O10	CA_chr7_BGI-A2	90.51	1792	160	10	63475	65263	47328107	47329891	0	2359
28O10	CA_chr7_BGI-A2	90.98	1752	153	5	63534	65283	98694536	98692788	0	2355
28O10	CA_chr7_BGI-A2	93.71	1573	91	8	71089	72657	11040796	11039228	0	2350
28O10	CA_chr7_BGI-A2	93.75	1568	90	3	116685	118245	57085911	57087477	0	2346
28O10	CA_chr7_BGI-A2	98.21	1343	23	1	97400	98741	108592598	108593940	0	2346
28O10	CA_chr7_BGI-A2	90.28	1801	159	5	61376	63176	5699832	5701616	0	2342
28O10	CA_chr7_BGI-A2	95.92	1446	58	1	97294	98738	112697927	112699372	0	2342
28O10	CA_chr7_BGI-A2	93.69	1568	91	3	116685	118245	7921693	7920127	0	2340
28O10	CA_chr7_BGI-A2	92.81	1628	97	16	96388	98004	116333433	116331815	0	2340
28O10	CA_chr7_BGI-A2	94	1567	51	21	54494	56043	15919714	15918174	0	2333
28O10	CA_chr7_BGI-A2	92.43	1652	96	19	96389	98026	19508643	19510279	0	2331
28O10	CA_chr7_BGI-A2	94.19	1531	81	6	71128	72651	94039551	94041080	0	2327
28O10	CA_chr7_BGI-A2	93.55	1566	92	9	71090	72651	15414033	15415593	0	2324
28O10	CA_chr7_BGI-A2	94.95	1486	69	6	71171	72651	47144697	47143213	0	2324
28O10	CA_chr7_BGI-A2	93.53	1562	100	1	61587	63148	74984562	74983002	0	2324
28O10	CA_chr7_BGI-A2	94.22	1523	82	6	69771	71290	97262285	97260766	0	2320
28O10	CA_chr7_BGI-A2	94.89	1486	70	6	71171	72651	63643732	63645216	0	2318
28O10	CA_chr7_BGI-A2	92.65	1620	101	15	96389	97998	10429899	10431510	0	2316
28O10	CA_chr7_BGI-A2	93.33	1574	91	8	71089	72651	11054341	11052771	0	2313
28O10	CA_chr7_BGI-A2	91.23	1711	131	18	55048	56748	7020058	7018357	0	2311
28O10	CA_chr7_BGI-A2	93.21	1576	95	8	115122	116690	109410328	109408758	0	2307
28O10	CA_chr7_BGI-A2	93.24	1568	98	5	116685	118245	83552255	83550689	0	2302
28O10	CA_chr7_BGI-A2	96.88	1377	36	4	96385	97756	35758042	35759416	0	2298
28O10	CA_chr7_BGI-A2	93.91	1527	86	7	71130	72651	55872568	55874092	0	2298
28O10	CA_chr7_BGI-A2	94.27	1500	82	4	71158	72653	94149797	94148298	0	2290
28O10	CA_chr7_BGI-A2	93.12	1569	99	4	116685	118245	118527351	118528918	0	2290
28O10	CA_chr7_BGI-A2	91.21	1706	114	26	55049	56746	21912351	21914028	0	2287
28O10	CA_chr7_BGI-A2	94.48	1485	75	7	71172	72651	105603743	105602261	0	2281
28O10	CA_chr7_BGI-A2	92.98	1567	102	3	116685	118244	109407945	109406380	0	2278
28O10	CA_chr7_BGI-A2	92.91	1580	88	19	71088	72651	105330238	105331809	0	2276
28O10	CA_chr7_BGI-A2	92.92	1567	104	2	116685	118244	85888892	85887326	0	2272
28O10	CA_chr7_BGI-A2	92.92	1568	102	6	116685	118245	101748635	101747070	0	2272
28O10	CA_chr7_BGI-A2	91.25	1669	142	4	63552	65218	55746870	55745204	0	2270
28O10	CA_chr7_BGI-A2	93.62	1520	97	0	61656	63175	70993882	70992363	0	2270
28O10	CA_chr7_BGI-A2	93.63	1523	91	6	54977	56496	97262285	97260766	0	2270
28O10	CA_chr7_BGI-A2	93.14	1560	88	13	71103	72651	105301640	105303191	0	2270
28O10	CA_chr7_BGI-A2	92.86	1568	104	5	116686	118245	10959733	10958166	0	2268
28O10	CA_chr7_BGI-A2	94.61	1466	78	1	60713	62178	56476032	56477496	0	2268
28O10	CA_chr7_BGI-A2	92.39	1591	121	0	61586	63176	76615944	76614354	0	2268
28O10	CA_chr7_BGI-A2	96.44	1377	44	5	97368	98741	74912992	74911618	0	2266
28O10	CA_chr7_BGI-A2	92.79	1568	106	2	116685	118245	84143443	84141876	0	2263
28O10	CA_chr7_BGI-A2	94.77	1452	75	1	60047	61498	18342652	18344102	0	2259
28O10	CA_chr7_BGI-A2	92.73	1568	102	8	116685	118245	112901465	112903027	0	2254
28O10	CA_chr7_BGI-A2	93.32	1528	97	5	71128	72651	46639314	46640840	0	2252
28O10	CA_chr7_BGI-A2	94.4	1465	82	0	60295	61759	71506145	71507609	0	2252
28O10	CA_chr7_BGI-A2	92.67	1568	108	2	116685	118245	94739768	94738201	0	2252
28O10	CA_chr7_BGI-A2	92.67	1568	108	7	71088	72651	97269014	97267450	0	2252
28O10	CA_chr7_BGI-A2	92.25	1600	105	16	96389	97977	48781782	48780191	0	2250
28O10	CA_chr7_BGI-A2	94.52	1459	77	3	71196	72651	85794794	85796252	0	2248
28O10	CA_chr7_BGI-A2	92.54	1569	107	9	71088	72651	14694826	14696389	0	2241
28O10	CA_chr7_BGI-A2	92.42	1570	119	0	61607	63176	21805783	21807352	0	2241
28O10	CA_chr7_BGI-A2	94.73	1442	75	1	61735	63176	103023931	103025371	0	2241
28O10	CA_chr7_BGI-A2	92.59	1566	105	8	116685	118242	26987946	26986384	0	2239
28O10	CA_chr7_BGI-A2	94.23	1474	70	4	97266	98738	66690397	66688938	0	2237
28O10	CA_chr7_BGI-A2	90.32	1725	138	10	60794	62497	56005788	56004072	0	2233
28O10	CA_chr7_BGI-A2	91.01	1657	147	2	61521	63176	98773984	98775639	0	2233
28O10	CA_chr7_BGI-A2	92.28	1581	101	14	96389	97960	11195834	11197402	0	2224
28O10	CA_chr7_BGI-A2	92.4	1565	109	5	116688	118245	20147861	20146300	0	2222
28O10	CA_chr7_BGI-A2	93.62	1489	87	8	71167	72651	46632561	46634045	0	2217
28O10	CA_chr7_BGI-A2	91.09	1639	144	2	61539	63176	101567859	101569496	0	2217
28O10	CA_chr7_BGI-A2	91.91	1583	128	0	64737	66319	105143033	105141451	0	2215
28O10	CA_chr7_BGI-A2	90.03	1716	161	10	63475	65187	42111381	42109673	0	2213
28O10	CA_chr7_BGI-A2	90.03	1715	162	8	58105	59814	70996492	70994782	0	2211
28O10	CA_chr7_BGI-A2	92.59	1538	110	2	61633	63168	11258330	11259865	0	2206
28O10	CA_chr7_BGI-A2	92.16	1568	114	4	116685	118245	94917337	94915772	0	2206
28O10	CA_chr7_BGI-A2	90.24	1701	146	17	58101	59788	103017229	103018922	0	2204
28O10	CA_chr7_BGI-A2	90.27	1696	148	15	58222	59907	121035703	121037391	0	2202
28O10	CA_chr7_BGI-A2	93.64	1478	84	9	71180	72651	47305496	47306969	0	2200
28O10	CA_chr7_BGI-A2	92.09	1568	115	5	116685	118245	104816361	104817926	0	2200
28O10	CA_chr7_BGI-A2	91.23	1620	135	6	65172	66788	18711682	18713297	0	2198
28O10	CA_chr7_BGI-A2	95.57	1378	52	4	97234	98611	66486302	66484934	0	2198
28O10	CA_chr7_BGI-A2	92.1	1557	123	0	59338	60894	67715455	67717011	0	2194
28O10	CA_chr7_BGI-A2	92.03	1568	116	4	116685	118245	71893152	71891587	0	2194
28O10	CA_chr7_BGI-A2	93.95	1455	82	6	71171	72620	105607415	105605962	0	2194
28O10	CA_chr7_BGI-A2	90.98	1652	112	29	69593	71226	105605241	105603609	0	2191
28O10	CA_chr7_BGI-A2	96.39	1329	46	2	71324	72651	15917452	15916125	0	2187
28O10	CA_chr7_BGI-A2	92.28	1541	119	0	64519	66059	36107229	36108769	0	2187
28O10	CA_chr7_BGI-A2	93.49	1474	92	3	113426	114895	55276347	55277820	0	2187
28O10	CA_chr7_BGI-A2	90.46	1667	148	10	58101	59761	103549340	103547679	0	2187
28O10	CA_chr7_BGI-A2	91.56	1587	128	4	58444	60026	9004475	9006059	0	2183
28O10	CA_chr7_BGI-A2	92.16	1543	121	0	61634	63176	70074412	70072870	0	2180
28O10	CA_chr7_BGI-A2	90.46	1687	112	40	54765	56431	105605266	105603609	0	2178
28O10	CA_chr7_BGI-A2	94.31	1424	73	6	97316	98738	56019918	56021334	0	2174
28O10	CA_chr7_BGI-A2	94.41	1413	79	0	61763	63175	4533599	4535011	0	2172
28O10	CA_chr7_BGI-A2	90.8	1653	110	25	42477	44114	119007862	119009487	0	2172
28O10	CA_chr7_BGI-A2	90.04	1707	127	34	55049	56746	68218594	68216922	0	2170
28O10	CA_chr7_BGI-A2	93.05	1483	103	0	59215	60697	21803280	21804762	0	2169
28O10	CA_chr7_BGI-A2	90.72	1628	147	4	64307	65933	68221021	68219397	0	2167
28O10	CA_chr7_BGI-A2	91.05	1621	116	18	96477	98086	75474329	75475931	0	2163
28O10	CA_chr7_BGI-A2	93.26	1468	98	1	60906	62373	97265460	97263994	0	2161
28O10	CA_chr7_BGI-A2	90.1	1666	162	2	65123	66787	113183883	113182220	0	2159
28O10	CA_chr7_BGI-A2	91.65	1568	106	10	116685	118245	82154807	82153258	0	2146
28O10	CA_chr7_BGI-A2	93.6	1438	92	0	61731	63168	112943645	112942208	0	2146
28O10	CA_chr7_BGI-A2	92.59	1498	102	4	116685	118175	41907480	41905985	0	2143
28O10	CA_chr7_BGI-A2	90.32	1633	151	6	58101	59728	11351529	11349899	0	2134
28O10	CA_chr7_BGI-A2	91.2	1579	124	11	61598	63176	11348172	11346609	0	2132
28O10	CA_chr7_BGI-A2	92.43	1505	97	14	96388	97881	55614048	55612550	0	2132
28O10	CA_chr7_BGI-A2	98.12	1224	21	2	97051	98273	94898974	94900196	0	2132
28O10	CA_chr7_BGI-A2	94.36	1384	78	0	60963	62346	105031470	105030087	0	2124
28O10	CA_chr7_BGI-A2	92.52	1483	111	0	59243	60725	118174604	118173122	0	2124
28O10	CA_chr7_BGI-A2	93.48	1427	92	1	61750	63176	18344104	18345529	0	2119
28O10	CA_chr7_BGI-A2	92.19	1498	117	0	61557	63054	75075533	75074036	0	2119
28O10	CA_chr7_BGI-A2	95.49	1329	48	8	96386	97706	35186353	35187677	0	2111
28O10	CA_chr7_BGI-A2	93.43	1431	81	13	55323	56746	65531128	65532552	0	2109
28O10	CA_chr7_BGI-A2	90.74	1587	139	5	64221	65806	69881678	69883257	0	2109
28O10	CA_chr7_BGI-A2	90.28	1616	148	8	58105	59715	123227484	123229095	0	2106
28O10	CA_chr7_BGI-A2	95.15	1340	52	8	97402	98738	22375318	22376647	0	2102
28O10	CA_chr7_BGI-A2	93.4	1424	86	4	116685	118101	47403169	47401747	0	2102
28O10	CA_chr7_BGI-A2	90.82	1568	142	2	61610	63176	58184856	58183290	0	2097
28O10	CA_chr7_BGI-A2	92.71	1454	103	3	61724	63176	7522853	7521402	0	2095
28O10	CA_chr7_BGI-A2	90.61	1586	139	10	63475	65057	19567306	19565728	0	2095
28O10	CA_chr7_BGI-A2	90.54	1586	144	3	61529	63114	69881678	69883257	0	2093
28O10	CA_chr7_BGI-A2	91.43	1540	105	18	69771	71290	98466879	98468411	0	2087
28O10	CA_chr7_BGI-A2	91.24	1530	134	0	64710	66239	96391405	96389876	0	2084
28O10	CA_chr7_BGI-A2	93.86	1385	80	5	114147	115530	47430256	47431636	0	2082
28O10	CA_chr7_BGI-A2	94.76	1336	67	2	69958	71290	96143704	96145039	0	2076
28O10	CA_chr7_BGI-A2	90.02	1603	160	0	64348	65950	70993882	70992280	0	2074
28O10	CA_chr7_BGI-A2	94.65	1326	70	1	60902	62226	61205207	61206532	0	2073
28O10	CA_chr7_BGI-A2	95.65	1288	56	0	61889	63176	41987179	41985892	0	2069
28O10	CA_chr7_BGI-A2	90.23	1586	145	10	63475	65057	62923862	62922284	0	2061
28O10	CA_chr7_BGI-A2	93.07	1414	91	2	116685	118091	94732390	94730977	0	2061
28O10	CA_chr7_BGI-A2	95.11	1308	61	2	69968	71272	14693624	14694931	0	2058
28O10	CA_chr7_BGI-A2	90.4	1573	134	17	71088	72651	68395	66831	0	2052
28O10	CA_chr7_BGI-A2	92.61	1435	92	14	69787	71216	18338970	18340395	0	2050
28O10	CA_chr7_BGI-A2	93.39	1392	81	9	114147	115535	47911495	47910112	0	2050
28O10	CA_chr7_BGI-A2	90.94	1524	138	0	64926	66449	71825143	71826666	0	2050
28O10	CA_chr7_BGI-A2	92.41	1437	108	1	61280	62716	5226454	5227889	0	2049
28O10	CA_chr7_BGI-A2	94.39	1336	72	2	55164	56496	96143704	96145039	0	2049
28O10	CA_chr7_BGI-A2	90.97	1540	112	18	54977	56496	98466879	98468411	0	2049
28O10	CA_chr7_BGI-A2	90.43	1567	132	12	58101	59661	41368174	41369728	0	2047
28O10	CA_chr7_BGI-A2	93.01	1403	96	1	59090	60490	97763056	97764458	0	2047
28O10	CA_chr7_BGI-A2	92.59	1431	92	14	55323	56746	15041418	15039995	0	2043
28O10	CA_chr7_BGI-A2	92.59	1430	93	13	55323	56746	55839146	55840568	0	2041
28O10	CA_chr7_BGI-A2	90.18	1569	146	7	58101	59665	82351790	82350226	0	2037
28O10	CA_chr7_BGI-A2	94.11	1342	74	4	55174	56510	14693624	14694965	0	2036
28O10	CA_chr7_BGI-A2	94.41	1324	72	2	61071	62393	102792250	102793572	0	2034
28O10	CA_chr7_BGI-A2	94.79	1305	67	1	97438	98741	50814172	50815476	0	2032
28O10	CA_chr7_BGI-A2	92.46	1432	90	18	55323	56746	82968119	82966698	0	2030
28O10	CA_chr7_BGI-A2	92	1450	108	4	116804	118245	8242615	8241166	0	2028
28O10	CA_chr7_BGI-A2	90.12	1559	154	0	61618	63176	20002382	20000824	0	2026
28O10	CA_chr7_BGI-A2	92.37	1429	100	7	115263	116686	47918042	47916618	0	2026
28O10	CA_chr7_BGI-A2	95.37	1274	58	1	61296	62569	71601970	71600698	0	2025
28O10	CA_chr7_BGI-A2	92.78	1398	99	2	116849	118245	47426341	47427737	0	2021
28O10	CA_chr7_BGI-A2	92.26	1435	94	16	55323	56746	55816940	55818368	0	2019
28O10	CA_chr7_BGI-A2	93.94	1337	79	2	71317	72651	94047795	94049131	0	2019
28O10	CA_chr7_BGI-A2	93.63	1350	86	0	61826	63175	5996271	5997620	0	2017
28O10	CA_chr7_BGI-A2	92.94	1389	91	7	114147	115532	45182254	45180870	0	2015
28O10	CA_chr7_BGI-A2	90.06	1560	145	10	63475	65031	18519175	18517623	0	2013
28O10	CA_chr7_BGI-A2	90.54	1532	131	14	71128	72651	22722291	22723816	0	2013
28O10	CA_chr7_BGI-A2	92.72	1401	90	5	114147	115537	55318634	55320032	0	2012
28O10	CA_chr7_BGI-A2	92.93	1386	93	5	114147	115530	108142347	108143729	0	2012
28O10	CA_chr7_BGI-A2	90.23	1546	141	8	58101	59640	123087983	123086442	0	2010
28O10	CA_chr7_BGI-A2	93.1	1377	86	9	55049	56421	18339024	18340395	0	2008
28O10	CA_chr7_BGI-A2	92.09	1428	106	2	116685	118105	7824312	7822885	0	2004
28O10	CA_chr7_BGI-A2	92.77	1397	82	15	114147	115530	85884858	85883468	0	2002
28O10	CA_chr7_BGI-A2	92.63	1397	87	8	114147	115531	7917577	7916185	0	1995
28O10	CA_chr7_BGI-A2	94.9	1274	59	6	71128	72396	24590830	24589558	0	1988
28O10	CA_chr7_BGI-A2	93.37	1343	89	0	59942	61284	76601085	76599743	0	1988
28O10	CA_chr7_BGI-A2	90.48	1512	133	10	58101	59606	97505137	97503631	0	1984
28O10	CA_chr7_BGI-A2	92.57	1386	98	5	114147	115530	104823557	104824939	0	1984
28O10	CA_chr7_BGI-A2	92.6	1392	86	13	114147	115530	112905544	112906926	0	1984
28O10	CA_chr7_BGI-A2	93.16	1360	80	10	114177	115530	118807649	118809001	0	1984
28O10	CA_chr7_BGI-A2	94.82	1274	63	3	71378	72649	122325473	122326745	0	1984
28O10	CA_chr7_BGI-A2	93.84	1316	75	6	71342	72655	9020966	9022277	0	1977
28O10	CA_chr7_BGI-A2	92.43	1387	101	4	114147	115531	19837842	19839226	0	1977
28O10	CA_chr7_BGI-A2	90.19	1529	132	15	58101	59621	30981342	30982860	0	1977
28O10	CA_chr7_BGI-A2	95	1259	63	0	60434	61692	51124986	51126244	0	1977
28O10	CA_chr7_BGI-A2	91.13	1466	118	12	63475	64936	83326566	83325109	0	1977
28O10	CA_chr7_BGI-A2	92.44	1388	98	6	114147	115530	26983704	26982320	0	1975
28O10	CA_chr7_BGI-A2	92.34	1397	91	7	114147	115530	101640729	101642122	0	1973
28O10	CA_chr7_BGI-A2	91.8	1414	116	0	60130	61543	75071949	75073362	0	1969
28O10	CA_chr7_BGI-A2	91.84	1422	99	13	96389	97800	53996557	53997971	0	1967
28O10	CA_chr7_BGI-A2	91.68	1431	102	13	55323	56746	62998336	62996916	0	1967
28O10	CA_chr7_BGI-A2	90.27	1511	137	10	63475	64982	105325524	105327027	0	1967
28O10	CA_chr7_BGI-A2	95.84	1225	36	6	71088	72309	64599785	64600997	0	1965
28O10	CA_chr7_BGI-A2	92.29	1387	99	8	114147	115530	112744951	112746332	0	1962
28O10	CA_chr7_BGI-A2	92.85	1356	91	6	114177	115530	125194495	125195846	0	1962
28O10	CA_chr7_BGI-A2	91.34	1443	110	14	69838	71272	71756017	71757452	0	1958
28O10	CA_chr7_BGI-A2	92.78	1357	90	8	114177	115530	8223651	8222300	0	1956
28O10	CA_chr7_BGI-A2	92.16	1390	100	9	114147	115534	58024982	58023600	0	1954
28O10	CA_chr7_BGI-A2	91.1	1449	120	4	116804	118245	8236300	8234854	0	1953
28O10	CA_chr7_BGI-A2	90.15	1502	147	1	61666	63167	83785411	83786911	0	1953
28O10	CA_chr7_BGI-A2	92.09	1391	100	8	114147	115531	10955646	10954260	0	1951
28O10	CA_chr7_BGI-A2	92.76	1354	88	6	114708	116054	118525757	118527107	0	1949
28O10	CA_chr7_BGI-A2	92.35	1372	100	5	114147	115517	6586299	6584932	0	1947
28O10	CA_chr7_BGI-A2	91.79	1400	114	1	65241	66640	99713421	99712023	0	1947
28O10	CA_chr7_BGI-A2	91.98	1397	97	5	114147	115530	45632573	45631179	0	1945
28O10	CA_chr7_BGI-A2	91.86	1400	103	9	114149	115541	82358382	82359777	0	1943
28O10	CA_chr7_BGI-A2	93.07	1328	91	1	61491	62818	85974418	85975744	0	1941
28O10	CA_chr7_BGI-A2	90.43	1484	124	6	59336	60819	6837031	6838496	0	1938
28O10	CA_chr7_BGI-A2	92.31	1379	78	12	114177	115530	42121060	42122435	0	1934
28O10	CA_chr7_BGI-A2	90.56	1473	122	16	55048	56510	71756021	71757486	0	1934
28O10	CA_chr7_BGI-A2	91.03	1438	116	13	71222	72651	64249270	64247838	0	1929
28O10	CA_chr7_BGI-A2	95.76	1204	38	7	97551	98741	94859761	94858558	0	1929
28O10	CA_chr7_BGI-A2	92.02	1391	83	17	114147	115533	101744559	101743193	0	1929
28O10	CA_chr7_BGI-A2	91.73	1403	92	8	61287	62689	8028443	8029821	0	1927
28O10	CA_chr7_BGI-A2	93.91	1281	71	5	58101	59376	118502848	118504126	0	1927
28O10	CA_chr7_BGI-A2	92.98	1325	86	6	114147	115469	57090098	57091417	0	1925
28O10	CA_chr7_BGI-A2	91.15	1423	118	8	63485	64905	125257940	125256524	0	1923
28O10	CA_chr7_BGI-A2	90.56	1451	137	0	59729	61179	76668570	76670020	0	1921
28O10	CA_chr7_BGI-A2	91.21	1422	109	6	61331	62752	99475819	99474414	0	1919
28O10	CA_chr7_BGI-A2	93.31	1300	86	1	61870	63168	75866868	75865569	0	1917
28O10	CA_chr7_BGI-A2	91.66	1391	102	9	114147	115533	125114517	125113137	0	1914
28O10	CA_chr7_BGI-A2	93.28	1324	45	21	69533	70838	15919471	15918174	0	1912
28O10	CA_chr7_BGI-A2	91.51	1401	102	6	116844	118244	118803579	118804962	0	1912
28O10	CA_chr7_BGI-A2	91.46	1394	110	8	118245	119634	47914242	47912854	0	1906
28O10	CA_chr7_BGI-A2	91.94	1364	101	8	42477	43836	1745231	1746589	0	1901
28O10	CA_chr7_BGI-A2	92.71	1317	96	0	60062	61378	123086438	123085122	0	1901
28O10	CA_chr7_BGI-A2	92.07	1350	105	2	61827	63175	36107229	36108577	0	1899
28O10	CA_chr7_BGI-A2	90.02	1473	140	5	58266	59733	62423462	62421992	0	1899
28O10	CA_chr7_BGI-A2	96	1174	35	9	54918	56079	15910720	15909547	0	1897
28O10	CA_chr7_BGI-A2	96.68	1143	34	4	69736	70874	15910689	15909547	0	1897
28O10	CA_chr7_BGI-A2	90.13	1459	144	0	60572	62030	82274774	82276232	0	1897
28O10	CA_chr7_BGI-A2	93.06	1296	89	1	113427	114721	7821757	7820462	0	1893
28O10	CA_chr7_BGI-A2	92.9	1296	92	0	60706	62001	3346739	3348034	0	1884
28O10	CA_chr7_BGI-A2	91.53	1369	112	3	58380	59745	4527791	4529158	0	1882
28O10	CA_chr7_BGI-A2	94.17	1234	72	0	61943	63176	35657450	35656217	0	1881
28O10	CA_chr7_BGI-A2	90.17	1444	142	0	65079	66522	99540588	99539145	0	1881
28O10	CA_chr7_BGI-A2	92.36	1322	93	8	114216	115532	7735207	7733889	0	1875
28O10	CA_chr7_BGI-A2	90.41	1428	134	2	58938	60363	121479882	121478456	0	1875
28O10	CA_chr7_BGI-A2	94.15	1247	45	17	71094	72318	13156730	13155490	0	1873
28O10	CA_chr7_BGI-A2	92.45	1311	98	1	60291	61601	101938327	101939636	0	1871
28O10	CA_chr7_BGI-A2	90.63	1420	116	15	70472	71882	54759460	54760871	0	1869
28O10	CA_chr7_BGI-A2	93.74	1246	76	2	61699	62943	108356418	108355174	0	1868
28O10	CA_chr7_BGI-A2	93.1	1275	87	1	59657	60931	15038205	15036932	0	1866
28O10	CA_chr7_BGI-A2	91.67	1357	98	8	114177	115530	47264569	47265913	0	1866
28O10	CA_chr7_BGI-A2	90.97	1384	124	1	63656	65038	105031470	105030087	0	1862
28O10	CA_chr7_BGI-A2	91.39	1370	102	11	42477	43836	107409413	107410776	0	1862
28O10	CA_chr7_BGI-A2	92.28	1322	84	10	58101	59412	105302328	105303641	0	1860
28O10	CA_chr7_BGI-A2	91.41	1362	108	8	42477	43836	1857382	1856028	0	1858
28O10	CA_chr7_BGI-A2	92.12	1332	81	9	61159	62466	35328842	35330173	0	1857
28O10	CA_chr7_BGI-A2	93.86	1237	68	6	58101	59331	41990823	41989589	0	1857
28O10	CA_chr7_BGI-A2	92.33	1304	100	0	61873	63176	3894295	3892992	0	1855
28O10	CA_chr7_BGI-A2	90.68	1395	129	1	60319	61713	82285285	82283892	0	1855
28O10	CA_chr7_BGI-A2	91.71	1351	88	10	58974	60321	13103444	13104773	0	1853
28O10	CA_chr7_BGI-A2	91.3	1368	103	14	42477	43836	34775666	34774307	0	1853
28O10	CA_chr7_BGI-A2	92.74	1294	77	10	115177	116463	47425066	47426349	0	1853
28O10	CA_chr7_BGI-A2	91.34	1363	106	10	42477	43836	96374474	96373121	0	1853
28O10	CA_chr7_BGI-A2	91.11	1373	112	8	51043	52410	15372034	15373401	0	1851
28O10	CA_chr7_BGI-A2	91.11	1373	112	9	63475	64844	19944453	19943088	0	1851
28O10	CA_chr7_BGI-A2	92.82	1295	63	11	60371	61664	74985828	74984563	0	1849
28O10	CA_chr7_BGI-A2	90.77	1398	109	10	114150	115531	102830334	102831727	0	1849
28O10	CA_chr7_BGI-A2	91.23	1368	106	9	42477	43836	103375197	103376558	0	1849
28O10	CA_chr7_BGI-A2	90.55	1397	131	1	59235	60630	66720547	66721943	0	1847
28O10	CA_chr7_BGI-A2	90.98	1375	117	5	58358	59726	5222774	5224147	0	1845
28O10	CA_chr7_BGI-A2	90.76	1386	122	4	58266	59647	56504365	56502982	0	1845
28O10	CA_chr7_BGI-A2	91.22	1367	103	9	42477	43836	22819129	22820485	0	1844
28O10	CA_chr7_BGI-A2	93.16	1258	83	2	58905	60160	108628425	108629681	0	1844
28O10	CA_chr7_BGI-A2	91.07	1366	116	5	51047	52409	48302356	48300994	0	1842
28O10	CA_chr7_BGI-A2	90.27	1418	122	11	42487	43895	33139384	33137974	0	1840
28O10	CA_chr7_BGI-A2	92.66	1281	89	4	42476	43755	58488067	58489343	0	1840
28O10	CA_chr7_BGI-A2	91.05	1363	113	8	42477	43836	7177808	7179164	0	1832
28O10	CA_chr7_BGI-A2	90.39	1425	93	22	114147	115530	53878624	53880045	0	1832
28O10	CA_chr7_BGI-A2	90.98	1374	103	15	42477	43836	20327830	20326464	0	1831
28O10	CA_chr7_BGI-A2	91.1	1360	110	9	51047	52403	96859950	96858599	0	1831
28O10	CA_chr7_BGI-A2	90.98	1375	99	18	42477	43836	122295653	122297017	0	1829
28O10	CA_chr7_BGI-A2	90.66	1381	119	10	63475	64852	117826386	117827759	0	1827
28O10	CA_chr7_BGI-A2	90.92	1366	113	10	42477	43836	101061698	101060338	0	1825
28O10	CA_chr7_BGI-A2	95	1161	58	0	97482	98642	63447530	63448690	0	1823
28O10	CA_chr7_BGI-A2	93.22	1239	83	1	61938	63176	15555048	15553811	0	1821
28O10	CA_chr7_BGI-A2	90.64	1378	120	8	58101	59472	21793333	21794707	0	1821
28O10	CA_chr7_BGI-A2	90.78	1367	120	6	51046	52410	64568083	64569445	0	1821
28O10	CA_chr7_BGI-A2	90.78	1367	121	5	51047	52410	87037002	87035638	0	1821
28O10	CA_chr7_BGI-A2	92.54	1274	88	6	42483	43755	50045763	50044496	0	1820
28O10	CA_chr7_BGI-A2	90.28	1399	125	11	63475	64870	56476106	56477496	0	1820
28O10	CA_chr7_BGI-A2	91	1356	111	10	42487	43836	1851788	1850438	0	1818
28O10	CA_chr7_BGI-A2	90.76	1364	122	4	51047	52409	23828550	23829910	0	1818
28O10	CA_chr7_BGI-A2	90.8	1369	112	9	42477	43836	94079263	94080626	0	1818
28O10	CA_chr7_BGI-A2	91.23	1323	113	3	63599	64918	61205210	61206532	0	1816
28O10	CA_chr7_BGI-A2	93.13	1237	85	0	61448	62684	3336072	3334836	0	1814
28O10	CA_chr7_BGI-A2	90.75	1373	108	12	51047	52406	59919453	59918087	0	1814
28O10	CA_chr7_BGI-A2	90.04	1406	130	10	63475	64877	45780554	45781952	0	1812
28O10	CA_chr7_BGI-A2	90.7	1365	121	6	51047	52410	55224950	55223591	0	1812
28O10	CA_chr7_BGI-A2	90.67	1372	112	12	42476	43836	28127724	28126358	0	1810
28O10	CA_chr7_BGI-A2	90.4	1406	94	17	114147	115530	80085713	80087099	0	1810
28O10	CA_chr7_BGI-A2	91.74	1307	95	10	42538	43836	24712564	24711263	0	1803
28O10	CA_chr7_BGI-A2	95.41	1132	52	0	61228	62359	108556044	108557175	0	1803
28O10	CA_chr7_BGI-A2	96.11	1105	41	2	97631	98735	6679361	6678259	0	1801
28O10	CA_chr7_BGI-A2	90.68	1362	116	8	51046	52403	46543093	46544447	0	1801
28O10	CA_chr7_BGI-A2	91.64	1316	86	12	85631	86925	28398377	28397065	0	1799
28O10	CA_chr7_BGI-A2	90.54	1364	124	5	51047	52409	55381381	55382740	0	1799
28O10	CA_chr7_BGI-A2	90.62	1365	112	7	51047	52410	80338382	80339731	0	1797
28O10	CA_chr7_BGI-A2	90.49	1377	109	13	51047	52406	86857690	86859061	0	1797
28O10	CA_chr7_BGI-A2	92.06	1284	91	10	42476	43755	57961241	57959965	0	1796
28O10	CA_chr7_BGI-A2	94.01	1185	71	0	60223	61407	105125505	105124321	0	1796
28O10	CA_chr7_BGI-A2	91.45	1321	91	9	85631	86931	84441624	84442942	0	1794
28O10	CA_chr7_BGI-A2	91.97	1282	95	7	42476	43755	60335252	60333977	0	1790
28O10	CA_chr7_BGI-A2	92.71	1248	80	7	58101	59342	82966450	82965208	0	1790
28O10	CA_chr7_BGI-A2	90.77	1344	118	3	64978	66321	99616889	99618226	0	1790
28O10	CA_chr7_BGI-A2	91.89	1294	84	8	81827	83101	39707883	39709174	0	1788
28O10	CA_chr7_BGI-A2	93.04	1235	66	20	98877	100101	74829967	74831191	0	1786
28O10	CA_chr7_BGI-A2	93.24	1227	60	20	98891	100103	13491594	13492811	0	1784
28O10	CA_chr7_BGI-A2	90.52	1361	114	11	42477	43827	20333374	20332019	0	1784
28O10	CA_chr7_BGI-A2	95.52	1117	49	1	97623	98738	55617230	55616114	0	1784
28O10	CA_chr7_BGI-A2	91.94	1278	98	4	42476	43752	58482150	58483423	0	1784
28O10	CA_chr7_BGI-A2	96.24	1091	36	2	96388	97473	30910498	30911588	0	1783
28O10	CA_chr7_BGI-A2	90.3	1371	117	10	42477	43836	24534095	24532730	0	1781
28O10	CA_chr7_BGI-A2	90.31	1362	126	6	51047	52406	21988777	21987420	0	1779
28O10	CA_chr7_BGI-A2	90.2	1377	114	14	51047	52407	118656433	118655062	0	1775
28O10	CA_chr7_BGI-A2	93.88	1176	72	0	62001	63176	24582890	24581715	0	1773
28O10	CA_chr7_BGI-A2	90.19	1366	126	8	51047	52409	59644122	59642762	0	1773
28O10	CA_chr7_BGI-A2	91.73	1281	101	4	42476	43755	60325957	60324681	0	1773
28O10	CA_chr7_BGI-A2	97.33	1048	21	5	97067	98112	81496512	81497554	0	1773
28O10	CA_chr7_BGI-A2	94.73	1139	60	0	60467	61605	46634907	46636045	0	1772
28O10	CA_chr7_BGI-A2	90.28	1369	112	14	42476	43836	47571138	47569783	0	1772
28O10	CA_chr7_BGI-A2	90.12	1377	114	15	51047	52409	57350462	57349094	0	1770
28O10	CA_chr7_BGI-A2	91.67	1284	95	11	42476	43755	9682511	9681236	0	1768
28O10	CA_chr7_BGI-A2	91.96	1268	92	10	55485	56746	99291805	99290542	0	1768
28O10	CA_chr7_BGI-A2	92.73	1238	66	23	98877	100103	36778244	36779468	0	1766
28O10	CA_chr7_BGI-A2	93.49	1199	61	17	98911	100099	71766634	71767825	0	1766
28O10	CA_chr7_BGI-A2	93.63	1193	59	16	98916	100099	86975278	86976462	0	1766
28O10	CA_chr7_BGI-A2	90.07	1369	124	10	51047	52410	74299490	74300851	0	1764
28O10	CA_chr7_BGI-A2	91.54	1288	96	8	42477	43756	2107127	2105845	0	1762
28O10	CA_chr7_BGI-A2	91.58	1283	99	8	42476	43755	35290584	35291860	0	1762
28O10	CA_chr7_BGI-A2	90.82	1318	119	2	63763	65079	102792249	102793565	0	1762
28O10	CA_chr7_BGI-A2	91.53	1287	96	9	42476	43755	2091775	2090495	0	1760
28O10	CA_chr7_BGI-A2	92.7	1233	70	20	98877	100099	30917523	30918745	0	1760
28O10	CA_chr7_BGI-A2	93.02	1217	67	18	98894	100099	98873046	98874255	0	1760
28O10	CA_chr7_BGI-A2	92.52	1244	67	23	98894	100122	45716981	45718213	0	1759
28O10	CA_chr7_BGI-A2	95.56	1104	38	8	97075	98175	74828257	74829352	0	1757
28O10	CA_chr7_BGI-A2	92.89	1223	64	21	98891	100099	49446818	49448031	0	1755
28O10	CA_chr7_BGI-A2	92.57	1239	67	23	98877	100101	73885819	73884592	0	1755
[truncated: 3,631 more rows]

## Sheet: Table S11-ch21-A2
Table S11 Alignemnt of BACs of Chr 21 of the tetraploid (AD) genome to A2 Chr 7 genome sequence.
Query id	Subject id	identity %	alignment length	mismatches	gap openings	q.start	q.end	s.start	s.end	e-value	hit
AC193383	CA_chr7_BGI-A2	90.07	554	49	4	35061	35613	59178967	59179515	0	713
AC187848	CA_chr7_BGI-A2	96.24	772	28	1	46479	47249	105622366	105623137	0	1264
AC187848	CA_chr7_BGI-A2	90.66	803	72	3	55377	56177	81908340	81907539	0	1064
AC187848	CA_chr7_BGI-A2	92.01	638	39	8	5552	6180	3498811	3498177	0	885
AC187848	CA_chr7_BGI-A2	90.91	572	41	10	5707	6273	29448198	29448763	0	758
AC187848	CA_chr7_BGI-A2	91.34	508	44	0	66086	66593	3177892	3177385	0	695
AC187848	CA_chr7_BGI-A2	90.77	509	43	4	66086	66593	58546420	58545915	0	676
30E04	CA_chr7_BGI-A2	91.01	3260	225	45	92090	95315	43970673	43967448	0	4335
30E04	CA_chr7_BGI-A2	92.14	2788	199	17	92537	95315	72428944	72426168	0	3917
30E04	CA_chr7_BGI-A2	92.28	2667	158	24	92019	94660	78716467	78719110	0	3740
30E04	CA_chr7_BGI-A2	92.1	2165	123	21	92010	94144	122400501	122398355	0	3007
30E04	CA_chr7_BGI-A2	93.31	2049	100	21	92214	94250	125703719	125701696	0	2990
30E04	CA_chr7_BGI-A2	92.05	2088	120	23	92089	94144	98753475	98751402	0	2894
30E04	CA_chr7_BGI-A2	91.93	2095	118	26	92045	94110	56932311	56934383	0	2885
30E04	CA_chr7_BGI-A2	93.73	1611	88	9	92505	94110	102633797	102632195	0	2403
30E04	CA_chr7_BGI-A2	92.34	1383	71	15	92010	93367	3147056	3148428	0	1934
30E04	CA_chr7_BGI-A2	93.98	1212	70	2	94106	95315	102630589	102629379	0	1831
30E04	CA_chr7_BGI-A2	93.81	1228	57	11	94106	95315	3155407	3156633	0	1829
30E04	CA_chr7_BGI-A2	94.17	1200	70	0	94116	95315	56955479	56956678	0	1829
30E04	CA_chr7_BGI-A2	93.27	1219	71	7	94106	95321	98751314	98750104	0	1786
30E04	CA_chr7_BGI-A2	92.33	1226	70	6	94106	95315	122398267	122397050	0	1722
30E04	CA_chr7_BGI-A2	94.28	1049	59	1	94268	95315	125685207	125684159	0	1604
		92.8487
AC187214	CA_chr7_BGI-A2	90.57	2376	203	14	12379	14744	93712303	93709939	0	3127
AC187214	CA_chr7_BGI-A2	90.37	2388	211	14	12378	14755	37149673	37152051	0	3118
AC187214	CA_chr7_BGI-A2	90.35	2374	207	15	12379	14740	77651779	77654142	0	3096
AC187214	CA_chr7_BGI-A2	90.12	2388	206	18	12379	14756	14874943	14872576	0	3075
AC187214	CA_chr7_BGI-A2	90.79	2302	197	8	12427	14721	66963968	66961675	0	3062
AC187214	CA_chr7_BGI-A2	90.02	2375	217	14	12379	14744	18260463	18262826	0	3055
AC187214	CA_chr7_BGI-A2	91.15	1344	110	8	12372	13709	91418250	91416910	0	1814
AC187214	CA_chr7_BGI-A2	91.39	1138	84	9	12379	13504	70343666	70342531	0	1546
AC187214	CA_chr7_BGI-A2	91.4	1105	88	6	12379	13478	91419854	91418752	0	1507
AC187214	CA_chr7_BGI-A2	90.22	1135	110	1	13134	14267	43314982	43313848	0	1480
		90.638
32H19	CA_chr7_BGI-A2	94.08	2771	161	3	19474	22242	9797429	9794660	0	4205
32H19	CA_chr7_BGI-A2	93.69	2774	147	14	19474	22241	98524209	98526960	0	4128
32H19	CA_chr7_BGI-A2	93.47	2788	152	19	19474	22243	46019198	46016423	0	4113
32H19	CA_chr7_BGI-A2	93.4	2786	158	19	19466	22242	116412652	116409884	0	4102
32H19	CA_chr7_BGI-A2	93.41	2748	172	7	19474	22214	103078190	103075445	0	4063
32H19	CA_chr7_BGI-A2	93.18	2785	161	21	19477	22243	109598045	109600818	0	4063
32H19	CA_chr7_BGI-A2	93.13	2780	171	17	19474	22243	86720853	86723622	0	4058
32H19	CA_chr7_BGI-A2	92.83	2791	168	21	19472	22243	125026567	125029344	0	4017
32H19	CA_chr7_BGI-A2	92.88	2779	177	18	19474	22242	33877959	33875192	0	4015
32H19	CA_chr7_BGI-A2	92.88	2782	170	23	19474	22241	75425925	75428692	0	4015
32H19	CA_chr7_BGI-A2	92.59	2794	162	29	19474	22241	94840004	94837230	0	3971
32H19	CA_chr7_BGI-A2	92.51	2790	182	19	19474	22243	101533983	101536765	0	3969
32H19	CA_chr7_BGI-A2	92.52	2782	187	15	19474	22241	127565407	127562633	0	3965
32H19	CA_chr7_BGI-A2	92.48	2794	170	26	19473	22243	113570175	113572951	0	3960
32H19	CA_chr7_BGI-A2	92.39	2799	171	28	19470	22243	94181766	94178985	0	3951
32H19	CA_chr7_BGI-A2	92.41	2794	172	26	19474	22243	71708979	71706202	0	3949
32H19	CA_chr7_BGI-A2	92.73	2752	169	21	19474	22207	57107410	57110148	0	3945
32H19	CA_chr7_BGI-A2	92.36	2788	186	20	19474	22241	103862140	103864920	0	3943
32H19	CA_chr7_BGI-A2	92.33	2777	194	17	19474	22241	7936184	7938950	0	3930
32H19	CA_chr7_BGI-A2	93.84	2613	149	5	19474	22076	94061982	94059372	0	3923
32H19	CA_chr7_BGI-A2	92.27	2780	190	21	19474	22241	8735554	8738320	0	3919
32H19	CA_chr7_BGI-A2	92.09	2781	199	18	19473	22242	8732237	8735007	0	3897
32H19	CA_chr7_BGI-A2	91.91	2782	199	21	19473	22241	15967021	15969789	0	3868
32H19	CA_chr7_BGI-A2	91.79	2778	210	15	19474	22241	30115517	30112748	0	3851
32H19	CA_chr7_BGI-A2	91.54	2778	214	18	19474	22239	2445998	2443230	0	3808
32H19	CA_chr7_BGI-A2	91.41	2782	214	21	19474	22243	4670592	4667824	0	3790
32H19	CA_chr7_BGI-A2	92.65	2640	180	11	19474	22106	75570971	75568339	0	3788
32H19	CA_chr7_BGI-A2	92.62	2641	177	15	19474	22106	81359943	81362573	0	3781
32H19	CA_chr7_BGI-A2	91.68	2740	204	21	19515	22241	124006488	124009216	0	3775
32H19	CA_chr7_BGI-A2	91.23	2781	206	22	19473	22241	24124892	24122138	0	3749
32H19	CA_chr7_BGI-A2	90.94	2780	232	15	19474	22240	63438510	63435738	0	3720
32H19	CA_chr7_BGI-A2	90.93	2767	221	24	19470	22223	47355029	47352280	0	3692
32H19	CA_chr7_BGI-A2	94.83	2359	83	17	29422	31776	51091961	51094284	0	3644
32H19	CA_chr7_BGI-A2	92.35	2574	173	19	19670	22229	6292642	6290079	0	3640
32H19	CA_chr7_BGI-A2	93.45	2368	138	14	19474	21833	64006364	64004006	0	3498
32H19	CA_chr7_BGI-A2	90.59	2551	212	24	19706	22241	716159	713622	0	3356
32H19	CA_chr7_BGI-A2	91.79	2411	165	25	19489	21880	123391917	123389521	0	3325
32H19	CA_chr7_BGI-A2	94.37	2026	109	5	9308	11332	56379187	56377166	0	3105
32H19	CA_chr7_BGI-A2	94.32	2025	109	6	9309	11332	98593943	98591924	0	3097
32H19	CA_chr7_BGI-A2	94.13	2026	109	10	9309	11332	98688537	98690554	0	3073
32H19	CA_chr7_BGI-A2	93.56	2065	109	13	19474	21518	21891633	21893693	0	3055
32H19	CA_chr7_BGI-A2	91.84	2157	139	33	46665	48793	10538735	10536588	0	2974
32H19	CA_chr7_BGI-A2	92.96	1990	125	11	19474	21454	101539576	101541559	0	2885
32H19	CA_chr7_BGI-A2	92.68	2021	114	23	19464	21470	91693545	91691545	0	2881
32H19	CA_chr7_BGI-A2	92.82	1993	129	12	19474	21459	115224755	115226740	0	2876
32H19	CA_chr7_BGI-A2	96.28	1747	62	3	9586	11332	71604883	71606626	0	2863
32H19	CA_chr7_BGI-A2	92.53	2007	128	19	19474	21470	52545767	52547761	0	2856
32H19	CA_chr7_BGI-A2	97.2	1676	42	5	47121	48793	106101377	106103050	0	2830
32H19	CA_chr7_BGI-A2	92.52	1991	119	24	19474	21449	117847349	117845374	0	2824
32H19	CA_chr7_BGI-A2	96.37	1681	36	15	47121	48793	100747621	100749284	0	2743
32H19	CA_chr7_BGI-A2	95.24	1721	77	5	9613	11332	56319890	56318174	0	2719
32H19	CA_chr7_BGI-A2	90.9	2023	170	14	9312	11332	98134808	98136818	0	2704
32H19	CA_chr7_BGI-A2	92.56	1842	132	4	20405	22242	121613251	121615091	0	2638
32H19	CA_chr7_BGI-A2	93.23	1803	99	22	46665	48453	126834799	126833006	0	2632
32H19	CA_chr7_BGI-A2	90.31	2003	176	16	20262	22252	73210774	73208778	0	2608
32H19	CA_chr7_BGI-A2	90.87	1950	139	28	20311	22241	45773569	45771640	0	2579
32H19	CA_chr7_BGI-A2	91.68	1840	123	24	19474	21298	120890758	120888934	0	2523
32H19	CA_chr7_BGI-A2	91.08	1872	131	23	19473	21320	109946037	109947896	0	2499
32H19	CA_chr7_BGI-A2	94.56	1617	80	8	9304	10919	95624659	95623050	0	2492
32H19	CA_chr7_BGI-A2	94.05	1647	89	7	19473	21113	81355096	81356739	0	2490
32H19	CA_chr7_BGI-A2	94.68	1597	68	5	19476	21072	52947228	52945649	0	2462
32H19	CA_chr7_BGI-A2	92.37	1742	102	23	19474	21203	108964600	108962878	0	2451
32H19	CA_chr7_BGI-A2	94.95	1564	73	5	9308	10871	36573487	36575044	0	2446
32H19	CA_chr7_BGI-A2	95.78	1468	62	0	19474	20941	55083741	55085208	0	2368
32H19	CA_chr7_BGI-A2	94.03	1541	90	2	20708	22247	16730802	16732341	0	2335
32H19	CA_chr7_BGI-A2	90.74	1761	146	13	20492	22241	45019803	45021557	0	2333
32H19	CA_chr7_BGI-A2	91.91	1669	129	6	20575	22239	125174268	125172602	0	2329
32H19	CA_chr7_BGI-A2	93.98	1545	77	8	20710	22243	83458578	83460117	0	2324
32H19	CA_chr7_BGI-A2	94.96	1488	61	7	20766	22243	16693259	16694742	0	2320
32H19	CA_chr7_BGI-A2	94.96	1488	61	7	20766	22243	25331753	25333236	0	2320
32H19	CA_chr7_BGI-A2	94.96	1488	61	7	20766	22243	52884318	52882835	0	2320
32H19	CA_chr7_BGI-A2	94.96	1488	61	7	20766	22243	68240990	68239507	0	2320
32H19	CA_chr7_BGI-A2	94.96	1488	61	7	20766	22243	68246635	68245152	0	2320
32H19	CA_chr7_BGI-A2	94.96	1488	61	7	20766	22243	72605994	72607477	0	2320
32H19	CA_chr7_BGI-A2	94.96	1488	61	7	20766	22243	73084536	73083053	0	2320
32H19	CA_chr7_BGI-A2	94.96	1488	61	7	20766	22243	73585269	73583786	0	2320
32H19	CA_chr7_BGI-A2	94.96	1488	61	7	20766	22243	85574831	85576314	0	2320
32H19	CA_chr7_BGI-A2	94.96	1488	61	7	20766	22243	101514793	101516276	0	2320
32H19	CA_chr7_BGI-A2	94.96	1488	61	7	20766	22243	105569797	105571280	0	2320
32H19	CA_chr7_BGI-A2	94.96	1488	61	7	20766	22243	106739132	106737649	0	2320
32H19	CA_chr7_BGI-A2	94.96	1488	61	7	20766	22243	127569714	127568231	0	2320
32H19	CA_chr7_BGI-A2	94.96	1488	61	7	20766	22243	127575359	127573876	0	2320
32H19	CA_chr7_BGI-A2	94.96	1488	61	7	20766	22243	127581004	127579521	0	2320
32H19	CA_chr7_BGI-A2	97.08	1372	38	2	19469	20840	117194150	117195519	0	2311
32H19	CA_chr7_BGI-A2	96.12	1417	52	3	19474	20889	75778	74364	0	2309
32H19	CA_chr7_BGI-A2	95.76	1437	54	3	20814	22243	30955845	30957281	0	2309
32H19	CA_chr7_BGI-A2	94.83	1489	62	8	20766	22243	39712899	39714383	0	2309
32H19	CA_chr7_BGI-A2	94.83	1488	63	7	20766	22243	43144683	43143200	0	2309
32H19	CA_chr7_BGI-A2	94.83	1488	63	7	20766	22243	73078892	73077409	0	2309
32H19	CA_chr7_BGI-A2	95.69	1437	55	3	20814	22243	7357339	7358775	0	2303
32H19	CA_chr7_BGI-A2	95.69	1437	55	3	20814	22243	7362892	7364328	0	2303
32H19	CA_chr7_BGI-A2	95.69	1437	55	3	20814	22243	7944862	7946298	0	2303
32H19	CA_chr7_BGI-A2	95.69	1437	55	3	20814	22243	8501189	8499753	0	2303
32H19	CA_chr7_BGI-A2	95.69	1437	55	3	20814	22243	11297216	11295780	0	2303
32H19	CA_chr7_BGI-A2	95.69	1437	55	3	20814	22243	16016645	16018081	0	2303
32H19	CA_chr7_BGI-A2	95.69	1437	55	3	20814	22243	19026951	19028387	0	2303
32H19	CA_chr7_BGI-A2	95.69	1437	55	3	20814	22243	26224281	26222845	0	2303
32H19	CA_chr7_BGI-A2	95.69	1437	55	3	20814	22243	26376730	26378166	0	2303
32H19	CA_chr7_BGI-A2	95.69	1437	55	3	20814	22243	27095250	27093814	0	2303
32H19	CA_chr7_BGI-A2	95.69	1437	55	3	20814	22243	31607285	31608721	0	2303
32H19	CA_chr7_BGI-A2	95.69	1437	55	3	20814	22243	31889680	31891116	0	2303
32H19	CA_chr7_BGI-A2	95.69	1437	55	3	20814	22243	31895233	31896669	0	2303
32H19	CA_chr7_BGI-A2	95.69	1437	55	3	20814	22243	31900786	31902222	0	2303
32H19	CA_chr7_BGI-A2	95.69	1437	55	3	20814	22243	35536280	35537716	0	2303
32H19	CA_chr7_BGI-A2	95.69	1437	55	3	20814	22243	48398341	48399777	0	2303
32H19	CA_chr7_BGI-A2	95.69	1437	55	3	20814	22243	60880632	60879196	0	2303
32H19	CA_chr7_BGI-A2	95.69	1437	55	3	20814	22243	62576660	62578096	0	2303
32H19	CA_chr7_BGI-A2	95.69	1437	55	3	20814	22243	62611136	62612572	0	2303
32H19	CA_chr7_BGI-A2	95.69	1437	55	3	20814	22243	62616689	62618125	0	2303
32H19	CA_chr7_BGI-A2	95.69	1437	55	3	20814	22243	62622242	62623678	0	2303
32H19	CA_chr7_BGI-A2	95.69	1437	55	3	20814	22243	62627795	62629231	0	2303
32H19	CA_chr7_BGI-A2	95.69	1437	55	3	20814	22243	63902393	63903829	0	2303
32H19	CA_chr7_BGI-A2	95.69	1437	55	3	20814	22243	63907946	63909382	0	2303
32H19	CA_chr7_BGI-A2	95.69	1437	55	3	20814	22243	66735003	66736439	0	2303
32H19	CA_chr7_BGI-A2	95.69	1437	55	3	20814	22243	66740556	66741992	0	2303
32H19	CA_chr7_BGI-A2	95.69	1437	55	3	20814	22243	68591597	68590161	0	2303
32H19	CA_chr7_BGI-A2	95.69	1437	55	3	20814	22243	68597150	68595714	0	2303
32H19	CA_chr7_BGI-A2	95.69	1437	55	3	20814	22243	81938812	81940248	0	2303
32H19	CA_chr7_BGI-A2	95.69	1437	55	3	20814	22243	81944365	81945801	0	2303
32H19	CA_chr7_BGI-A2	95.69	1437	55	3	20814	22243	82172336	82173772	0	2303
32H19	CA_chr7_BGI-A2	95.69	1437	55	3	20814	22243	82446621	82448057	0	2303
32H19	CA_chr7_BGI-A2	95.69	1437	55	3	20814	22243	86509317	86507881	0	2303
32H19	CA_chr7_BGI-A2	95.69	1437	55	3	20814	22243	86514870	86513434	0	2303
32H19	CA_chr7_BGI-A2	95.69	1437	55	3	20814	22243	97278828	97277392	0	2303
32H19	CA_chr7_BGI-A2	94.76	1489	62	9	20766	22243	101520438	101521921	0	2303
32H19	CA_chr7_BGI-A2	95.69	1437	55	3	20814	22243	104122055	104120619	0	2303
32H19	CA_chr7_BGI-A2	95.69	1437	55	3	20814	22243	110182918	110181482	0	2303
32H19	CA_chr7_BGI-A2	95.69	1437	55	3	20814	22243	120937859	120939295	0	2303
32H19	CA_chr7_BGI-A2	94.92	1476	61	7	20778	22243	26450224	26448753	0	2298
32H19	CA_chr7_BGI-A2	95.62	1437	56	3	20814	22243	27143927	27142491	0	2298
32H19	CA_chr7_BGI-A2	95.62	1437	56	3	20814	22243	86520423	86518987	0	2298
32H19	CA_chr7_BGI-A2	94.57	1493	65	8	20762	22243	77278783	77277296	0	2294
32H19	CA_chr7_BGI-A2	94.57	1493	65	8	20762	22243	81521261	81522748	0	2294
32H19	CA_chr7_BGI-A2	94.68	1486	65	8	20766	22241	106733487	106732006	0	2294
32H19	CA_chr7_BGI-A2	95.85	1423	52	3	20814	22229	113577068	113578490	0	2294
32H19	CA_chr7_BGI-A2	95.54	1436	56	4	20814	22242	98582726	98584160	0	2290
32H19	CA_chr7_BGI-A2	94.62	1486	66	8	20766	22241	5205316	5203835	0	2289
32H19	CA_chr7_BGI-A2	95.54	1435	57	3	20814	22241	16022198	16023632	0	2289
32H19	CA_chr7_BGI-A2	95.54	1435	57	3	20814	22241	48403894	48405328	0	2289
32H19	CA_chr7_BGI-A2	95.54	1435	57	3	20814	22241	60875079	60873645	0	2289
32H19	CA_chr7_BGI-A2	95.54	1435	57	3	20814	22241	97729569	97731003	0	2289
32H19	CA_chr7_BGI-A2	95.48	1437	58	3	20814	22243	110217724	110216288	0	2287
32H19	CA_chr7_BGI-A2	94.55	1487	67	7	20766	22242	25337398	25338880	0	2285
32H19	CA_chr7_BGI-A2	95.41	1439	59	3	20814	22245	94174868	94173430	0	2285
32H19	CA_chr7_BGI-A2	95.47	1435	58	3	20814	22241	26215215	26213781	0	2283
32H19	CA_chr7_BGI-A2	95.47	1435	58	3	20814	22241	30961399	30962833	0	2283
32H19	CA_chr7_BGI-A2	95.71	1423	54	3	20814	22229	41902691	41904113	0	2283
32H19	CA_chr7_BGI-A2	95.47	1435	58	3	20814	22241	77273179	77271745	0	2283
32H19	CA_chr7_BGI-A2	92.79	1581	107	7	9309	10888	6920561	6922135	0	2281
32H19	CA_chr7_BGI-A2	95.41	1437	59	3	20814	22243	19021398	19022834	0	2281
32H19	CA_chr7_BGI-A2	95.41	1437	59	3	20814	22243	27100803	27099367	0	2281
32H19	CA_chr7_BGI-A2	91.29	1687	126	17	19472	21148	31817910	31816235	0	2281
32H19	CA_chr7_BGI-A2	95.41	1437	59	3	20814	22243	86727709	86729145	0	2281
32H19	CA_chr7_BGI-A2	95.41	1437	59	3	20814	22243	121487180	121488616	0	2281
32H19	CA_chr7_BGI-A2	94.49	1487	68	8	20766	22242	8813204	8811722	0	2279
32H19	CA_chr7_BGI-A2	95.41	1437	57	4	20814	22241	31612838	31614274	0	2279
32H19	CA_chr7_BGI-A2	94.49	1488	66	8	20766	22241	102808706	102807223	0	2279
32H19	CA_chr7_BGI-A2	95.4	1435	59	3	20814	22241	7368445	7369879	0	2278
32H19	CA_chr7_BGI-A2	95.4	1435	59	3	20814	22241	13097846	13096412	0	2278
32H19	CA_chr7_BGI-A2	95.4	1435	59	3	20814	22241	29818843	29817409	0	2278
32H19	CA_chr7_BGI-A2	94.48	1486	68	7	20766	22241	105179109	105177628	0	2278
32H19	CA_chr7_BGI-A2	95.34	1437	60	3	20814	22243	93381109	93379673	0	2276
32H19	CA_chr7_BGI-A2	95.33	1436	60	3	20814	22242	109538529	109537094	0	2274
32H19	CA_chr7_BGI-A2	95.33	1435	60	3	20814	22241	4520605	4519171	0	2272
32H19	CA_chr7_BGI-A2	95.33	1435	60	3	20814	22241	6033364	6034798	0	2272
32H19	CA_chr7_BGI-A2	94.42	1487	67	9	20766	22242	72611639	72613119	0	2272
32H19	CA_chr7_BGI-A2	94.41	1486	69	7	20766	22241	94422239	94423720	0	2272
32H19	CA_chr7_BGI-A2	95.33	1435	60	3	20814	22241	97273275	97271841	0	2272
32H19	CA_chr7_BGI-A2	94.41	1486	69	7	20766	22241	103878631	103877150	0	2272
32H19	CA_chr7_BGI-A2	95.5	1423	62	2	19474	20895	108376531	108375110	0	2272
32H19	CA_chr7_BGI-A2	95.26	1436	61	3	20814	22242	95099770	95101205	0	2268
32H19	CA_chr7_BGI-A2	95.26	1435	61	3	20814	22241	47044609	47043175	0	2266
32H19	CA_chr7_BGI-A2	95.26	1435	61	3	20814	22241	48987465	48986031	0	2266
32H19	CA_chr7_BGI-A2	94.34	1484	72	7	20766	22241	65936955	65935476	0	2265
32H19	CA_chr7_BGI-A2	94.49	1471	76	4	19474	20941	4656065	4654597	0	2263
32H19	CA_chr7_BGI-A2	94.28	1486	71	7	20766	22241	73579624	73578143	0	2261
32H19	CA_chr7_BGI-A2	94.84	1454	61	7	20766	22209	52878673	52877224	0	2257
32H19	CA_chr7_BGI-A2	94.2	1483	81	5	20762	22241	120883959	120882479	0	2257
32H19	CA_chr7_BGI-A2	95.12	1435	63	3	20814	22241	37985245	37983811	0	2255
32H19	CA_chr7_BGI-A2	93.22	1534	102	2	20710	22241	105426729	105428262	0	2255
32H19	CA_chr7_BGI-A2	95.01	1443	58	6	20814	22242	26497357	26498799	0	2254
32H19	CA_chr7_BGI-A2	95.17	1430	62	6	19509	20934	30282986	30281560	0	2252
32H19	CA_chr7_BGI-A2	95.06	1436	64	3	20814	22242	71223792	71225227	0	2252
32H19	CA_chr7_BGI-A2	94.15	1486	73	7	20766	22241	26444591	26443110	0	2250
32H19	CA_chr7_BGI-A2	94.04	1493	73	8	20762	22243	107813950	107812463	0	2250
32H19	CA_chr7_BGI-A2	94.15	1486	73	7	20766	22241	117907150	117908631	0	2250
32H19	CA_chr7_BGI-A2	94.99	1437	65	3	20814	22243	71702085	71700649	0	2248
32H19	CA_chr7_BGI-A2	94.99	1437	63	5	20814	22242	6715502	6714067	0	2246
32H19	CA_chr7_BGI-A2	95.04	1431	67	4	20814	22242	76097688	76096260	0	2246
32H19	CA_chr7_BGI-A2	95.05	1433	64	4	20814	22239	100442356	100440924	0	2246
32H19	CA_chr7_BGI-A2	95.22	1423	61	3	20814	22229	125033461	125034883	0	2244
32H19	CA_chr7_BGI-A2	93.11	1538	90	8	20710	22243	8353805	8355330	0	2239
32H19	CA_chr7_BGI-A2	94.8	1442	59	8	20814	22243	122907020	122905583	0	2233
32H19	CA_chr7_BGI-A2	94.79	1440	61	7	20814	22243	41897139	41898574	0	2231
32H19	CA_chr7_BGI-A2	94.77	1435	68	3	20814	22241	82452174	82453608	0	2228
32H19	CA_chr7_BGI-A2	93.78	1480	88	4	20766	22243	31884109	31885586	0	2220
32H19	CA_chr7_BGI-A2	95.98	1367	55	0	19474	20840	47091595	47092961	0	2220
32H19	CA_chr7_BGI-A2	94.65	1438	67	6	20814	22243	108667848	108666413	0	2220
32H19	CA_chr7_BGI-A2	94.64	1436	68	5	20814	22241	110212166	110210732	0	2217
32H19	CA_chr7_BGI-A2	94.58	1440	64	7	20814	22243	97724017	97725452	0	2215
32H19	CA_chr7_BGI-A2	94.58	1438	68	6	20814	22243	98577174	98578609	0	2215
32H19	CA_chr7_BGI-A2	90.26	1724	122	35	20527	22241	80585662	80583976	0	2211
32H19	CA_chr7_BGI-A2	93.81	1471	87	4	19473	20941	82522706	82524174	0	2209
32H19	CA_chr7_BGI-A2	94.54	1429	66	7	20814	22241	81949919	81951336	0	2196
32H19	CA_chr7_BGI-A2	94.34	1431	79	2	20814	22243	7931961	7933390	0	2193
32H19	CA_chr7_BGI-A2	93.89	1457	83	5	19472	20923	39405241	39403786	0	2193
32H19	CA_chr7_BGI-A2	94.35	1433	73	5	20814	22242	102104224	102102796	0	2191
32H19	CA_chr7_BGI-A2	94.23	1438	69	7	20814	22241	59899331	59900764	0	2183
32H19	CA_chr7_BGI-A2	91.73	1572	123	7	20680	22246	16290682	16292251	0	2176
32H19	CA_chr7_BGI-A2	95.09	1385	63	5	9338	10720	19754682	19756063	0	2176
32H19	CA_chr7_BGI-A2	91.72	1582	106	19	19475	21043	105646074	105647643	0	2172
32H19	CA_chr7_BGI-A2	94.73	1403	60	8	20766	22158	16698904	16700302	0	2169
32H19	CA_chr7_BGI-A2	94.88	1386	64	3	20865	22243	30119722	30118337	0	2159
32H19	CA_chr7_BGI-A2	93.08	1475	97	5	20772	22243	105421744	105423216	0	2154
32H19	CA_chr7_BGI-A2	93.85	1430	86	2	20814	22241	127410929	127409500	0	2152
32H19	CA_chr7_BGI-A2	94.6	1390	73	2	20856	22243	109579054	109577665	0	2150
32H19	CA_chr7_BGI-A2	92.5	1506	104	9	9304	10807	74979163	74980661	0	2146
32H19	CA_chr7_BGI-A2	93.9	1426	78	6	19474	20895	67221017	67222437	0	2143
32H19	CA_chr7_BGI-A2	92.48	1503	103	10	9309	10807	33808135	33806639	0	2141
32H19	CA_chr7_BGI-A2	93.62	1443	73	11	20814	22243	51324805	51323369	0	2137
32H19	CA_chr7_BGI-A2	93.01	1473	90	9	19474	20938	56274692	56276159	0	2137
32H19	CA_chr7_BGI-A2	92	1538	96	12	20708	22241	68124526	68123012	0	2134
32H19	CA_chr7_BGI-A2	93.64	1430	83	5	20814	22241	26871605	26870182	0	2130
32H19	CA_chr7_BGI-A2	94.31	1389	77	2	20856	22243	107986478	107987865	0	2126
32H19	CA_chr7_BGI-A2	94.31	1388	77	2	20856	22241	48340020	48338633	0	2124
32H19	CA_chr7_BGI-A2	92.76	1478	91	10	19474	20941	62569816	62571287	0	2122
32H19	CA_chr7_BGI-A2	95.69	1323	50	3	20928	22243	52889802	52888480	0	2121
32H19	CA_chr7_BGI-A2	91.79	1535	102	19	19474	20998	28196720	28195200	0	2115
32H19	CA_chr7_BGI-A2	92.27	1500	103	11	9312	10807	98587698	98586208	0	2115
32H19	CA_chr7_BGI-A2	92.4	1487	93	13	20766	22243	53543522	53542047	0	2102
32H19	CA_chr7_BGI-A2	90.79	1585	129	17	9309	10888	103029143	103027571	0	2102
32H19	CA_chr7_BGI-A2	93.14	1444	79	12	20814	22242	16252400	16253838	0	2100
32H19	CA_chr7_BGI-A2	92.64	1467	95	8	19474	20934	75393524	75392065	0	2098
32H19	CA_chr7_BGI-A2	93.53	1407	82	6	19474	20874	58360478	58359075	0	2085
32H19	CA_chr7_BGI-A2	93.26	1424	83	7	19474	20890	82165834	82167251	0	2085
32H19	CA_chr7_BGI-A2	94.57	1345	66	4	20906	22243	87401459	87402803	0	2073
32H19	CA_chr7_BGI-A2	92.83	1437	89	10	20814	22243	112669582	112668153	0	2071
32H19	CA_chr7_BGI-A2	93.05	1424	86	7	19474	20890	96249357	96247940	0	2069
32H19	CA_chr7_BGI-A2	95.65	1288	49	3	20814	22094	62582213	62583500	0	2061
32H19	CA_chr7_BGI-A2	92.94	1431	73	12	20814	22241	63989415	63988010	0	2058
32H19	CA_chr7_BGI-A2	92.57	1440	90	10	20814	22241	122652914	122654348	0	2050
32H19	CA_chr7_BGI-A2	90.22	1585	133	22	9307	10885	87943983	87942415	0	2049
32H19	CA_chr7_BGI-A2	93.86	1368	70	7	20766	22123	102362855	102361492	0	2049
32H19	CA_chr7_BGI-A2	91.59	1487	114	7	20762	22243	30287084	30285604	0	2043
32H19	CA_chr7_BGI-A2	94.57	1326	63	7	19474	20791	45013756	45015080	0	2041
32H19	CA_chr7_BGI-A2	92.39	1432	99	8	20814	22242	55090586	55092010	0	2032
32H19	CA_chr7_BGI-A2	92.46	1432	90	15	19474	20895	27448760	27450183	0	2030
32H19	CA_chr7_BGI-A2	91.76	1469	106	11	19474	20932	18467393	18465930	0	2028
32H19	CA_chr7_BGI-A2	92.36	1440	86	13	20814	22241	27450057	27451484	0	2028
32H19	CA_chr7_BGI-A2	92.25	1433	105	5	20814	22241	77371227	77369796	0	2026
32H19	CA_chr7_BGI-A2	91.62	1480	99	18	19474	20941	69258938	69260404	0	2023
32H19	CA_chr7_BGI-A2	91.38	1485	117	8	20766	22244	69260276	69261755	0	2023
32H19	CA_chr7_BGI-A2	91.35	1491	110	12	20766	22242	38998127	38996642	0	2021
32H19	CA_chr7_BGI-A2	91.55	1479	104	17	19474	20941	46307975	46306507	0	2019
32H19	CA_chr7_BGI-A2	93.42	1368	79	7	19474	20834	81207614	81208977	0	2017
32H19	CA_chr7_BGI-A2	91.59	1474	101	17	19473	20934	109644832	109646294	0	2013
32H19	CA_chr7_BGI-A2	91.25	1485	117	10	20766	22243	117841985	117840507	0	2010
32H19	CA_chr7_BGI-A2	91.34	1478	107	16	19474	20941	43146021	43144555	0	2001
32H19	CA_chr7_BGI-A2	91.24	1484	109	14	20767	22241	107009543	107011014	0	2001
32H19	CA_chr7_BGI-A2	90.23	1546	132	19	9308	10847	109992438	109993970	0	2001
32H19	CA_chr7_BGI-A2	92.05	1434	94	16	19472	20895	112670878	112669455	0	1999
32H19	CA_chr7_BGI-A2	91.86	1437	107	6	20814	22241	58440347	58441782	0	1997
32H19	CA_chr7_BGI-A2	94.23	1317	60	8	20762	22067	82524088	82525399	0	1997
32H19	CA_chr7_BGI-A2	91.19	1475	122	8	20772	22242	125066601	125065131	0	1997
32H19	CA_chr7_BGI-A2	91.02	1481	126	7	20766	22241	42919309	42917831	0	1991
32H19	CA_chr7_BGI-A2	91.66	1438	112	5	20814	22243	9801795	9800358	0	1984
32H19	CA_chr7_BGI-A2	91.66	1439	110	6	20814	22243	124003968	124005405	0	1984
32H19	CA_chr7_BGI-A2	90.03	1544	135	19	9309	10847	46998808	47000337	0	1980
32H19	CA_chr7_BGI-A2	90.79	1487	127	10	33803	35284	2182105	2183586	0	1978
32H19	CA_chr7_BGI-A2	91.88	1429	95	15	19474	20890	104128881	104127462	0	1977
32H19	CA_chr7_BGI-A2	91.88	1416	112	3	20694	22106	75566337	75564922	0	1975
32H19	CA_chr7_BGI-A2	90.57	1506	121	21	9309	10807	95630757	95632248	0	1975
32H19	CA_chr7_BGI-A2	90.72	1487	128	7	20766	22243	78578952	78580437	0	1973
32H19	CA_chr7_BGI-A2	90.96	1483	104	24	19474	20941	30288419	30286952	0	1969
32H19	CA_chr7_BGI-A2	91.76	1432	95	16	19473	20895	86082777	86081360	0	1969
32H19	CA_chr7_BGI-A2	96.79	1184	28	2	46378	47560	54907959	54906785	0	1967
32H19	CA_chr7_BGI-A2	91.63	1433	102	13	20814	22241	121492731	121494150	0	1965
32H19	CA_chr7_BGI-A2	91.5	1435	111	7	20814	22241	101190186	101188756	0	1964
32H19	CA_chr7_BGI-A2	91.05	1453	128	2	20790	22240	63432015	63430563	0	1962
32H19	CA_chr7_BGI-A2	90.83	1483	105	25	19474	20941	721139	719673	0	1956
32H19	CA_chr7_BGI-A2	91.57	1435	94	20	19474	20895	118128458	118129878	0	1954
32H19	CA_chr7_BGI-A2	90.81	1469	119	13	19474	20934	120885340	120883880	0	1951
32H19	CA_chr7_BGI-A2	92.68	1353	98	1	20890	22241	94055126	94053774	0	1949
32H19	CA_chr7_BGI-A2	90.17	1506	128	19	9309	10807	39661403	39662895	0	1943
32H19	CA_chr7_BGI-A2	91.4	1431	103	16	19474	20895	113650041	113648622	0	1943
32H19	CA_chr7_BGI-A2	91.25	1428	121	4	20816	22241	58385854	58387279	0	1941
32H19	CA_chr7_BGI-A2	92.3	1376	88	13	19474	20840	56268807	56270173	0	1938
32H19	CA_chr7_BGI-A2	90.53	1479	117	18	19474	20941	36609092	36607626	0	1934
32H19	CA_chr7_BGI-A2	90.38	1487	122	14	20766	22241	47343267	47341791	0	1934
32H19	CA_chr7_BGI-A2	91.89	1393	99	11	19474	20859	108371230	108369845	0	1934
32H19	CA_chr7_BGI-A2	90.5	1484	110	25	19474	20941	51110704	51109236	0	1930
32H19	CA_chr7_BGI-A2	91.24	1438	96	24	19473	20895	86521718	86520296	0	1930
32H19	CA_chr7_BGI-A2	91.23	1437	96	24	19474	20895	63990709	63989288	0	1929
32H19	CA_chr7_BGI-A2	91.23	1437	96	24	19474	20895	113134412	113132991	0	1929
32H19	CA_chr7_BGI-A2	90.4	1479	119	18	19474	20941	5206654	5205188	0	1923
32H19	CA_chr7_BGI-A2	91.18	1440	92	27	19473	20895	7930667	7932088	0	1923
32H19	CA_chr7_BGI-A2	90.41	1481	115	20	19474	20941	16697566	16699032	0	1923
32H19	CA_chr7_BGI-A2	90.41	1481	115	20	19474	20941	25330415	25331881	0	1923
32H19	CA_chr7_BGI-A2	90.41	1481	115	20	19474	20941	25336060	25337526	0	1923
32H19	CA_chr7_BGI-A2	90.4	1479	119	18	19474	20941	26445929	26444463	0	1923
32H19	CA_chr7_BGI-A2	90.4	1479	119	18	19474	20941	52880011	52878545	0	1923
32H19	CA_chr7_BGI-A2	90.4	1479	119	18	19474	20941	52885656	52884190	0	1923
32H19	CA_chr7_BGI-A2	90.4	1479	119	18	19474	20941	68242328	68240862	0	1923
32H19	CA_chr7_BGI-A2	90.4	1479	119	18	19474	20941	68247973	68246507	0	1923
32H19	CA_chr7_BGI-A2	90.41	1481	115	20	19474	20941	72604656	72606122	0	1923
32H19	CA_chr7_BGI-A2	90.41	1481	115	20	19474	20941	72610301	72611767	0	1923
32H19	CA_chr7_BGI-A2	90.4	1479	119	18	19474	20941	73080230	73078764	0	1923
32H19	CA_chr7_BGI-A2	90.4	1479	119	18	19474	20941	73580962	73579496	0	1923
32H19	CA_chr7_BGI-A2	90.41	1481	115	20	19474	20941	85573493	85574959	0	1923
32H19	CA_chr7_BGI-A2	90.41	1481	115	20	19474	20941	101519100	101520566	0	1923
32H19	CA_chr7_BGI-A2	90.4	1479	119	18	19474	20941	105180447	105178981	0	1923
32H19	CA_chr7_BGI-A2	90.41	1481	115	20	19474	20941	105568459	105569925	0	1923
32H19	CA_chr7_BGI-A2	90.41	1481	115	20	19474	20941	105574104	105575570	0	1923
32H19	CA_chr7_BGI-A2	90.4	1479	119	18	19474	20941	106734825	106733359	0	1923
32H19	CA_chr7_BGI-A2	90.41	1481	115	20	19474	20941	117905812	117907278	0	1923
32H19	CA_chr7_BGI-A2	90.4	1479	119	18	19474	20941	127571052	127569586	0	1923
32H19	CA_chr7_BGI-A2	90.4	1479	119	18	19474	20941	127576697	127575231	0	1923
32H19	CA_chr7_BGI-A2	91.91	1384	96	13	19465	20840	109580352	109578977	0	1921
32H19	CA_chr7_BGI-A2	91.17	1438	93	26	19475	20895	117584342	117585762	0	1921
32H19	CA_chr7_BGI-A2	90.33	1479	120	18	19474	20941	65938293	65936827	0	1917
32H19	CA_chr7_BGI-A2	90.35	1482	114	22	19474	20941	101513455	101514921	0	1917
32H19	CA_chr7_BGI-A2	90.28	1481	120	19	19473	20941	103879971	103878503	0	1916
32H19	CA_chr7_BGI-A2	90.29	1483	114	25	19474	20941	8814543	8813076	0	1914
32H19	CA_chr7_BGI-A2	90.15	1493	116	25	19474	20951	16352971	16351495	0	1914
32H19	CA_chr7_BGI-A2	90.28	1482	116	21	19474	20941	39711560	39713027	0	1914
32H19	CA_chr7_BGI-A2	90.08	1482	137	10	20767	22243	55085173	55086649	0	1914
32H19	CA_chr7_BGI-A2	90.28	1481	117	20	19474	20941	16691921	16693387	0	1912
32H19	CA_chr7_BGI-A2	91.02	1437	99	24	19474	20895	60881926	60880505	0	1912
32H19	CA_chr7_BGI-A2	90.26	1479	121	18	19474	20941	73586607	73585141	0	1912
32H19	CA_chr7_BGI-A2	90.42	1482	101	30	19474	20941	107815272	107813818	0	1912
32H19	CA_chr7_BGI-A2	90.17	1485	118	21	19470	20941	94420898	94422367	0	1908
32H19	CA_chr7_BGI-A2	90.95	1437	99	25	19474	20895	26872898	26871478	0	1905
32H19	CA_chr7_BGI-A2	90.91	1441	97	26	19472	20895	33040251	33041674	0	1905
32H19	CA_chr7_BGI-A2	90.71	1432	129	4	20814	22242	57581323	57579893	0	1905
32H19	CA_chr7_BGI-A2	90.93	1433	107	18	19474	20895	102105518	102104098	0	1905
32H19	CA_chr7_BGI-A2	91.78	1375	102	9	19474	20840	85579138	85580509	0	1903
32H19	CA_chr7_BGI-A2	90.14	1480	122	19	19474	20941	102364194	102362727	0	1903
32H19	CA_chr7_BGI-A2	90.9	1439	97	26	19474	20895	121491437	121492858	0	1901
32H19	CA_chr7_BGI-A2	90.29	1462	126	13	19474	20925	110171657	110170202	0	1899
32H19	CA_chr7_BGI-A2	90.83	1439	101	25	19472	20895	74976148	74974726	0	1897
32H19	CA_chr7_BGI-A2	90.07	1481	122	20	19473	20941	102810045	102808578	0	1897
32H19	CA_chr7_BGI-A2	90.82	1438	101	25	19474	20895	93382404	93380982	0	1895
32H19	CA_chr7_BGI-A2	90.11	1476	118	21	19473	20934	47344606	47343145	0	1892
32H19	CA_chr7_BGI-A2	90.76	1439	99	26	19474	20895	7943568	7944989	0	1890
32H19	CA_chr7_BGI-A2	90.74	1437	103	24	19474	20895	46009713	46008292	0	1890
32H19	CA_chr7_BGI-A2	90.74	1437	103	24	19474	20895	110219018	110217597	0	1890
32H19	CA_chr7_BGI-A2	90.56	1440	114	15	20814	22242	14869749	14868321	0	1886
32H19	CA_chr7_BGI-A2	90	1480	119	22	19474	20941	106740466	106739004	0	1886
32H19	CA_chr7_BGI-A2	91.65	1377	91	19	19476	20840	9827888	9829252	0	1884
32H19	CA_chr7_BGI-A2	94.75	1218	49	7	20762	21969	85695520	85696732	0	1881
32H19	CA_chr7_BGI-A2	90.52	1445	105	26	19467	20895	100443657	100442229	0	1881
32H19	CA_chr7_BGI-A2	90.62	1440	100	27	19474	20895	81948624	81950046	0	1879
32H19	CA_chr7_BGI-A2	91.14	1388	116	6	20859	22241	86081443	86080058	0	1875
32H19	CA_chr7_BGI-A2	91.44	1379	96	18	19473	20840	27529442	27528075	0	1873
32H19	CA_chr7_BGI-A2	90.5	1442	99	30	19474	20895	31888384	31889807	0	1869
32H19	CA_chr7_BGI-A2	90.48	1439	103	26	19474	20895	55089292	55090713	0	1868
32H19	CA_chr7_BGI-A2	94.26	1220	70	0	21031	22250	39403785	39402566	0	1866
32H19	CA_chr7_BGI-A2	90.46	1436	108	22	19474	20895	41895845	41897265	0	1866
32H19	CA_chr7_BGI-A2	90.4	1437	108	24	19474	20895	43140450	43139029	0	1862
32H19	CA_chr7_BGI-A2	90.4	1438	107	25	19473	20895	77372521	77371100	0	1862
32H19	CA_chr7_BGI-A2	90.38	1435	112	21	19474	20895	108669143	108667722	0	1862
32H19	CA_chr7_BGI-A2	90.41	1439	104	26	19474	20895	121485886	121487307	0	1862
32H19	CA_chr7_BGI-A2	90.13	1439	128	11	20812	22243	67222309	67223740	0	1858
32H19	CA_chr7_BGI-A2	90.87	1391	119	7	20856	22241	85580432	85581819	0	1858
32H19	CA_chr7_BGI-A2	90.23	1433	125	9	20814	22241	57197796	57196374	0	1857
32H19	CA_chr7_BGI-A2	90.34	1439	105	26	19474	20895	62609842	62611263	0	1857
32H19	CA_chr7_BGI-A2	90.4	1437	100	26	19474	20895	9803081	9801668	0	1855
32H19	CA_chr7_BGI-A2	97.7	1086	12	9	11601	12676	71606683	71607765	0	1855
32H19	CA_chr7_BGI-A2	90.16	1443	105	27	19473	20895	76098986	76097561	0	1844
32H19	CA_chr7_BGI-A2	90.03	1435	127	12	20814	22239	78584391	78585818	0	1844
32H19	CA_chr7_BGI-A2	90.64	1389	126	4	20857	22243	63384359	63382973	0	1842
32H19	CA_chr7_BGI-A2	90.12	1437	112	23	19474	20895	59898036	59899457	0	1840
32H19	CA_chr7_BGI-A2	90.59	1392	117	10	20856	22239	9829174	9830559	0	1832
32H19	CA_chr7_BGI-A2	90.05	1437	112	25	19474	20895	27102096	27100676	0	1832
32H19	CA_chr7_BGI-A2	92.89	1265	85	4	20980	22241	81556662	81555400	0	1832
32H19	CA_chr7_BGI-A2	95.53	1142	44	3	20814	21948	120943412	120944553	0	1820
32H19	CA_chr7_BGI-A2	90.3	1382	121	10	79739	81114	17281234	17282608	0	1797
32H19	CA_chr7_BGI-A2	90.49	1378	107	19	19475	20841	107985192	107986556	0	1797
32H19	CA_chr7_BGI-A2	90.46	1363	123	7	20883	22241	46213400	46212041	0	1790
32H19	CA_chr7_BGI-A2	90.98	1331	100	15	19474	20794	16294800	16296120	0	1775
32H19	CA_chr7_BGI-A2	90.91	1331	101	15	19474	20794	63912205	63913525	0	1770
32H19	CA_chr7_BGI-A2	90.2	1357	111	16	29935	31285	111678163	111679503	0	1749
32H19	CA_chr7_BGI-A2	94.52	1131	59	3	21120	22247	56276159	56277289	0	1742
32H19	CA_chr7_BGI-A2	92.88	1208	66	8	21045	22243	56270703	56271899	0	1736
32H19	CA_chr7_BGI-A2	91.68	1262	92	13	9309	10566	68984138	68982886	0	1736
32H19	CA_chr7_BGI-A2	93.88	1160	58	10	19474	20629	94056291	94055141	0	1736
32H19	CA_chr7_BGI-A2	91.55	1266	96	10	9309	10571	103018095	103016838	0	1735
32H19	CA_chr7_BGI-A2	91.69	1252	99	5	20994	22241	52448254	52447004	0	1731
32H19	CA_chr7_BGI-A2	96.47	1048	31	2	20814	21855	26218728	26217681	0	1725
32H19	CA_chr7_BGI-A2	94.02	1138	63	5	9309	10445	56680673	56679540	0	1720
32H19	CA_chr7_BGI-A2	95.46	1079	46	3	19474	20550	46295416	46294339	0	1718
32H19	CA_chr7_BGI-A2	93.52	1157	63	10	19474	20625	83457308	83458457	0	1711
32H19	CA_chr7_BGI-A2	93.36	1160	66	9	19474	20629	63672730	63673882	0	1705
32H19	CA_chr7_BGI-A2	90.8	1283	98	14	19672	20942	82916656	82917930	0	1698
32H19	CA_chr7_BGI-A2	91.79	1218	98	2	20923	22138	29414723	29415940	0	1694
32H19	CA_chr7_BGI-A2	95.16	1074	49	3	19474	20545	16289604	16290676	0	1692
32H19	CA_chr7_BGI-A2	94.45	1099	58	3	19474	20570	76535036	76536133	0	1688
32H19	CA_chr7_BGI-A2	92.08	1200	67	14	9689	10886	95616268	95615095	0	1664
32H19	CA_chr7_BGI-A2	91.96	1194	84	12	9306	10495	107469567	107470752	0	1663
32H19	CA_chr7_BGI-A2	92.02	1190	83	9	19474	20658	113655456	113654274	0	1661
32H19	CA_chr7_BGI-A2	94.54	1081	46	6	20766	21837	105575442	105576518	0	1657
32H19	CA_chr7_BGI-A2	91.5	1212	84	11	20816	22019	74483	73283	0	1650
32H19	CA_chr7_BGI-A2	90.46	1247	107	10	76343	77584	98094094	98092855	0	1633
32H19	CA_chr7_BGI-A2	94.13	1074	59	4	19474	20545	52449394	52448323	0	1631
32H19	CA_chr7_BGI-A2	93.01	1116	75	3	21128	22241	102081133	102080019	0	1626
32H19	CA_chr7_BGI-A2	93.39	1089	67	5	19474	20559	31905045	31906131	0	1607
32H19	CA_chr7_BGI-A2	91.55	1171	92	7	33803	34970	56155525	56154359	0	1607
32H19	CA_chr7_BGI-A2	90.18	1242	111	9	76345	77581	63587349	63586114	0	1607
32H19	CA_chr7_BGI-A2	95.72	1005	31	4	11136	12133	71598213	71599212	0	1607
32H19	CA_chr7_BGI-A2	92.27	1139	78	10	75623	76756	83990728	83991861	0	1607
32H19	CA_chr7_BGI-A2	93.58	1075	64	5	19474	20545	104117796	104116724	0	1598
32H19	CA_chr7_BGI-A2	90.11	1233	116	5	21016	22243	113654196	113652965	0	1596
32H19	CA_chr7_BGI-A2	95.25	1011	41	3	21240	22243	72600822	72601832	0	1594
32H19	CA_chr7_BGI-A2	94.4	1036	56	2	19474	20508	26380989	26382023	0	1591
32H19	CA_chr7_BGI-A2	93.05	1093	69	6	9309	10400	30982203	30981117	0	1591
32H19	CA_chr7_BGI-A2	93.05	1093	69	7	75641	76728	104115348	104114258	0	1591
32H19	CA_chr7_BGI-A2	91.32	1164	91	8	76422	77581	16269889	16271046	0	1581
32H19	CA_chr7_BGI-A2	93.01	1088	69	6	19488	20570	110920857	110921942	0	1581
32H19	CA_chr7_BGI-A2	92.25	1123	74	8	21016	22137	42613509	42614619	0	1580
32H19	CA_chr7_BGI-A2	92.43	1109	76	8	75641	76744	27266047	27267152	0	1576
32H19	CA_chr7_BGI-A2	93.04	1078	65	6	9309	10380	121669889	121668816	0	1567
32H19	CA_chr7_BGI-A2	91.07	1164	94	8	76422	77581	7548988	7550145	0	1565
32H19	CA_chr7_BGI-A2	92.25	1109	78	8	75641	76744	112259252	112260357	0	1565
32H19	CA_chr7_BGI-A2	92.59	1093	74	7	75641	76728	2795371	2796461	0	1563
32H19	CA_chr7_BGI-A2	92.59	1093	74	7	75641	76728	8761276	8760186	0	1563
32H19	CA_chr7_BGI-A2	90.51	1201	88	21	75623	76806	80674618	80675809	0	1563
32H19	CA_chr7_BGI-A2	92.59	1093	74	7	75641	76728	104075143	104074053	0	1563
32H19	CA_chr7_BGI-A2	92.59	1093	74	7	75641	76728	111445897	111446987	0	1563
32H19	CA_chr7_BGI-A2	92.59	1093	74	7	75641	76728	117822661	117823751	0	1563
32H19	CA_chr7_BGI-A2	91.41	1152	81	15	76441	77583	119219264	119218122	0	1563
32H19	CA_chr7_BGI-A2	90.54	1194	93	19	75623	76806	49269808	49268625	0	1561
32H19	CA_chr7_BGI-A2	94.54	1008	55	0	19473	20480	105420733	105421740	0	1557
32H19	CA_chr7_BGI-A2	90.37	1184	110	4	21061	22241	16296133	16297315	0	1552
32H19	CA_chr7_BGI-A2	91.99	1111	81	7	75623	76728	49154786	49153679	0	1552
32H19	CA_chr7_BGI-A2	90.5	1179	107	5	21069	22243	76539051	76540228	0	1552
32H19	CA_chr7_BGI-A2	90.38	1195	96	17	75623	76806	80683056	80684242	0	1552
32H19	CA_chr7_BGI-A2	92.41	1093	76	7	75641	76728	114509197	114508107	0	1552
32H19	CA_chr7_BGI-A2	91.24	1142	91	8	76444	77581	22063305	22064441	0	1546
32H19	CA_chr7_BGI-A2	92.22	1093	78	6	75641	76728	19717484	19716394	0	1541
32H19	CA_chr7_BGI-A2	91.24	1141	86	12	75623	76756	39427663	39426530	0	1541
32H19	CA_chr7_BGI-A2	93.62	1034	62	4	9309	10341	48419087	48418057	0	1541
32H19	CA_chr7_BGI-A2	90.21	1195	98	17	75623	76806	49277693	49276507	0	1541
32H19	CA_chr7_BGI-A2	92.22	1093	78	7	75641	76728	56480321	56481411	0	1541
32H19	CA_chr7_BGI-A2	91.79	1109	84	7	75641	76744	33670898	33672004	0	1537
32H19	CA_chr7_BGI-A2	90	1200	105	13	19474	20667	94397164	94398354	0	1537
32H19	CA_chr7_BGI-A2	92.49	1078	71	6	9309	10380	121663308	121662235	0	1533
32H19	CA_chr7_BGI-A2	90.29	1184	92	18	19769	20941	117843028	117841857	0	1528
32H19	CA_chr7_BGI-A2	92.53	1071	69	9	19876	20941	53539209	53538145	0	1524
32H19	CA_chr7_BGI-A2	90.36	1162	107	4	76422	77581	105418468	105419626	0	1520
32H19	CA_chr7_BGI-A2	90.38	1164	101	9	76422	77581	7802116	7803272	0	1519
32H19	CA_chr7_BGI-A2	93.92	1004	59	2	21239	22241	107992180	107993182	0	1515
32H19	CA_chr7_BGI-A2	92	1112	35	23	74670	75753	64546825	64547910	0	1511
32H19	CA_chr7_BGI-A2	90.85	1136	91	9	76451	77582	63541436	63542562	0	1509
32H19	CA_chr7_BGI-A2	92.02	1078	79	7	75672	76744	9856584	9855509	0	1507
32H19	CA_chr7_BGI-A2	92.26	1073	66	10	9309	10380	74991445	74992501	0	1506
32H19	CA_chr7_BGI-A2	91.71	1086	82	8	75664	76744	15112150	15113232	0	1500
32H19	CA_chr7_BGI-A2	92.21	1065	68	14	75641	76694	103269879	103268819	0	1493
32H19	CA_chr7_BGI-A2	91.1	1112	81	13	19474	20570	123912252	123911144	0	1489
32H19	CA_chr7_BGI-A2	91.54	1064	83	7	19476	20536	14866974	14868033	0	1459
32H19	CA_chr7_BGI-A2	90.73	1111	80	14	20059	21151	17531303	17530198	0	1459
32H19	CA_chr7_BGI-A2	92.72	1017	63	10	47197	48205	90775832	90774819	0	1458
32H19	CA_chr7_BGI-A2	90.98	1087	86	12	75664	76744	15104707	15105787	0	1454
32H19	CA_chr7_BGI-A2	90.8	1087	88	11	19491	20570	116478310	116479391	0	1443
32H19	CA_chr7_BGI-A2	90.97	1085	79	15	75623	76694	125160588	125159510	0	1443
32H19	CA_chr7_BGI-A2	90.88	1086	78	18	75623	76694	13388106	13389184	0	1437
32H19	CA_chr7_BGI-A2	90.87	1084	81	16	75623	76694	21735050	21736127	0	1437
32H19	CA_chr7_BGI-A2	90.06	1127	85	19	75634	76756	66766712	66767815	0	1435
32H19	CA_chr7_BGI-A2	91.16	1063	74	17	75641	76694	113032625	113033676	0	1424
32H19	CA_chr7_BGI-A2	90.59	1084	85	15	75623	76694	13379997	13381075	0	1421
32H19	CA_chr7_BGI-A2	91.06	1063	75	17	75641	76694	48174442	48173391	0	1419
32H19	CA_chr7_BGI-A2	91.06	1063	75	17	75641	76694	48182063	48181012	0	1419
32H19	CA_chr7_BGI-A2	90.94	1060	89	7	19492	20549	57646218	57645164	0	1419
32H19	CA_chr7_BGI-A2	91.17	1042	82	9	19474	20511	68236683	68235648	0	1406
32H19	CA_chr7_BGI-A2	90.13	1094	88	16	75623	76703	3891071	3889985	0	1404
32H19	CA_chr7_BGI-A2	91.54	1028	71	8	21215	22241	28195207	28194195	0	1402
32H19	CA_chr7_BGI-A2	90.69	1063	79	17	75641	76694	103261891	103260840	0	1397
32H19	CA_chr7_BGI-A2	91.8	1000	81	1	9309	10308	44586489	44585491	0	1391
32H19	CA_chr7_BGI-A2	90.29	1050	93	9	9309	10356	98127624	98128666	0	1365
32H19	CA_chr7_BGI-A2	90.22	1002	94	4	21189	22187	27528059	27527059	0	1304
		92.8678
AC187470	CA_chr7_BGI-A2	92.86	882	47	11	39372	40238	28143997	28143117	0	1266
AC187470	CA_chr7_BGI-A2	92.86	882	48	10	39372	40238	123508297	123509178	0	1266
AC187470	CA_chr7_BGI-A2	91.16	656	56	1	70569	71224	108392368	108393021	0	889
AC202821	CA_chr7_BGI-A2	90.43	6258	511	48	52898	59099	71037113	71030888	0	8157
AC202821	CA_chr7_BGI-A2	91.11	5239	415	28	52897	58103	47339378	47334159	0	7046
AC202821	CA_chr7_BGI-A2	91.37	5078	383	23	53967	59028	24324183	24319145	0	6900
AC202821	CA_chr7_BGI-A2	90.57	4963	422	24	52898	57828	6767457	6772405	0	6530
AC202821	CA_chr7_BGI-A2	90.71	4833	409	21	52898	57700	121650006	121645184	0	6401
AC202821	CA_chr7_BGI-A2	90.84	4489	371	24	54617	59097	126133326	126137782	0	5976
AC202821	CA_chr7_BGI-A2	90.23	4462	384	31	54516	58965	114115570	114111149	0	5777
AC202821	CA_chr7_BGI-A2	91.2	4228	338	16	53980	58194	17323810	17319604	0	5716
AC202821	CA_chr7_BGI-A2	90.64	3238	269	19	55869	59099	125034893	125038103	0	4270
AC202821	CA_chr7_BGI-A2	90.71	3207	264	18	55900	59099	104825707	104828886	0	4241
AC202821	CA_chr7_BGI-A2	90.44	2930	241	21	52898	55798	10004567	10001648	0	3823
AC202821	CA_chr7_BGI-A2	91.77	1726	133	2	54161	55877	125024844	125026569	0	2392
AC202821	CA_chr7_BGI-A2	91.31	1266	100	7	54497	55761	113384324	113385580	0	1720
AC202821	CA_chr7_BGI-A2	91.17	1269	96	14	41937	43198	90673505	90672246	0	1709
AC202821	CA_chr7_BGI-A2	90.24	1271	102	18	41940	43198	87248895	87247635	0	1640
AC202821	CA_chr7_BGI-A2	90.59	1254	86	17	41944	43171	77186738	77187985	0	1633
AC202821	CA_chr7_BGI-A2	91.52	1179	75	8	59767	60927	26765847	26767018	0	1600
AC202821	CA_chr7_BGI-A2	91.03	1182	82	15	59767	60930	82510878	82509703	0	1574
AC202821	CA_chr7_BGI-A2	93.02	1060	73	1	56870	57929	11162238	11163296	0	1546
AC202821	CA_chr7_BGI-A2	90.62	1183	84	20	59769	60930	97677850	97679026	0	1544
AC202821	CA_chr7_BGI-A2	90.52	1182	86	16	59769	60930	56647831	56646656	0	1539
AC202821	CA_chr7_BGI-A2	90.48	1176	88	14	59772	60928	66780306	66779136	0	1530
AC202821	CA_chr7_BGI-A2	90.34	1180	90	16	52896	54057	82510878	82509705	0	1526
AC202821	CA_chr7_BGI-A2	90.33	1179	90	7	59767	60927	126138693	126139865	0	1524
AC202821	CA_chr7_BGI-A2	90.33	1179	89	9	52896	54056	26765847	26767018	0	1522
AC202821	CA_chr7_BGI-A2	90.68	1159	85	13	42023	43178	17786583	17787721	0	1520
AC202821	CA_chr7_BGI-A2	90.25	1180	91	12	59768	60928	47339378	47338204	0	1520
AC202821	CA_chr7_BGI-A2	90.26	1181	89	8	59768	60928	113382783	113383957	0	1520
AC202821	CA_chr7_BGI-A2	90.25	1180	90	15	59769	60928	10004567	10003393	0	1519
AC202821	CA_chr7_BGI-A2	90.25	1180	89	16	59769	60927	121636836	121635662	0	1519
AC202821	CA_chr7_BGI-A2	90.19	1182	85	16	57930	59102	11166494	11167653	0	1511
AC202821	CA_chr7_BGI-A2	90.08	1189	83	18	59767	60928	41758499	41757319	0	1509
AC202821	CA_chr7_BGI-A2	90.25	1180	77	16	59767	60928	113400637	113401796	0	1507
AC202821	CA_chr7_BGI-A2	90	1180	90	15	59769	60928	6767457	6768628	0	1500
AC202821	CA_chr7_BGI-A2	90	1170	95	14	59767	60927	104829774	104830930	0	1493
AC202821	CA_chr7_BGI-A2	90.43	1003	84	6	42170	43171	86941340	86940349	0	1310
		90.6711
AC190836	CA_chr7_BGI-A2	93.79	3783	205	19	44530	48283	43670631	43666850	0	5657
AC190836	CA_chr7_BGI-A2	93.42	3783	218	15	44530	48283	65947547	65943767	0	5578
AC190836	CA_chr7_BGI-A2	93.23	3809	201	28	44530	48283	100718513	100722319	0	5552
AC190836	CA_chr7_BGI-A2	93.09	3765	246	7	44530	48283	100032094	100028333	0	5500
AC190836	CA_chr7_BGI-A2	93.03	3747	250	6	44530	48265	20729132	20725386	0	5463
AC190836	CA_chr7_BGI-A2	92.95	3747	247	9	44530	48265	11911916	11915656	0	5441
AC190836	CA_chr7_BGI-A2	92.71	3744	260	7	44530	48263	66954812	66958552	0	5389
AC190836	CA_chr7_BGI-A2	92.37	3750	242	20	44543	48283	30658575	30654861	0	5301
AC190836	CA_chr7_BGI-A2	93.47	3354	194	11	44530	47876	106773905	106770570	0	4957
AC190836	CA_chr7_BGI-A2	94.14	3260	181	7	44530	47780	28306783	28303525	0	4953
AC190836	CA_chr7_BGI-A2	94.09	3264	184	6	44530	47784	67349647	67346384	0	4950
AC190836	CA_chr7_BGI-A2	93.88	3254	189	4	44530	47774	110335198	110338450	0	4898
AC190836	CA_chr7_BGI-A2	92.03	3452	259	9	44530	47969	104582166	104578719	0	4837
AC190836	CA_chr7_BGI-A2	92.04	3391	255	8	44530	47912	29394350	29397733	0	4752
AC190836	CA_chr7_BGI-A2	92.71	3223	225	5	44530	47745	110435390	110432171	0	4641
AC190836	CA_chr7_BGI-A2	93.39	3117	199	2	44530	47639	115073722	115076838	0	4608
AC190836	CA_chr7_BGI-A2	91.76	2817	193	15	44540	47346	100036330	100039117	0	3880
AC190836	CA_chr7_BGI-A2	92.5	2641	188	5	44530	47163	30793318	30795955	0	3771
AC190836	CA_chr7_BGI-A2	93.82	2490	147	2	44530	47013	21570140	21567652	0	3738
AC190836	CA_chr7_BGI-A2	92.41	2384	156	13	45891	48265	12327094	12324727	0	3376
AC190836	CA_chr7_BGI-A2	91.78	2298	182	3	44530	46820	18486238	18488535	0	3190
AC190836	CA_chr7_BGI-A2	92.65	2095	124	15	46218	48283	66913281	66915374	0	2988
AC190836	CA_chr7_BGI-A2	95.43	1861	85	0	44530	46390	20649379	20651239	0	2966
AC190836	CA_chr7_BGI-A2	91.51	1991	160	4	44530	46514	51220160	51222147	0	2732
AC190836	CA_chr7_BGI-A2	95.02	1606	79	1	44530	46135	66890005	66891609	0	2521
AC190836	CA_chr7_BGI-A2	94.77	1606	83	1	44530	46135	21575065	21573461	0	2499
AC190836	CA_chr7_BGI-A2	94.59	1608	83	4	44530	46135	66911680	66913285	0	2484
AC190836	CA_chr7_BGI-A2	92.55	1744	104	15	46565	48283	92819182	92817440	0	2477
AC190836	CA_chr7_BGI-A2	93.3	1566	94	6	46218	47774	21573465	21571902	0	2300
AC190836	CA_chr7_BGI-A2	93.62	1535	90	4	46218	47745	66891605	66893138	0	2285
AC190836	CA_chr7_BGI-A2	92.77	1508	102	6	46555	48061	51222219	51223720	0	2174
AC190836	CA_chr7_BGI-A2	92.97	1366	86	5	44530	45895	12331443	12330088	0	1982
AC190836	CA_chr7_BGI-A2	91.98	1296	85	15	43242	44529	66910292	66911576	0	1799
AC190836	CA_chr7_BGI-A2	91.97	1295	86	13	43247	44526	110436788	110435497	0	1799
AC190836	CA_chr7_BGI-A2	92.03	1292	84	15	43246	44529	20647995	20649275	0	1797
AC190836	CA_chr7_BGI-A2	92.41	1264	72	12	47043	48283	20651546	20652808	0	1781
AC190836	CA_chr7_BGI-A2	91.8	1292	87	15	43246	44529	21571524	21570244	0	1781
AC190836	CA_chr7_BGI-A2	91.72	1293	88	15	43245	44529	67351032	67349751	0	1777
AC190836	CA_chr7_BGI-A2	91.72	1292	88	15	43246	44529	43672015	43670735	0	1775
AC190836	CA_chr7_BGI-A2	91.66	1295	87	17	43245	44529	65948934	65947651	0	1773
AC190836	CA_chr7_BGI-A2	91.65	1293	89	15	43245	44529	110333813	110335094	0	1772
AC190836	CA_chr7_BGI-A2	91.64	1292	88	16	43246	44529	28308166	28306887	0	1770
AC190836	CA_chr7_BGI-A2	91.88	1281	80	13	47023	48280	21567191	21565912	0	1768
AC190836	CA_chr7_BGI-A2	91.11	1293	95	16	43246	44529	100033479	100032198	0	1733
AC190836	CA_chr7_BGI-A2	90.93	1301	98	12	43246	44529	100034921	100036218	0	1731
AC190836	CA_chr7_BGI-A2	95.01	1063	51	2	44951	46013	92820553	92819493	0	1668
AC190836	CA_chr7_BGI-A2	90.05	1297	108	17	43246	44527	104583547	104582257	0	1661
AC190836	CA_chr7_BGI-A2	90.17	1221	82	25	76598	77795	100765820	100767025	0	1555
AC190836	CA_chr7_BGI-A2	90.3	1052	91	11	47236	48282	18488671	18489716	0	1367
AC190836	CA_chr7_BGI-A2	90.5	1011	84	7	76802	77810	86941331	86940331	0	1325
		92.6064
AC202830	CA_chr7_BGI-A2	90.42	1033	84	12	91327	92354	86943504	86942482	0	1345
AC187810	CA_chr7_BGI-A2	90.5	1611	123	14	22126	23733	105293121	105291538	0	2100
AC187810	CA_chr7_BGI-A2	90.32	1518	117	14	22219	23733	90429137	90427647	0	1962
AC187810	CA_chr7_BGI-A2	90.17	1435	125	7	22301	23733	12889200	12890620	0	1855
AC187810	CA_chr7_BGI-A2	90.03	1435	127	7	22301	23733	62220060	62218640	0	1844
AC187810	CA_chr7_BGI-A2	90.13	1357	115	9	22376	23728	106477469	106476128	0	1746
AC187810	CA_chr7_BGI-A2	91.28	1193	85	10	22544	23733	84274826	84276002	0	1609
AC187810	CA_chr7_BGI-A2	91.46	1007	78	6	22729	23733	57579893	57578893	0	1376
		90.5557

## Sheet: Table S12-chr11-D5
Table S12 Alignemnt of BACs of Chr 11 of the tetraploid (AD) genome to D5 Chr 7 genome sequence.
BAC	D5 Chromosome	Identity	Len	Mismatch	Gapopen	qStart	qEnd	sStart	sEnd	Evalue	bitscore
28E08	Chr07	97.81	319	5	1	1	317	23400503	23400821	3e-152	549
28E08	Chr07	92.89	1252	37	35	362	1582	23400816	23402046	0	1772
28E08	Chr07	91.49	1281	82	20	2790	4067	23418940	23420196	0	1736
28E08	Chr07	91.57	1067	62	11	4057	5096	23427274	23428339	0	1447
28E08	Chr07	82.7	370	49	15	5254	5622	23428363	23428718	1e-81	315
28E08	Chr07	93.43	2010	89	27	5620	7609	23428787	23430773	0	2940
28E08	Chr07	83.91	1355	96	44	7623	8937	23430872	23432144	0	1182
28E08	Chr07	85.14	902	66	39	9002	9895	23432177	23433018	0	861
28E08	Chr07	86.77	393	32	7	10020	10412	23433050	23433422	3e-113	420
28E08	Chr07	87.46	670	46	21	12786	13445	23433418	23434059	0	737
28E08	Chr07	87.36	522	36	12	13587	14104	23436038	23436533	7e-159	571
28E08	Chr07	82.74	336	20	15	41824	42141	23436530	23436845	1e-66	265
28E08	Chr07	96.43	112	3	1	42883	42994	23436945	23437055	4e-42	183
28E08	Chr07	86.86	807	39	23	43060	43837	23437064	23437832	0	841
28E08	Chr07	88.55	987	51	28	43870	44831	23437826	23438775	0	1140
28E08	Chr07	97.36	227	5	1	44830	45055	23438807	23439033	1e-102	385
28E08	Chr07	90.59	648	22	12	45109	45743	23439036	23439657	0	822
28E08	Chr07	84.31	1071	132	20	45739	46775	23442340	23443408	0	1014
28E08	Chr07	84.64	2005	251	28	49940	51906	23446132	23448117	0	1943
28E08	Chr07	84.02	582	41	23	52058	52607	23448138	23448699	4e-141	512
28E08	Chr07	84.18	1277	73	50	52723	53967	23448919	23450098	0	1120
28E08	Chr07	85.16	1038	80	34	54083	55112	23450138	23451109	0	996
28E08	Chr07	94.82	10286	289	110	55802	65993	23451395	23461530	0	15820
28E08	Chr07	91.48	3544	210	54	74231	77731	23461574	23465068	0	4787
28E08	Chr07	84.47	1809	156	69	101076	102837	23462130	23463860	0	1668
		88.6456	34870	1972	700
28O10	Chr07	89.66	2842	243	29	3695	6490	24133806	24136642	0	3572
28O10	Chr07	89.67	929	84	7	22473	23394	24136635	24137558	0	1173
28O10	Chr07	93.96	1623	44	28	23386	24967	24137606	24139215	0	2405
28O10	Chr07	94.8	980	27	8	24967	25937	24139246	24140210	0	1506
28O10	Chr07	93.77	7381	278	80	25933	33195	24140240	24147556	0	10910
28O10	Chr07	94.85	873	40	4	39674	40543	24147898	24148768	0	1358
28O10	Chr07	89.79	568	52	4	40901	41468	24160807	24161368	0	723
28O10	Chr07	87.99	458	48	5	45649	46103	24161364	24161817	1e-147	534
28O10	Chr07	85.99	1941	208	22	92787	94696	24152064	24153971	0	2019
28O10	Chr07	91.17	385	27	4	95235	95613	24153967	24154350	4e-142	516
28O10	Chr07	89.29	308	31	1	95611	95916	24160611	24160918	1e-102	385
28O10	Chr07	88.65	414	42	5	95945	96355	24160909	24161320	4e-137	499
28O10	Chr07	88.1	4153	402	46	100103	104186	24161382	24165511	0	4848
28O10	Chr07	92.46	345	26	0	104191	104535	24165549	24165893	2e-135	494
28O10	Chr07	87.01	947	73	15	108348	109292	24165889	24166787	0	1022
28O10	Chr07	87.68	820	75	14	131993	132811	24166778	24167572	0	931
28O10	Chr07	89.28	1847	156	29	132808	134646	24167598	24169410	0	2276
		90.2424	26814	1856	301
26K03	Chr07	89.02	1821	188	8	3099	4910	26727111	26728928	0	2244
26K03	Chr07	86.92	1995	211	27	4958	6921	26728937	26730912	0	2193
26K03	Chr07	84.8	2006	243	35	16495	18484	26744921	26746880	0	1958
26K03	Chr07	87.28	2021	237	13	20892	22893	26749106	26751125	0	2290
26K03	Chr07	91.83	722	44	4	33927	34637	26759593	26760310	0	992
26K03	Chr07	95.79	5275	152	39	36374	41608	26761349	26766593	0	8447
26K03	Chr07	91.27	1501	72	31	86234	87694	26770662	26772143	0	1991
26K03	Chr07	94.21	3491	140	41	89426	92899	26773278	26776723	0	5271
26K03	Chr07	86.19	6183	729	65	93433	99523	26777217	26783366	0	6571
26K03	Chr07	85.43	1531	181	23	128341	129851	26783382	26784890	0	1554
26K03	Chr07	91.56	2418	119	39	129849	132248	26784934	26787284	0	3256
		89.4818	28964	2316	325
24E04	Chr07	91.29	5337	385	64	41543	46843	13406531	13411823	0	7206
24E04	Chr07	90.3	4805	379	58	42071	46843	50211654	50206905	0	6211
24E04	Chr07	90.08	4262	345	56	42099	46329	33157973	33153759	0	5456
24E04	Chr07	91.12	3752	316	14	42677	46420	38210931	38207189	0	5068
24E04	Chr07	89.49	3187	319	15	42561	45740	36190156	36186979	0	4015
24E04	Chr07	89.23	2850	198	65	10004	12787	7142984	7145790	0	3461
24E04	Chr07	85.01	2489	251	86	18877	21298	13412325	13414758	0	2418
24E04	Chr07	84.32	2404	316	52	25973	28345	36992974	36990601	0	2294
24E04	Chr07	84.95	2326	292	51	62940	65237	36992896	36990601	0	2303
24E04	Chr07	81.27	2269	404	17	43518	45778	33277021	33279276	0	1816
24E04	Chr07	82.75	2070	243	69	53720	55732	39390101	39392113	0	1740
24E04	Chr07	90.34	1935	132	28	104513	106407	7145790	7143871	0	2486
24E04	Chr07	87.22	1932	152	52	88100	89948	7143871	7145790	0	2111
24E04	Chr07	88.34	1913	124	52	52991	54813	7145790	7143887	0	2206
24E04	Chr07	76.63	1883	287	117	58827	60629	44043221	44041412	0	898
24E04	Chr07	86.45	1816	176	51	10830	12605	35295467	35293682	0	1927
24E04	Chr07	92.78	1801	86	31	10003	11779	35123867	35125647	0	2566
24E04	Chr07	91.92	1782	93	31	10022	11779	6936991	6938745	0	2446
24E04	Chr07	90.06	1730	124	25	48480	50170	13411818	13413538	0	2198
24E04	Chr07	87.49	1711	162	37	48480	50149	50206910	50205211	0	1927
24E04	Chr07	85.15	1711	156	60	53173	54813	35293682	35295364	0	1663
24E04	Chr07	77.35	1700	317	48	45164	46828	36906031	36904365	0	944
24E04	Chr07	86.75	1668	161	35	48480	50101	33150948	33149295	0	1801
24E04	Chr07	94.56	1655	65	23	46843	48482	37770211	37768567	0	2534
24E04	Chr07	94.13	1653	70	25	97905	99541	37768570	37770211	0	2490
24E04	Chr07	89.17	1643	127	34	104802	106407	35293751	35295379	0	2001
24E04	Chr07	79.95	1621	306	16	44526	46138	34028085	34026476	0	1175
24E04	Chr07	80.72	1577	219	58	102218	103741	35119996	35121540	0	1149
24E04	Chr07	83.47	1573	185	62	41543	43079	35089295	35090828	0	1395
24E04	Chr07	83.94	1569	179	62	41543	43079	13413391	13414918	0	1434
24E04	Chr07	74.29	1548	245	98	84000	85469	37729180	37727708	4e-141	512
24E04	Chr07	79.93	1515	201	65	2589	4058	32381003	32382459	0	1018
24E04	Chr07	79.59	1514	206	65	36046	37515	32381005	32382459	0	989
24E04	Chr07	82.79	1429	172	59	19905	21298	13406511	13407900	0	1208
24E04	Chr07	82.72	1429	172	62	19907	21298	35089278	35090668	0	1201
24E04	Chr07	85.83	1426	148	38	88371	89766	35295083	35293682	0	1465
24E04	Chr07	88.79	1419	136	7	42691	44088	29866949	29865533	0	1718
24E04	Chr07	82.98	1404	178	49	50752	52128	39391124	39392493	0	1212
24E04	Chr07	92.56	1371	89	11	60320	61682	38321619	38322984	0	1954
24E04	Chr07	85.28	1345	140	43	18872	20180	50206408	50205086	0	1334
24E04	Chr07	85	1333	139	43	42112	43419	35291720	35293016	0	1297
24E04	Chr07	80.18	1327	247	13	42692	44011	36909945	36908628	0	979
24E04	Chr07	88.64	1312	106	26	18716	19995	35294071	35295371	0	1557
24E04	Chr07	90.15	1310	96	23	82571	83856	38322982	38321682	0	1674
24E04	Chr07	90.38	1310	94	22	92730	94016	38322982	38321682	0	1692
24E04	Chr07	93.87	1304	74	6	55937	57237	38321682	38322982	0	1960
24E04	Chr07	89.51	1297	108	18	18720	19997	7145165	7143878	0	1616
24E04	Chr07	92.61	1285	67	16	53720	54982	13412344	13413622	0	1821
24E04	Chr07	89.02	1284	102	24	48853	50108	39389952	39391224	0	1554
24E04	Chr07	87.84	1275	126	23	18891	20147	39390096	39391359	0	1469
24E04	Chr07	77.33	1257	176	73	7329	8545	32382349	32381162	5e-180	641
24E04	Chr07	83.09	1254	122	51	88019	89218	39391298	39390081	0	1059
24E04	Chr07	81.36	1250	173	49	50746	51969	39388583	39389798	0	963
24E04	Chr07	85.51	1242	131	31	18872	20081	33150446	33149222	0	1251
24E04	Chr07	88.33	1234	108	30	105276	106489	39390081	39391298	0	1448
24E04	Chr07	82.21	1231	160	49	51176	52368	41955402	41956611	0	1005
24E04	Chr07	81.97	1231	163	47	51176	52368	42381566	42380357	0	989
24E04	Chr07	86.92	1231	110	27	105281	106477	13412325	13413538	0	1334
24E04	Chr07	88.14	1223	96	30	88031	89213	13413538	13412325	0	1410
24E04	Chr07	85.82	1213	108	35	10871	12057	39391255	39390081	0	1229
24E04	Chr07	86.56	1213	116	35	105276	106456	50206408	50205211	0	1293
24E04	Chr07	88.43	1210	104	33	51015	52207	13406919	13408109	0	1426
24E04	Chr07	80.94	1175	145	49	88100	89218	33149295	33150446	0	856
24E04	Chr07	84.2	1171	136	37	10917	12057	33149295	33150446	0	1092
24E04	Chr07	85.52	1167	119	36	105276	106407	33150446	33149295	0	1173
24E04	Chr07	85.76	1166	106	38	48982	50101	35294228	35295379	0	1179
24E04	Chr07	88.12	1162	102	33	51015	52159	35089686	35090828	0	1349
24E04	Chr07	88.62	1160	98	31	51015	52159	13413778	13414918	0	1380
24E04	Chr07	85.14	1151	134	30	41909	43048	39391369	39392493	0	1144
24E04	Chr07	88.77	1149	93	21	48982	50101	7145012	7143871	0	1375
24E04	Chr07	90.14	1136	90	14	10933	12052	13413454	13412325	0	1458
24E04	Chr07	83.32	1133	126	43	53721	54813	33150421	33149312	0	987
24E04	Chr07	80.94	1112	165	40	42177	43258	35687854	35688948	0	835
24E04	Chr07	92.58	1105	48	16	13724	14819	7145875	7146954	0	1555
24E04	Chr07	91.93	1103	40	22	10003	11098	49480330	49481390	0	1498
24E04	Chr07	82.28	1089	118	52	51154	52207	35291678	35292726	0	872
24E04	Chr07	91.82	1076	49	23	13772	14819	35127536	35128600	0	1463
24E04	Chr07	79.61	1069	161	49	51176	52207	35687770	35688818	0	713
24E04	Chr07	85.67	1068	122	27	19123	20173	36195380	36196433	0	1096
24E04	Chr07	92.3	1065	55	22	13772	14821	6940633	6941685	0	1487
24E04	Chr07	83.16	1063	132	40	19140	20182	29864662	29863627	0	928
24E04	Chr07	83.76	1059	121	40	51176	52207	50211632	50210598	0	955
24E04	Chr07	82.75	1055	127	44	51183	52207	33157973	33156944	0	889
24E04	Chr07	73.04	1046	258	21	14942	15973	29951127	29950092	1e-91	348
24E04	Chr07	91.67	1045	63	22	81541	82570	37768570	37769605	0	1426
24E04	Chr07	82.77	1039	129	41	42068	43080	50204956	50203942	0	881
24E04	Chr07	77.94	1038	140	59	51153	52159	35865689	35866668	3e-157	566
24E04	Chr07	88.33	1037	76	32	9997	11016	6940675	6941683	0	1203
24E04	Chr07	81.77	1037	120	46	51154	52159	35295726	35296724	0	804
24E04	Chr07	80.68	1035	147	44	42129	43129	42381532	42380517	0	754
24E04	Chr07	81.12	1033	146	40	42129	43129	41955436	41956451	0	782
24E04	Chr07	85.62	1029	121	23	53972	54982	50206124	50205105	0	1055
24E04	Chr07	89.3	1028	66	26	9997	11017	7145965	7146955	0	1249
24E04	Chr07	78.89	1028	160	45	54729	55732	39388583	39389577	1e-180	643
24E04	Chr07	79.24	1026	147	49	51211	52207	36190576	36189588	0	654
24E04	Chr07	92.57	1023	50	20	13817	14819	6936963	6937979	0	1445
24E04	Chr07	84.15	1022	123	33	20290	21298	39391369	39392364	0	953
24E04	Chr07	81.7	1022	124	47	42084	43071	33148783	33147791	0	793
24E04	Chr07	88.93	1021	67	27	10005	11016	11458463	11459446	0	1218
24E04	Chr07	80.65	1018	173	23	43858	44863	38369689	38368684	0	767
24E04	Chr07	79.17	1018	156	47	51176	52158	41959878	41960874	0	654
24E04	Chr07	79.25	1017	151	49	51176	52159	35692905	35693894	0	654
24E04	Chr07	91.02	1013	55	27	10022	11017	35127608	35128601	0	1334
24E04	Chr07	80.36	1013	144	43	51176	52159	37343189	37344175	0	717
24E04	Chr07	83.6	1012	117	39	51176	52160	50204931	50203942	0	904
24E04	Chr07	85.26	1011	92	42	13836	14820	28421379	28420400	0	989
24E04	Chr07	92.86	1008	43	15	13821	14819	7142984	7143971	0	1435
24E04	Chr07	91.77	1008	49	15	13822	14819	11458463	11459446	0	1371
24E04	Chr07	79.66	1008	150	43	42099	43079	37343196	37344175	0	675
24E04	Chr07	82.7	1006	118	42	51177	52151	33148771	33147791	0	843
24E04	Chr07	91.43	1004	71	4	12693	13681	29972062	29971059	0	1363
24E04	Chr07	90.54	1004	67	9	21491	22466	29971059	29972062	0	1303
24E04	Chr07	79.28	1004	151	47	51189	52159	29863457	29862478	0	649
24E04	Chr07	91.43	1003	71	3	12693	13680	36194538	36193536	0	1362
24E04	Chr07	90.73	1003	65	9	21492	22466	36193536	36194538	0	1312
24E04	Chr07	79.54	1002	140	52	42112	43079	35692924	35693894	0	654
24E04	Chr07	92.4	1000	45	24	13839	14817	35123891	35124880	0	1397
		85.7313	168945
40I16	Chr07	75.54	5160	1142	90	22590	27678	35202381	35207491	0	2427
40I16	Chr07	75.6	5139	1127	116	23344	28417	34108817	34113893	0	2425
40I16	Chr07	77.12	3737	798	50	23917	27621	36112989	36116700	0	2111
40I16	Chr07	74.23	3733	877	76	24049	27734	14024058	14027752	0	1485
40I16	Chr07	75.67	3646	849	28	84509	88138	20776462	20772839	0	1784
40I16	Chr07	76.51	3640	807	44	23998	27611	31720765	31717148	0	1941
40I16	Chr07	72.94	3637	897	72	84536	88138	39004208	39007791	0	1184
40I16	Chr07	75.86	3629	823	49	84537	88139	31908773	31905172	0	1799
40I16	Chr07	75.55	3619	831	50	84509	88100	35627144	35630735	0	1731
40I16	Chr07	76.25	3608	828	28	84509	88100	40391617	40395211	0	1888
40I16	Chr07	72.39	3600	871	102	23988	27513	47883312	47879762	0	1027
40I16	Chr07	73.6	3546	852	76	84544	88047	34112971	34109468	0	1286
40I16	Chr07	74.42	3440	821	53	84509	87918	23178052	23181462	0	1423
40I16	Chr07	75.2	3311	771	45	84540	87828	27963040	27959758	0	1520
40I16	Chr07	77.5	3253	665	63	24409	27623	10617114	10613891	0	1890
40I16	Chr07	76.3	3181	726	26	84559	87726	51486495	51489660	0	1672
40I16	Chr07	73.8	3050	743	52	84559	87580	10614034	10617055	0	1155
40I16	Chr07	72.56	2945	735	67	84559	87468	50263184	50266090	0	894
40I16	Chr07	76.68	2920	640	39	84466	87364	11763190	11766089	0	1581
40I16	Chr07	88.23	2896	303	33	9616	12492	42524925	42522049	0	3424
40I16	Chr07	85.7	2896	350	34	9616	12492	40920747	40917897	0	2996
40I16	Chr07	87.87	2894	301	29	9616	12495	31818385	31815528	0	3354
40I16	Chr07	75.67	2626	599	37	84475	87081	32920657	32923261	0	1273
40I16	Chr07	77.33	2426	508	33	17704	20100	40391538	40393950	0	1395
40I16	Chr07	77.31	2420	513	28	17704	20100	32920612	32923018	0	1395
40I16	Chr07	73.68	2409	565	61	40277	42653	18818480	18820851	0	872
40I16	Chr07	76.17	2384	510	49	17751	20098	36116645	36114284	0	1203
40I16	Chr07	76.07	2328	508	34	17802	20101	46841527	46843833	0	1168
40I16	Chr07	83.64	2249	336	22	10049	12287	21366188	21368414	0	2085
40I16	Chr07	72.54	2243	560	50	17834	20041	46340944	46343165	0	678
40I16	Chr07	72.39	2242	564	48	17834	20041	30485393	30483173	0	660
40I16	Chr07	84.06	2227	318	30	10049	12263	31570061	31572262	0	2111
40I16	Chr07	70.51	2201	566	71	84607	86767	20129867	20127710	4e-105	392
40I16	Chr07	83.03	2121	315	28	10040	12154	14966647	14968728	0	1881
40I16	Chr07	75.6	2094	453	40	25544	27623	20921984	20919935	0	983
40I16	Chr07	84.12	2078	307	15	10049	12121	22731477	22733536	0	1988
40I16	Chr07	74.45	1965	472	28	86190	88139	20299247	20297298	0	821
40I16	Chr07	72.32	1962	484	51	17801	19725	33424711	33426650	1e-155	560
40I16	Chr07	72.21	1929	507	27	86146	88059	14025912	14023998	2e-157	566
40I16	Chr07	88.63	1917	211	7	9810	11721	58679349	58681263	0	2326
40I16	Chr07	87.72	1898	201	22	10630	12514	2280984	2279106	0	2185
40I16	Chr07	76.59	1867	406	26	84509	86362	19776033	19777881	0	998
40I16	Chr07	71	1814	468	49	18160	19938	21310018	21308228	3e-102	383
40I16	Chr07	86.55	1777	211	18	10049	11814	45850807	45852566	0	1932
40I16	Chr07	71.44	1761	432	67	25793	27514	25855082	25856810	3e-107	399
40I16	Chr07	88.52	1716	180	11	10783	12492	51235063	51236767	0	2061
40I16	Chr07	87.77	1709	185	12	10021	11726	12912813	12914500	0	1977
40I16	Chr07	73.24	1704	373	67	25434	27108	21943327	21941678	1e-150	544
40I16	Chr07	73.05	1614	384	44	55550	57137	11474828	11473240	2e-144	523
40I16	Chr07	72.99	1581	376	46	55583	57137	40395033	40396588	2e-139	507
40I16	Chr07	71.09	1567	390	52	55549	57086	50077601	50076069	5e-85	326
40I16	Chr07	72.92	1562	378	37	55553	57093	51111239	51109702	3e-137	499
40I16	Chr07	72.27	1558	372	46	55549	57082	37178766	37180287	3e-116	429
40I16	Chr07	89.58	1545	146	12	9616	11151	18497988	18496450	0	1947
40I16	Chr07	74.04	1460	324	50	17704	19134	24715470	24716903	3e-151	545
40I16	Chr07	74.57	1455	354	15	86631	88077	30803491	30802045	1e-174	623
40I16	Chr07	73.48	1429	353	23	84559	85974	31806410	31804995	3e-142	516
40I16	Chr07	76.7	1412	320	9	84545	85951	22139261	22140668	0	776
40I16	Chr07	76.34	1382	309	13	85143	86518	28245891	28247260	0	725
40I16	Chr07	89.09	1347	138	7	11147	12488	18492788	18491446	0	1664
40I16	Chr07	76.95	1336	289	18	84536	85860	24715576	24716903	0	743
40I16	Chr07	72.69	1329	320	37	24657	25965	35748132	35746827	2e-108	403
40I16	Chr07	84.82	1324	188	11	10968	12287	17538903	17537589	0	1319
40I16	Chr07	82.69	1294	168	31	10976	12262	32111133	32109889	0	1098
40I16	Chr07	74.71	1293	290	33	24968	26241	38819926	38818652	4e-150	542
40I16	Chr07	74.16	1246	294	27	24770	26001	38097990	38099221	4e-135	492
40I16	Chr07	80.21	1223	181	39	9709	10877	20027744	20028959	0	861
40I16	Chr07	76.73	1173	187	58	3703	4817	21828027	21829171	4e-160	575
40I16	Chr07	76.22	1085	222	32	47199	48262	36218908	36217839	4e-150	542
40I16	Chr07	78.67	1083	156	43	9618	10632	12902292	12901217	0	651
40I16	Chr07	83.19	1071	143	28	60604	61665	33926514	33925472	0	946
40I16	Chr07	83.6	1061	131	24	60654	61694	48738735	48739772	0	955
40I16	Chr07	76.45	1049	207	37	47234	48262	47970492	47969464	3e-147	532
40I16	Chr07	71.95	1048	255	32	19080	20101	38818652	38819686	2e-68	270
40I16	Chr07	83.24	1038	147	20	60656	61683	33929197	33928177	0	928
40I16	Chr07	79.94	1022	134	35	9619	10581	32112344	32111335	0	686
40I16	Chr07	77.35	1020	219	9	85281	86294	22935838	22936851	1e-165	593
40I16	Chr07	77.81	1014	195	27	47223	48219	28077139	28078139	2e-167	599
40I16	Chr07	75.68	995	197	37	47290	48265	34361988	34361020	6e-124	455
		77.5349
34K01	Chr07	75.92	4996	1067	122	80204	85124	34113760	34108826	0	2436
34K01	Chr07	75.79	4994	1074	120	1762	6679	34113760	34108826	0	2399
34K01	Chr07	76.53	4985	1097	64	112703	117653	40396540	40391595	0	2656
34K01	Chr07	75.14	4919	1140	73	112695	117576	35632071	35627199	0	2231
34K01	Chr07	76.58	4590	945	104	2205	6721	35207650	35203118	0	2401
34K01	Chr07	76.67	4590	943	102	80648	85166	35207650	35203118	0	2425
34K01	Chr07	75.66	4457	918	139	80204	84565	30318527	30322911	0	2065
34K01	Chr07	75.6	4455	921	139	1762	6120	30318527	30322911	0	2052
34K01	Chr07	74.9	4211	933	103	80195	84329	23177282	23181444	0	1807
34K01	Chr07	75	4208	931	101	1753	5884	23177282	23181444	0	1831
34K01	Chr07	75.22	4181	945	78	113449	117589	30323465	30319336	0	1897
34K01	Chr07	76.64	4114	855	89	2492	6553	20776479	20772420	0	2176
34K01	Chr07	76.59	4114	859	83	80935	84998	20776479	20772420	0	2167
34K01	Chr07	76.57	4110	888	64	113579	117654	20772417	20776485	0	2185
34K01	Chr07	76.61	4078	848	95	80462	84479	31716734	31720765	0	2148
34K01	Chr07	76.79	4046	837	92	2019	6005	31716734	31720736	0	2176
34K01	Chr07	76.96	3729	745	88	2421	6085	50081066	50077388	0	2023
34K01	Chr07	76.88	3729	750	86	80864	84530	50081066	50077388	0	2008
34K01	Chr07	71.61	3670	877	137	2401	5989	35246653	35250238	0	852
34K01	Chr07	77.41	3607	776	33	114002	117589	31905174	31908760	0	2109
34K01	Chr07	72.25	3568	892	85	2554	6065	34753285	34756810	0	1014
34K01	Chr07	74.3	3561	821	83	80997	84502	14027505	14023984	0	1421
34K01	Chr07	74.56	3558	839	52	114002	117537	39007790	39004277	0	1496
34K01	Chr07	74.3	3556	820	83	2554	6053	14027505	14023988	0	1417
34K01	Chr07	72.07	3534	891	83	80997	84476	34753285	34756776	0	970
34K01	Chr07	71.36	3502	911	78	114084	117541	38051763	38048310	0	826
34K01	Chr07	75.41	3448	782	58	114239	117653	23181444	23178030	0	1609
34K01	Chr07	75.28	3443	752	82	100544	103931	29102750	29099352	0	1552
34K01	Chr07	75.4	3439	752	87	100546	103939	37524534	37527923	0	1578
34K01	Chr07	75.68	3438	725	87	100542	103931	13552225	13548851	0	1615
34K01	Chr07	76.28	3431	721	88	100546	103933	47713221	47716601	0	1740
34K01	Chr07	76.07	3426	733	81	100544	103925	25967016	25970398	0	1703
34K01	Chr07	76.42	3414	722	78	100560	103931	34752316	34755688	0	1768
34K01	Chr07	76.39	3376	710	77	100595	103928	33595790	33599120	0	1738
34K01	Chr07	77.7	3332	671	62	2422	5710	51486358	51489660	0	1971
34K01	Chr07	77.73	3332	672	60	80865	84155	51486358	51489660	0	1978
34K01	Chr07	75.85	3325	725	69	100644	103927	15610867	15614154	0	1620
34K01	Chr07	75.06	3324	748	75	100644	103927	22365000	22361718	0	1471
34K01	Chr07	77.25	3323	687	63	100644	103933	36775559	36778845	0	1884
34K01	Chr07	77.89	3279	687	31	114314	117576	27959761	27963017	0	2004
34K01	Chr07	74.61	3229	723	81	100644	103822	24230933	24234114	0	1330
34K01	Chr07	70.67	3181	773	127	81394	84494	40021510	40024610	6e-155	558
34K01	Chr07	70.7	3177	778	122	2950	6049	40021510	40024610	1e-157	568
34K01	Chr07	72.46	3017	739	78	3758	6727	47783062	47786033	0	883
34K01	Chr07	72.36	3017	745	75	82202	85173	47783062	47786034	0	869
34K01	Chr07	76.57	3005	646	54	82200	85173	21294122	21291145	0	1596
34K01	Chr07	76.52	3002	650	51	3756	6727	21294122	21291146	0	1587
34K01	Chr07	75.64	2984	662	59	100644	103593	11628406	11625454	0	1423
34K01	Chr07	77.11	2918	602	59	100553	103435	33423764	33426650	0	1628
34K01	Chr07	78.61	2903	569	44	2483	5350	11763207	11766092	0	1873
34K01	Chr07	78.66	2901	573	39	80926	83795	11763207	11766092	0	1886
34K01	Chr07	78.92	2898	578	29	114773	117653	11766092	11763211	0	1936
34K01	Chr07	76.33	2864	614	62	101100	103933	37979040	37976211	0	1474
34K01	Chr07	90.44	2835	193	49	27328	30111	7145790	7142983	0	3663
34K01	Chr07	75.24	2835	658	41	101118	103931	46340533	46343344	0	1306
34K01	Chr07	89.92	2817	208	42	123650	126415	7145790	7142999	0	3559
34K01	Chr07	79.03	2761	523	42	35195	37923	35206193	35203457	0	1840
34K01	Chr07	76.73	2686	581	33	35196	37850	30320423	30323095	0	1458
34K01	Chr07	76.44	2661	587	28	35233	37864	20775292	20772643	0	1404
34K01	Chr07	78.11	2627	526	42	2492	5087	32920674	32923282	0	1620
34K01	Chr07	78.11	2627	528	40	80935	83532	32920674	32923282	0	1622
34K01	Chr07	78.38	2618	536	27	115070	117674	32923248	32920648	0	1672
34K01	Chr07	70.94	2574	653	74	3540	6068	24105986	24108509	8e-144	521
34K01	Chr07	70.85	2559	648	77	81984	84496	24105986	24108492	3e-138	503
34K01	Chr07	72.5	2527	609	79	101451	103929	35207371	35204883	0	737
34K01	Chr07	75.09	2517	578	47	101444	103938	47879711	47882200	0	1129
34K01	Chr07	75.94	2515	541	43	35195	37662	50079855	50077358	0	1234
34K01	Chr07	72.79	2510	606	59	101440	103929	40734471	40732019	0	780
34K01	Chr07	75.3	2506	576	41	101454	103938	11865964	11863481	0	1158
34K01	Chr07	72.19	2499	611	75	2766	5218	38183759	38181299	0	688
34K01	Chr07	77.55	2477	513	33	35242	37688	39005347	39007810	0	1454
34K01	Chr07	71.54	2470	649	48	101494	103939	32755523	32753084	1e-172	617
34K01	Chr07	75.42	2457	561	41	101494	103931	34894520	34892088	0	1151
34K01	Chr07	72.56	2442	599	57	35189	37586	25969085	25971499	0	732
34K01	Chr07	74.98	2434	563	42	101523	103938	47117869	47120274	0	1079
34K01	Chr07	74.37	2431	573	45	101523	103933	27785180	27787580	0	992
34K01	Chr07	75.14	2430	564	38	101525	103938	50263181	50265586	0	1105
34K01	Chr07	73.33	2426	604	41	101522	103927	31908758	31906356	0	856
34K01	Chr07	78.91	2399	456	34	35219	37584	31718387	31720768	0	1581
34K01	Chr07	76.01	2368	535	32	101523	103876	16537699	16540047	0	1195
34K01	Chr07	77.04	2361	474	59	100644	102968	6147237	6144909	0	1295
34K01	Chr07	76.59	2358	481	58	89533	91854	22441342	22443664	0	1230
34K01	Chr07	76.1	2347	504	50	89531	91854	50188380	50190692	0	1173
34K01	Chr07	71.35	2321	542	98	30242	32500	49201121	49198862	8e-134	488
34K01	Chr07	71.33	2316	543	99	96067	98321	49201117	49198862	3e-133	486
34K01	Chr07	76.27	2314	492	46	89576	91854	32954841	32957132	0	1179
34K01	Chr07	77.92	2287	460	40	100644	102906	36218822	36216557	0	1384
34K01	Chr07	70.99	2237	578	65	112689	114894	38165351	38163155	3e-128	470
34K01	Chr07	76.95	2165	458	27	35680	37818	37177017	37179166	0	1195
34K01	Chr07	77.4	2159	436	49	100546	102678	47970542	47968410	0	1236
34K01	Chr07	76.19	2134	449	55	100646	102749	39648015	39650119	0	1072
34K01	Chr07	78.97	2116	358	50	126808	128890	25569273	25571334	0	1362
34K01	Chr07	77.03	2116	435	48	100595	102683	30393540	30395631	0	1168
34K01	Chr07	76.4	1979	440	23	101965	103931	13568647	13566684	0	1042
34K01	Chr07	79.68	1954	324	57	129065	130965	38077898	38079831	0	1341
34K01	Chr07	75.26	1952	342	108	129110	130963	19876266	19878174	0	798
34K01	Chr07	78.15	1931	333	65	129065	130951	22459612	22461497	0	1146
34K01	Chr07	79.74	1925	332	44	129065	130963	36884144	36886036	0	1341
34K01	Chr07	72.76	1920	467	45	35703	37586	13549654	13547755	1e-166	597
34K01	Chr07	77.28	1915	398	37	101390	103287	3903917	3905811	0	1092
34K01	Chr07	79.01	1915	344	46	129086	130964	34174005	34175897	0	1256
34K01	Chr07	72.95	1915	488	27	114090	115989	34890997	34892896	2e-179	640
34K01	Chr07	73	1904	472	28	35712	37586	6960390	6962280	1e-176	630
34K01	Chr07	78.53	1900	371	34	115769	117652	19777890	19776012	0	1214
34K01	Chr07	74.91	1893	418	45	16003	17860	32955262	32957132	0	811
34K01	Chr07	77.17	1875	326	79	129065	130901	24686361	24684551	0	998
34K01	Chr07	79.03	1874	302	64	129065	130901	22296419	22298238	0	1199
34K01	Chr07	75.51	1874	408	43	16007	17860	50188850	50190692	0	870
34K01	Chr07	75.36	1871	417	35	16013	17860	13887292	13889141	0	861
34K01	Chr07	75.47	1871	415	35	90007	91854	13887292	13889141	0	872
34K01	Chr07	84.4	1859	244	42	129065	130898	30867483	30869320	0	1784
34K01	Chr07	82.36	1859	266	50	129081	130900	32688773	32686938	0	1559
34K01	Chr07	81.56	1855	292	40	129072	130901	19695840	19697669	0	1485
34K01	Chr07	79.51	1855	311	57	129073	130901	36663138	36664949	0	1256
34K01	Chr07	78.63	1839	303	72	129097	130901	34052761	34050979	0	1136
34K01	Chr07	71.95	1836	454	45	35697	37492	39674466	39672652	1e-131	481
34K01	Chr07	73.13	1831	411	65	2530	4314	3904029	3905824	1e-161	580
34K01	Chr07	79.72	1829	348	22	126808	128626	36586690	36584875	0	1301
34K01	Chr07	71.73	1829	458	51	21850	23650	49201117	49199320	7e-125	459
34K01	Chr07	75.58	1826	354	82	129119	130897	43530930	43532710	0	817
34K01	Chr07	72.31	1806	447	44	35701	37473	13567486	13565701	4e-142	516
34K01	Chr07	73.81	1806	369	91	129116	130871	43474212	43472461	3e-173	619
34K01	Chr07	79.66	1780	305	43	129149	130906	33468842	33470586	0	1229
34K01	Chr07	90.39	1780	103	47	124680	126416	35125642	35123888	0	2278
34K01	Chr07	91.45	1778	79	40	28367	30092	35125647	35123891	0	2374
34K01	Chr07	90.65	1775	106	41	124680	126416	6938740	6936988	0	2303
34K01	Chr07	91.48	1773	86	30	28367	30092	6938745	6936991	0	2377
34K01	Chr07	72.9	1753	414	49	4337	6055	33208501	33210226	4e-152	549
34K01	Chr07	72.67	1749	418	47	82781	84496	33208501	33210222	2e-145	527
34K01	Chr07	72.14	1748	405	60	126866	128573	37141279	37142984	8e-124	455
34K01	Chr07	87.25	1733	165	40	27617	29313	35293751	35295463	0	1925
34K01	Chr07	88.71	1727	141	34	123939	125625	35293751	35295463	0	2060
34K01	Chr07	76.47	1721	353	47	100843	102538	51132046	51130353	0	887
34K01	Chr07	76.71	1670	366	20	115896	117554	22140961	22139304	0	907
34K01	Chr07	74.11	1599	348	51	35197	36770	21157792	21156235	4e-167	599
34K01	Chr07	78.07	1573	260	53	129416	130964	25564480	25565991	0	915
34K01	Chr07	76.12	1566	350	20	36311	37864	30803341	30801788	0	798
34K01	Chr07	79.25	1513	246	47	129491	130965	30816552	30815070	0	992
34K01	Chr07	82.51	1469	227	25	129065	130517	30172632	30174086	0	1262
34K01	Chr07	77.64	1458	306	17	115545	116994	28247339	28245894	0	869
34K01	Chr07	82.71	1440	211	35	129482	130901	33341453	33340032	0	1245
34K01	Chr07	74.98	1427	308	38	127104	128507	31205938	31207338	5e-171	612
34K01	Chr07	78.23	1410	283	19	89535	90932	46649933	46651330	0	881
34K01	Chr07	75.7	1399	284	44	129526	130901	19660650	19659285	0	649
34K01	Chr07	73.42	1392	330	36	80965	82331	31806449	31805073	1e-132	484
34K01	Chr07	73.4	1391	331	35	2522	3887	31806449	31805073	4e-132	483
34K01	Chr07	76.32	1385	258	50	129613	130964	47411471	47410124	0	676
34K01	Chr07	75.46	1373	300	27	62962	64322	39455855	39454508	1e-177	634
34K01	Chr07	83.08	1371	221	10	62961	64326	37857081	37855717	0	1236
34K01	Chr07	85.91	1370	183	10	62961	64326	44673219	44671856	0	1452
34K01	Chr07	82.32	1369	230	10	62961	64326	39936200	39934841	0	1177
34K01	Chr07	83.41	1368	221	5	62962	64326	32752618	32753982	0	1264
34K01	Chr07	85.59	1367	196	1	62961	64326	35576169	35574803	0	1432
34K01	Chr07	83.02	1366	224	8	62961	64322	35700908	35699547	0	1230
34K01	Chr07	80.53	1366	245	16	62961	64320	41440475	41439125	0	1029
34K01	Chr07	79.46	1363	274	5	62964	64322	46592766	46591406	0	961
34K01	Chr07	73.32	1357	273	63	129653	130970	33729841	33728535	1e-112	418
34K01	Chr07	78.36	1354	282	10	62961	64309	36692467	36693814	0	867
34K01	Chr07	84.46	1351	204	5	62964	64310	15101919	15103267	0	1327
34K01	Chr07	74.57	1337	268	59	129598	130897	16055134	16056435	3e-143	520
34K01	Chr07	75.39	1333	307	20	101458	102782	19130624	19129305	6e-175	625
34K01	Chr07	76.07	1333	294	21	16246	17565	38929314	38930634	0	671
34K01	Chr07	76.07	1333	294	21	90240	91559	38929314	38930634	0	671
34K01	Chr07	73.89	1329	329	17	62987	64305	10616881	10615561	4e-142	516
34K01	Chr07	78	1327	262	19	62987	64309	34023094	34021794	0	806
34K01	Chr07	72.41	1323	269	80	129628	130901	21905971	21907246	4e-87	333
34K01	Chr07	79.38	1319	253	17	36614	37922	38821312	38822621	0	911
34K01	Chr07	75.85	1300	255	49	129697	130963	13591272	13589999	2e-169	606
34K01	Chr07	89.9	1297	86	27	60981	62255	58836472	58837745	0	1628
34K01	Chr07	90.11	1294	88	25	60982	62259	32740445	32741714	0	1644
34K01	Chr07	89.23	1291	81	30	60987	62250	31578662	31579921	0	1561
34K01	Chr07	71.73	1291	282	70	129630	130879	33592591	33593839	1e-72	285
34K01	Chr07	82.91	1287	125	47	60991	62250	45330503	45329285	0	1070
34K01	Chr07	89.33	1284	86	27	60988	62251	29412700	29413952	0	1565
34K01	Chr07	88.54	1283	91	29	60986	62251	33307587	33306344	0	1504
34K01	Chr07	81.28	1282	102	63	61001	62250	11119761	11120936	0	911
34K01	Chr07	87.36	1282	86	41	60986	62250	26602978	26604200	0	1400
34K01	Chr07	89	1282	83	29	60981	62251	29321135	29322369	0	1533
34K01	Chr07	89	1282	83	30	60987	62250	49968871	49970112	0	1533
34K01	Chr07	85.32	1281	119	33	60986	62250	17956046	17957273	0	1260
34K01	Chr07	88.84	1281	88	31	60988	62250	45001939	45000696	0	1522
34K01	Chr07	88.2	1280	89	30	60986	62250	1906200	1904968	0	1471
34K01	Chr07	89.22	1280	86	29	60988	62250	9972085	9970841	0	1552
34K01	Chr07	90.08	1280	85	25	60988	62250	41088112	41089366	0	1622
34K01	Chr07	90.61	1278	83	21	60988	62250	9786986	9788241	0	1661
34K01	Chr07	86.85	1278	86	38	60988	62253	12247910	12249117	0	1354
34K01	Chr07	77.54	1278	268	19	116310	117576	24716873	24715604	0	752
34K01	Chr07	88.18	1278	87	30	60988	62251	31929331	31928104	0	1465
34K01	Chr07	71.75	1278	274	74	105586	106818	33359501	33358266	5e-71	279
34K01	Chr07	86.07	1278	91	41	60987	62251	52269269	52268066	0	1293
34K01	Chr07	87.71	1277	114	23	61001	62256	12801530	12800276	0	1448
34K01	Chr07	88.65	1277	88	30	60988	62251	16633109	16634341	0	1502
34K01	Chr07	88.49	1277	83	31	60988	62250	19603040	19601814	0	1485
34K01	Chr07	89.58	1277	88	25	60988	62250	42819500	42820745	0	1580
34K01	Chr07	88.48	1276	88	31	60988	62250	3487919	3486690	0	1487
34K01	Chr07	88.4	1276	92	29	60988	62250	11643240	11644472	0	1485
34K01	Chr07	88.71	1275	85	31	60988	62250	6437402	6438629	0	1502
34K01	Chr07	90.59	1275	85	24	60987	62250	25389028	25387778	0	1657
34K01	Chr07	90.43	1275	81	24	60988	62250	50149237	50150482	0	1640
34K01	Chr07	88.3	1274	77	35	60988	62250	4088389	4087177	0	1461
34K01	Chr07	85.4	1274	86	43	60986	62250	14046806	14047988	0	1230
34K01	Chr07	85.55	1273	103	46	60988	62250	7272519	7271318	0	1256
34K01	Chr07	90.57	1273	89	18	60988	62251	28946644	28947894	0	1657
34K01	Chr07	90.25	1272	95	18	60988	62250	27574039	27572788	0	1635
34K01	Chr07	90.01	1271	84	23	60988	62250	47992275	47991040	0	1604
34K01	Chr07	89.76	1270	89	20	60988	62250	44391462	44392697	0	1587
34K01	Chr07	90.23	1269	88	23	60986	62250	18122486	18123722	0	1624
34K01	Chr07	89.05	1269	86	26	60988	62251	21635351	21636571	0	1524
34K01	Chr07	88.64	1268	93	26	61001	62250	25432093	25430859	0	1496
34K01	Chr07	89.59	1268	91	19	60988	62251	45639212	45640442	0	1572
34K01	Chr07	86.9	1267	91	33	60988	62250	3001912	3003107	0	1351
34K01	Chr07	88.31	1266	104	29	61001	62247	43321838	43323078	0	1478
34K01	Chr07	88.77	1265	96	25	61001	62251	18387835	18389067	0	1507
34K01	Chr07	88.6	1263	97	28	61001	62253	55242476	55243701	0	1491
34K01	Chr07	75.89	1261	282	18	77202	78448	28029200	28027948	6e-175	625
34K01	Chr07	89.37	1261	102	18	60988	62239	32885201	32886438	0	1557
34K01	Chr07	76.75	1260	271	17	77202	78448	29041930	29040680	0	684
34K01	Chr07	90.14	1258	92	19	61001	62250	22534118	22535351	0	1607
34K01	Chr07	90.61	1257	76	26	61001	62250	28651632	28652853	0	1629
34K01	Chr07	88.05	1255	100	30	61001	62250	31282956	31284165	0	1441
34K01	Chr07	90.99	1254	84	20	61004	62250	38359557	38360788	0	1663
34K01	Chr07	89.07	1254	80	26	61001	62250	57502772	57503972	0	1504
34K01	Chr07	76.78	1253	245	40	2080	3307	38816997	38818228	0	660
34K01	Chr07	83.53	1251	138	45	28089	29304	33150446	33149229	0	1107
34K01	Chr07	89.26	1248	76	32	61008	62250	15995334	15996528	0	1509
34K01	Chr07	84.78	1242	130	32	124410	125616	33150446	33149229	0	1192
34K01	Chr07	89.61	1241	82	24	60989	62215	19098625	19099832	0	1533
34K01	Chr07	88.07	1241	102	27	61001	62234	24764674	24765875	0	1430
34K01	Chr07	82.32	1233	212	6	63091	64318	34146887	34145656	0	1064
34K01	Chr07	78.57	1232	239	22	89531	90748	53120559	53121779	0	789
34K01	Chr07	79.54	1227	194	40	129782	130967	32224074	32225284	0	822
34K01	Chr07	86.15	1220	121	30	124410	125599	50206408	50205207	0	1273
34K01	Chr07	85.89	1212	108	36	28089	29275	39390081	39391254	0	1232
34K01	Chr07	72.09	1211	308	24	77227	78419	37909226	37908028	3e-88	337
34K01	Chr07	89.79	1205	85	20	60986	62174	52481193	52482375	0	1509
34K01	Chr07	77.49	1204	238	26	89650	90840	39219229	39220412	0	691
34K01	Chr07	72.67	1204	283	38	2522	3696	47969596	47968410	7e-95	359
34K01	Chr07	72.76	1204	283	37	80965	82140	47969596	47968410	1e-96	364
34K01	Chr07	83.28	1196	190	8	62960	64147	32960026	32958833	0	1092
34K01	Chr07	89.11	1194	88	23	60988	62175	47000599	47001756	0	1447
34K01	Chr07	88.52	1193	103	23	124410	125587	39390081	39391254	0	1413
34K01	Chr07	74.47	1187	276	23	75795	76966	19859169	19857995	8e-134	488
34K01	Chr07	88.16	1149	99	22	60994	62137	13086679	13087795	0	1334
34K01	Chr07	89.7	1146	80	21	61112	62251	57529897	57528784	0	1428
34K01	Chr07	91.46	1136	77	13	28093	29214	13412325	13413454	0	1543
34K01	Chr07	74.78	1134	268	15	75842	76964	42237827	42236701	2e-135	494
34K01	Chr07	80.76	1128	199	14	62964	64086	25853956	25855070	0	865
34K01	Chr07	84.4	1122	120	39	121428	122519	28420401	28421497	0	1051
34K01	Chr07	84.49	1122	118	40	125443	126533	28420401	28421497	0	1057
34K01	Chr07	77.69	1116	196	41	129878	130964	27877038	27875947	4e-177	632
34K01	Chr07	89.63	1109	70	24	25307	26391	7146962	7145875	0	1369
34K01	Chr07	90.8	1109	67	20	60987	62083	27113305	27112220	0	1450
34K01	Chr07	89.08	1108	86	27	60988	62086	41704227	41703146	0	1343
34K01	Chr07	77.91	1100	200	36	100502	101579	24671845	24670767	0	645
34K01	Chr07	74.73	1100	207	56	100546	101598	34679649	34680724	7e-115	425
34K01	Chr07	77.29	1092	226	18	36776	37860	38144314	38145390	2e-174	623
34K01	Chr07	78.72	1090	175	44	49239	50303	26638371	26637314	0	675
34K01	Chr07	72.36	1089	246	41	127364	128425	44666607	44667667	7e-75	292
34K01	Chr07	78.12	1088	177	44	49239	50303	8953457	8952408	1e-177	634
34K01	Chr07	88.64	1083	51	40	25315	26343	35128600	35127536	0	1253
34K01	Chr07	83.94	1077	162	10	129065	130137	44025285	44026354	0	1020
34K01	Chr07	89.34	1069	58	27	25314	26343	6941684	6940633	0	1291
34K01	Chr07	77.09	1065	201	40	100546	101585	45071315	45070269	6e-160	575
34K01	Chr07	88.71	1063	61	25	61194	62250	26661762	26660753	0	1243
34K01	Chr07	78.91	1062	177	42	100545	101580	33631313	33632353	0	676
34K01	Chr07	78.91	1062	176	41	108022	109057	33631313	33632352	0	676
34K01	Chr07	78.15	1062	188	40	100545	101580	45619458	45620501	3e-178	636
34K01	Chr07	78.44	1062	184	42	108022	109057	45619458	45620500	0	651
34K01	Chr07	93.97	1062	36	16	125361	126416	49481390	49480351	0	1581
34K01	Chr07	78.02	1060	190	42	108023	109057	10994694	10993653	2e-175	627
34K01	Chr07	77.08	1060	202	37	100545	101580	29735957	29736999	2e-159	573
34K01	Chr07	77.26	1060	192	44	108023	109057	33834745	33833710	2e-160	577
34K01	Chr07	76.79	1060	200	43	108023	109058	47970542	47969505	3e-153	553
34K01	Chr07	77.74	1060	199	33	100542	101580	48545520	48546563	4e-172	616
34K01	Chr07	77.62	1059	195	41	100546	101579	10994694	10993653	8e-169	604
34K01	Chr07	76.96	1059	204	36	108022	109057	29735957	29736998	1e-157	568
34K01	Chr07	79.13	1059	174	40	108022	109057	31465712	31466746	0	688
34K01	Chr07	78.17	1058	189	41	100546	101579	28077100	28078139	3e-178	636
34K01	Chr07	77.03	1058	197	40	100546	101579	33834745	33833710	4e-157	566
34K01	Chr07	77.13	1058	201	39	108023	109057	45071315	45070276	6e-160	575
34K01	Chr07	77.67	1057	198	35	100545	101580	13312470	13313509	2e-170	610
34K01	Chr07	93.57	1057	35	14	29049	30092	49481390	49480354	0	1544
34K01	Chr07	77.75	1056	198	34	108022	109057	13312470	13313508	1e-171	614
34K01	Chr07	76.38	1050	213	31	81699	82728	22935821	22936855	4e-147	532
34K01	Chr07	75.33	1050	239	17	14859	15898	32955407	32956446	3e-133	486
34K01	Chr07	76.53	1048	215	28	3255	4284	22935821	22936855	2e-150	544
34K01	Chr07	81.72	1045	169	19	129065	130100	43044928	43043897	0	852
34K01	Chr07	79.6	1039	164	41	100545	101559	31465712	31466726	0	701
34K01	Chr07	78.32	1038	213	11	115846	116877	22936851	22935820	0	660
34K01	Chr07	76.95	1037	202	34	100545	101561	3254510	3253491	2e-154	556
34K01	Chr07	75.22	1037	195	51	49295	50303	39002496	39003498	1e-117	435
34K01	Chr07	74.61	1036	240	20	112703	113731	31903884	31904903	1e-117	435
34K01	Chr07	88.3	1034	54	31	25315	26298	6937979	6936963	0	1177
34K01	Chr07	77.41	1027	210	19	14851	15868	50188983	50189996	6e-165	592
34K01	Chr07	76.61	1026	222	16	68260	69275	28429507	28430524	4e-152	549
34K01	Chr07	90.92	1024	61	19	61009	62025	28101826	28100828	0	1347
34K01	Chr07	90.51	1022	65	20	61004	62017	9502715	9501718	0	1321
34K01	Chr07	76.2	1021	213	28	129510	130514	22244696	22243690	5e-141	512
34K01	Chr07	89.43	1012	49	39	121430	122402	35124880	35123888	0	1223
34K01	Chr07	88.44	1012	50	38	29130	30092	35128601	35127608	0	1158
34K01	Chr07	89.42	1011	50	38	125442	126412	35128601	35127608	0	1221
34K01	Chr07	89.6	1010	49	37	121428	122398	35128600	35127608	0	1232
34K01	Chr07	89.99	1009	50	33	121428	122402	6937979	6936988	0	1256
34K01	Chr07	88.5	1009	48	38	25317	26276	35124880	35123891	0	1158
34K01	Chr07	74.01	1008	240	18	112691	113688	28248691	28247696	2e-104	390
34K01	Chr07	78.97	1008	178	28	129983	130966	35011780	35010783	0	656
34K01	Chr07	77.46	1007	177	40	100640	101621	35758792	35757811	2e-154	556
34K01	Chr07	88.76	1005	68	24	29130	30110	7146955	7145972	0	1188
34K01	Chr07	76.92	1005	194	34	108072	109055	30393540	30394527	3e-148	536
34K01	Chr07	72.94	1005	235	34	127318	128306	35250727	35251710	2e-81	315
34K01	Chr07	89.34	1004	67	24	25315	26294	7143971	7142984	0	1225
34K01	Chr07	91.53	1004	70	4	26434	27422	29971059	29972062	0	1369
34K01	Chr07	91.93	1004	66	4	122756	123744	29971059	29972062	0	1391
34K01	Chr07	77.39	1004	181	41	100643	101621	36685779	36684797	8e-154	555
34K01	Chr07	91.53	1003	70	3	26435	27422	36193536	36194538	0	1367
34K01	Chr07	91.92	1003	66	3	122757	123744	36193536	36194538	0	1389
34K01	Chr07	72.43	1001	234	42	100608	101584	32915588	32916570	2e-71	281
34K01	Chr07	76.12	1001	196	32	100641	101621	34362000	34361023	1e-132	484
34K01	Chr07	89.1	1000	72	26	25315	26293	11459446	11458463	0	1208
34K01	Chr07	89.1	1000	72	26	29131	30109	11459446	11458463	0	1208
34K01	Chr07	76.6	1000	202	26	129511	130488	35732181	35731192	8e-144	521
		80.229
29O06	Chr07	87.26	7789	876	72	88296	96028	35961094	35953366	0	8781
29O06	Chr07	87.83	7781	831	71	66632	74351	35961091	35953366	0	9016
29O06	Chr07	90.06	5757	499	38	13673	19366	33997870	33992124	0	7395
29O06	Chr07	90.46	4320	353	43	97752	102030	50209512	50205211	0	5640
29O06	Chr07	72.63	4311	1035	119	89401	93621	33997615	33993360	0	1290
29O06	Chr07	72.58	4307	1043	112	67731	71950	33997615	33993360	0	1284
29O06	Chr07	71.47	4265	1076	121	13929	18126	35960000	35955810	0	1003
29O06	Chr07	98.15	3350	60	2	12904	16251	29949169	29952518	0	5842
29O06	Chr07	93.75	3279	198	5	97751	101026	13409214	13412488	0	4913
29O06	Chr07	75.22	2837	592	88	84572	87348	34768085	34765300	0	1242
29O06	Chr07	75.9	2834	589	85	84564	87350	25969802	25967016	0	1363
29O06	Chr07	74.96	2827	616	73	84564	87352	13549453	13552225	0	1214
29O06	Chr07	75.62	2826	608	69	84564	87350	45340643	45343426	0	1327
29O06	Chr07	74.98	2822	619	80	84569	87348	37527310	37524534	0	1219
29O06	Chr07	75.17	2819	624	66	84569	87348	15613550	15610769	0	1258
29O06	Chr07	75.41	2818	599	80	84568	87348	35675059	35677819	0	1279
29O06	Chr07	75.99	2815	592	78	84572	87348	47715989	47713221	0	1376
29O06	Chr07	76.15	2814	601	65	84564	87341	33426543	33423764	0	1415
29O06	Chr07	75.57	2812	595	84	84569	87334	34755081	34752316	0	1303
29O06	Chr07	76.28	2774	576	72	84565	87299	33598520	33595790	0	1402
29O06	Chr07	74.51	2730	609	81	84569	87256	22362322	22365006	0	1105
29O06	Chr07	74.14	2730	611	81	84575	87256	24233609	24230927	0	1042
29O06	Chr07	77.37	2722	545	63	84565	87252	36778240	36775556	0	1548
29O06	Chr07	75.67	2713	598	56	84569	87249	11625723	11628405	0	1297
29O06	Chr07	92.35	2706	193	11	35950	38649	50206757	50209454	0	3838
29O06	Chr07	93.97	2702	157	3	35950	38649	13411971	13409274	0	4082
29O06	Chr07	75.23	2555	565	62	84572	87096	35682274	35684790	0	1149
29O06	Chr07	77.53	2385	490	40	84988	87348	36216558	36218920	0	1393
29O06	Chr07	76.96	2357	482	53	84925	87249	6144909	6147236	0	1288
29O06	Chr07	72.75	2349	589	47	26360	28682	29950195	29952518	0	745
29O06	Chr07	73.22	2349	566	54	89401	91717	29950194	29952511	0	795
29O06	Chr07	73.25	2348	565	53	67731	70045	29950194	29952511	0	798
29O06	Chr07	76.37	2239	449	61	98680	100878	36906031	36903833	0	1131
29O06	Chr07	70.49	2196	573	65	27560	29716	39608489	39610648	4e-106	396
29O06	Chr07	90.81	2188	187	11	97757	99938	38209368	38207189	0	2915
29O06	Chr07	87.57	2181	215	38	99845	101982	33151462	33149295	0	2475
29O06	Chr07	77.39	2167	436	53	85210	87348	30395631	30393491	0	1238
29O06	Chr07	77.78	2160	427	50	85215	87348	47968410	47970542	0	1280
29O06	Chr07	76.61	2159	444	59	85125	87252	39650138	39648010	0	1133
29O06	Chr07	90.87	2135	179	12	36522	38648	38207189	38209315	0	2848
29O06	Chr07	92.55	2095	150	4	97757	99850	33155845	33153756	0	3000
29O06	Chr07	92.42	2044	145	7	36610	38649	33153756	33155793	0	2907
29O06	Chr07	91.02	1926	122	28	52330	54210	7143871	7145790	0	2551
29O06	Chr07	72.1	1925	450	73	84565	86440	35205485	35207371	3e-137	499
29O06	Chr07	72.39	1865	436	63	84610	86451	40732663	40734471	9e-143	518
29O06	Chr07	76.25	1718	360	42	85355	87048	51130353	51132046	0	869
29O06	Chr07	94.13	1653	71	24	46699	48336	37768570	37770211	0	2492
29O06	Chr07	88.12	1624	134	34	52347	53921	35295364	35293751	0	1875
29O06	Chr07	79.67	1623	305	21	36806	38416	34026476	34028085	0	1146
29O06	Chr07	79.69	1620	312	16	98042	99654	34028085	34026476	0	1153
29O06	Chr07	85.93	1585	186	24	87832	89399	35954930	35953366	0	1657
29O06	Chr07	86.36	1584	180	23	66164	67729	35954931	35953366	0	1696
29O06	Chr07	91.13	1500	132	1	97757	99256	36188477	36186979	0	2032
29O06	Chr07	81.54	1490	263	9	97811	99294	33277793	33279276	0	1218
29O06	Chr07	81.43	1486	258	14	37172	38647	33279270	33277793	0	1199
29O06	Chr07	77.51	1476	240	74	7910	9347	27198415	27199836	0	802
29O06	Chr07	91.22	1447	124	2	37204	38648	36186979	36188424	0	1965
29O06	Chr07	87.59	1362	127	30	100729	102063	39389952	39391298	0	1541
29O06	Chr07	96.74	1321	29	11	19379	20695	29955786	29957096	0	2189
29O06	Chr07	96.97	1318	26	11	12620	13933	29955787	29957094	0	2200
29O06	Chr07	86.61	1232	121	33	52249	53450	39391298	39390081	0	1321
29O06	Chr07	88.05	1222	101	21	52261	53445	13413538	13412325	0	1406
29O06	Chr07	84.38	1210	136	37	52282	53450	50205211	50206408	0	1138
29O06	Chr07	83.86	1165	131	35	52330	53450	33149295	33150446	0	1057
29O06	Chr07	85.58	1165	115	32	100858	101982	35294228	35295379	0	1171
29O06	Chr07	88.98	1152	90	23	100858	101982	7145012	7143871	0	1389
29O06	Chr07	76.69	1141	155	81	40869	41947	37727899	37728990	1e-146	531
29O06	Chr07	95.2	1124	54	0	96569	97692	13408048	13409171	0	1777
29O06	Chr07	92.08	1124	65	10	96570	97692	50210657	50209557	0	1561
29O06	Chr07	89.5	1124	114	4	96570	97692	36189647	36188527	0	1419
29O06	Chr07	92.52	1123	70	7	96570	97692	33157004	33155896	0	1596
29O06	Chr07	92.86	1121	79	1	96572	97692	38210538	38209419	0	1626
29O06	Chr07	86.88	1120	112	19	73251	74357	35961094	35959997	0	1221
29O06	Chr07	88.52	1106	84	36	102196	103284	35089754	35090833	0	1299
29O06	Chr07	88.77	1104	79	36	102194	103279	13406984	13408060	0	1310
29O06	Chr07	88.94	1103	78	37	102194	103279	13413843	13414918	0	1321
29O06	Chr07	78.38	1087	177	51	7908	8958	35688769	35687705	0	652
29O06	Chr07	79.41	1083	163	52	7908	8958	37506592	37505538	0	710
29O06	Chr07	76.66	1067	189	47	59502	60539	47944828	47945863	2e-148	536
29O06	Chr07	78.38	1064	178	45	86329	87365	33632335	33631297	1e-180	643
29O06	Chr07	77.61	1063	195	35	59503	60542	24424955	24425997	7e-169	604
29O06	Chr07	77.05	1063	208	33	86306	87348	45070269	45071315	4e-161	579
29O06	Chr07	77.21	1062	195	40	86312	87348	36561746	36562785	1e-160	577
29O06	Chr07	77.47	1061	200	33	59498	60538	43212112	43211071	3e-167	599
29O06	Chr07	77.29	1061	193	42	59501	60538	37525569	37524534	1e-161	580
29O06	Chr07	78.13	1061	194	32	86312	87352	24424955	24425997	2e-179	640
29O06	Chr07	76.68	1059	202	41	59503	60538	47969506	47970542	4e-151	545
29O06	Chr07	76.58	1059	202	39	59503	60538	33833710	33834745	2e-149	540
29O06	Chr07	78.56	1059	187	37	59503	60538	10993653	10994694	0	662
29O06	Chr07	77.53	1059	193	40	86312	87348	33833710	33834745	4e-166	595
29O06	Chr07	76.28	1058	213	34	59502	60539	13313509	13312470	4e-146	529
29O06	Chr07	77.32	1058	190	43	59503	60538	11227600	11228629	4e-161	579
29O06	Chr07	76.65	1058	210	34	86311	87349	13313509	13312470	9e-153	551
29O06	Chr07	77.88	1058	185	43	86312	87348	11227600	11228629	4e-171	612
29O06	Chr07	77.58	1057	198	32	59503	60538	36217882	36218920	2e-168	603
29O06	Chr07	78.81	1057	182	40	59503	60538	31132059	31131024	0	673
29O06	Chr07	77.11	1057	199	39	59505	60538	30394527	30393491	7e-159	571
29O06	Chr07	77.2	1057	194	38	86312	87348	33416652	33415623	2e-159	573
29O06	Chr07	79	1057	187	34	86312	87348	10993653	10994694	0	689
29O06	Chr07	76.8	1056	209	32	59503	60538	45070276	45071315	1e-155	560
29O06	Chr07	76.42	1056	203	36	59503	60538	33416652	33415623	4e-146	529
29O06	Chr07	78.01	1055	198	33	59503	60538	28078139	28077100	3e-177	632
29O06	Chr07	76.97	1055	192	46	59509	60538	42460509	42461537	7e-154	555
29O06	Chr07	79.62	1055	178	36	86312	87348	31132059	31131024	0	723
29O06	Chr07	76.94	1054	202	36	59501	60531	33424799	33423764	4e-156	562
29O06	Chr07	78.18	1054	197	31	59503	60538	38688322	38687284	5e-180	641
29O06	Chr07	77.42	1054	190	44	86318	87348	42460509	42461537	8e-163	584
29O06	Chr07	78.06	1053	198	29	59505	60538	35233736	35234774	8e-178	634
29O06	Chr07	78.92	1053	190	30	86314	87348	35233736	35234774	0	686
29O06	Chr07	78.63	1053	174	42	86337	87365	31466721	31465696	0	651
29O06	Chr07	78.33	1052	201	27	86312	87348	28078139	28077100	0	654
29O06	Chr07	82.87	1051	125	44	7897	8919	26600179	26601202	0	893
29O06	Chr07	93.43	1051	64	4	49241	50288	50206768	50207816	0	1554
29O06	Chr07	78.5	1051	200	26	86312	87348	38688322	38687284	0	665
29O06	Chr07	81.12	1049	128	48	102267	103279	33158007	33156993	0	776
29O06	Chr07	94.18	1048	61	0	49241	50288	13411960	13410913	0	1598
29O06	Chr07	79.47	1047	157	46	7908	8917	42380566	42381591	0	689
29O06	Chr07	77.94	1047	157	56	7908	8919	36189636	36190643	2e-163	586
29O06	Chr07	77.78	1044	143	61	7906	8919	35866670	35865686	1e-155	560
29O06	Chr07	79.21	1044	154	53	7908	8917	35693894	35692880	0	667
29O06	Chr07	76.3	1042	199	42	59527	60542	23670645	23671664	4e-141	512
29O06	Chr07	89.43	1041	89	5	96570	97590	29866572	29865533	0	1293
29O06	Chr07	79.88	1039	157	40	7906	8917	37344177	37343164	0	713
29O06	Chr07	75.75	1039	215	32	59520	60539	3253490	3254510	7e-134	488
29O06	Chr07	81.41	1038	138	44	7908	8916	33156993	33158004	0	797
29O06	Chr07	76.11	1038	214	31	86329	87349	3253490	3254510	4e-141	512
29O06	Chr07	77.72	1037	187	35	56364	57371	35233901	35234922	4e-166	595
29O06	Chr07	77.51	1036	188	38	59527	60538	13833650	13832636	1e-161	580
29O06	Chr07	77.8	1036	186	39	86336	87348	13833650	13832636	3e-167	599
29O06	Chr07	83.57	1035	126	34	7908	8918	50203943	50204957	0	929
29O06	Chr07	78.16	1035	178	39	59528	60539	31466721	31465712	3e-172	616
29O06	Chr07	81.72	1034	125	46	7908	8912	35292678	35291680	0	804
29O06	Chr07	80.04	1032	152	44	7908	8905	41956401	41955390	0	715
29O06	Chr07	79.46	1032	177	29	56364	57372	36218049	36219068	0	699
29O06	Chr07	98.35	1031	16	1	19664	20693	29949169	29950199	0	1808
29O06	Chr07	79.11	1029	163	43	7909	8905	41960874	41959866	0	662
29O06	Chr07	78.19	1027	181	34	56366	57365	38688153	38687143	3e-172	616
29O06	Chr07	80.59	1025	159	33	8041	9048	29970966	29969965	0	754
29O06	Chr07	82.01	1023	127	38	7907	8905	35296725	35295736	0	817
29O06	Chr07	76.23	1018	202	35	86312	87307	29095513	29096512	2e-138	503
29O06	Chr07	83.33	1014	144	15	13464	14456	41060774	41061783	0	913
29O06	Chr07	82.11	1012	126	43	7916	8898	33147791	33148776	0	815
29O06	Chr07	83.78	1011	118	35	7908	8895	50210646	50211633	0	917
29O06	Chr07	81.9	1011	121	46	102293	103271	33148771	33147791	0	797
29O06	Chr07	76.14	1010	195	38	59503	60489	33596776	33595790	7e-134	488
		80.1118	247458	38934	5822
33K23	Chr07	82.11	6797	1033	128	54521	61192	49178941	49185679	0	5646
33K23	Chr07	82.54	6763	1030	109	54525	61192	46640932	46634226	0	5806
33K23	Chr07	84.83	6752	912	74	54521	61195	31223834	31217118	0	6693
33K23	Chr07	81.77	6233	936	131	55085	61194	35835956	35842111	0	5033
33K23	Chr07	82.65	6180	889	114	54521	60592	23086542	23092646	0	5304
33K23	Chr07	82.59	5934	924	67	53879	59733	30293271	30287368	0	5134
33K23	Chr07	79.39	5910	1105	96	74494	80340	31903911	31909770	0	4061
33K23	Chr07	83.58	5888	848	75	54521	60312	35801694	35795830	0	5406
33K23	Chr07	79.83	5294	950	77	54521	59736	44115002	44109749	0	3751
33K23	Chr07	83.05	5292	794	63	54521	59733	45859052	45853785	0	4708
33K23	Chr07	82.55	5284	801	71	54521	59717	40815748	40810499	0	4538
33K23	Chr07	82.23	5283	829	63	54521	59733	34706730	34711972	0	4453
33K23	Chr07	82.34	5199	790	67	54521	59647	19435503	19440645	0	4397
33K23	Chr07	82.86	5198	780	65	54521	59648	42332541	42327385	0	4560
33K23	Chr07	83.27	5189	777	51	54521	59648	38627805	38632963	0	4689
33K23	Chr07	80.76	5140	911	64	75187	80287	30323482	30318382	0	3941
33K23	Chr07	82.38	5080	852	41	74494	79550	40396512	40391453	0	4383
33K23	Chr07	75.72	5053	1125	76	74494	79505	40729568	40734559	0	2440
33K23	Chr07	76.08	5025	1118	72	26832	31821	35627102	35632077	0	2543
33K23	Chr07	77.61	5003	1078	40	74494	79472	36111716	36116700	0	2996
33K23	Chr07	76.72	5000	1100	51	26845	31817	40391588	40396550	0	2726
33K23	Chr07	81.12	4985	912	27	74494	79463	35632035	35627065	0	3965
33K23	Chr07	80.38	4953	912	41	74494	79418	50076092	50081012	0	3707
33K23	Chr07	75.03	4914	1138	78	93429	98302	35632063	35627199	0	2194
33K23	Chr07	79.54	4735	858	96	76038	80721	27959731	27964405	0	3273
33K23	Chr07	80.26	4732	840	75	75969	80654	23181468	23176785	0	3478
33K23	Chr07	82.74	4636	671	70	55168	59733	32249830	32245254	0	4010
33K23	Chr07	80.56	4434	730	97	56840	61189	39691591	39687206	0	3291
33K23	Chr07	84.97	4238	568	36	54525	58716	30672558	30676772	0	4233
33K23	Chr07	75.69	4217	961	50	26858	31052	30319281	30323455	0	2050
33K23	Chr07	74.57	4165	978	69	94184	98315	30323452	30319336	0	1749
33K23	Chr07	82.29	4151	709	21	75330	79470	20772414	20776548	0	3570
33K23	Chr07	76.44	4143	879	80	94301	98401	20772417	20776504	0	2154
33K23	Chr07	81.32	4132	653	81	55674	59733	34967341	34971425	0	3243
33K23	Chr07	80.76	3810	629	59	54521	58258	31652447	31656224	0	2880
33K23	Chr07	77.84	3755	778	37	75745	79474	39007801	39004076	0	2276
33K23	Chr07	78.48	3661	708	62	83583	87189	50773213	50776847	0	2322
33K23	Chr07	81.79	3657	543	68	56712	60298	46114303	46117906	0	2950
33K23	Chr07	77.88	3630	756	42	26902	30512	31908773	31905172	0	2211
33K23	Chr07	81.23	3629	652	28	75908	79522	37517544	37521157	0	2902
33K23	Chr07	77.65	3611	774	32	94797	98392	40395175	40391583	0	2167
33K23	Chr07	74.53	3604	843	57	26858	30420	35207362	35203793	0	1500
33K23	Chr07	76.79	3563	756	43	26905	30438	50080944	50077424	0	1932
33K23	Chr07	74.59	3558	830	61	26909	30433	34112971	34109455	0	1495
33K23	Chr07	72.5	3553	872	79	75844	79339	29098262	29101766	0	1051
33K23	Chr07	74.84	3542	823	55	26907	30420	31717261	31720762	0	1543
33K23	Chr07	72.58	3538	872	84	26925	30417	30485392	30481908	0	1070
33K23	Chr07	77.06	3535	776	33	94796	98315	31905246	31908760	0	2002
33K23	Chr07	72.88	3525	872	76	75856	79340	47717678	47714198	0	1136
33K23	Chr07	85.16	3510	461	25	54521	57989	39093395	39096885	0	3541
33K23	Chr07	75.18	3465	800	52	94943	98379	23181462	23178030	0	1580
33K23	Chr07	75.92	3464	791	36	26852	30297	23178030	23181468	0	1736
33K23	Chr07	81.77	3445	541	49	56258	59648	39145215	39148626	0	2802
33K23	Chr07	77.23	3404	732	37	26845	30232	27963103	27959727	0	1953
33K23	Chr07	82.63	3391	577	12	76167	79552	51489660	51486277	0	2988
33K23	Chr07	79.21	3386	625	62	56378	59724	31491516	31488171	0	2279
33K23	Chr07	72.95	3327	799	80	28524	31812	37177037	37180300	0	1064
33K23	Chr07	77.31	3279	710	31	95036	98302	27959761	27963017	0	1903
33K23	Chr07	82.9	3269	449	69	57543	60779	34104420	34101230	0	2839
33K23	Chr07	85.08	3197	424	45	58018	61183	39096883	39100057	0	3212
33K23	Chr07	78.81	3166	627	36	74493	77632	22155753	22152606	0	2089
33K23	Chr07	74.59	3136	755	38	26925	30042	10614034	10617145	0	1338
33K23	Chr07	76.08	3114	641	71	87192	90248	35204411	35207477	0	1528
33K23	Chr07	76.66	3098	641	63	87180	90238	36113679	36116733	0	1640
33K23	Chr07	76.41	3094	681	40	28743	31816	51112759	51109695	0	1624
33K23	Chr07	76.24	3094	638	60	87183	90234	46844429	46841391	0	1552
33K23	Chr07	75.5	3077	645	79	87183	90207	30322212	30319193	0	1404
33K23	Chr07	74.94	3065	724	36	93429	96476	51109704	51112741	0	1365
33K23	Chr07	76.22	3062	651	58	87183	90207	10616912	10613891	0	1550
33K23	Chr07	81.69	3042	534	23	74494	77524	51109732	51112761	0	2510
33K23	Chr07	72.5	3014	756	65	75843	78824	26168812	26165840	0	905
33K23	Chr07	79.35	3003	543	47	54902	57855	32229376	32226402	0	2039
33K23	Chr07	76.31	3001	590	87	87254	90197	37518164	37521100	0	1491
33K23	Chr07	76.69	2999	615	60	87183	90140	40394548	40391593	0	1589
33K23	Chr07	84.35	2959	401	34	55350	58281	31282872	31279949	0	2843
33K23	Chr07	84.58	2945	448	6	76530	79470	11766089	11763147	0	2918
33K23	Chr07	77.98	2920	606	31	26832	29735	11763191	11766089	0	1796
33K23	Chr07	77.04	2918	597	47	87258	90140	11766088	11763209	0	1609
33K23	Chr07	78.51	2899	591	29	95496	98379	11766092	11763211	0	1873
33K23	Chr07	83.49	2859	404	54	58367	61192	31279871	31277048	0	2603
33K23	Chr07	81.72	2779	491	17	74494	77264	30800723	30803492	0	2302
33K23	Chr07	79.95	2768	499	50	77301	80037	30803490	30806232	0	1986
33K23	Chr07	83.04	2753	423	26	56118	58846	46256884	46259616	0	2457
33K23	Chr07	77.36	2716	537	68	77670	80335	22140941	22138254	0	1537
33K23	Chr07	84.21	2685	414	9	76790	79470	32923283	32920605	0	2601
33K23	Chr07	77.72	2653	562	24	26832	29474	32920649	32923282	0	1598
33K23	Chr07	74.83	2646	623	39	28555	31179	20299253	20296630	0	1157
33K23	Chr07	77.97	2596	547	23	95795	98380	32923248	32920668	0	1602
33K23	Chr07	75.84	2583	574	36	98529	101078	32923222	32920657	0	1267
33K23	Chr07	71.23	2520	646	60	98544	101014	37527984	37525495	1e-156	564
33K23	Chr07	76.65	2514	534	35	98529	101007	31906270	31908765	0	1341
33K23	Chr07	75.49	2501	570	27	98523	100992	35629683	35627195	0	1182
33K23	Chr07	76.08	2500	540	42	98529	100992	27960544	27963021	0	1251
33K23	Chr07	75.19	2447	549	37	98580	100992	30321767	30319345	0	1103
33K23	Chr07	79.72	2391	457	23	74728	77100	19780693	19778313	0	1703
33K23	Chr07	84.31	2365	325	24	54521	56842	39696923	39694562	0	2270
33K23	Chr07	82.83	2330	348	31	56148	58435	23658130	23660449	0	2039
33K23	Chr07	90.34	2288	170	34	47038	49288	45971597	45969324	0	2953
33K23	Chr07	81.04	2221	378	29	54521	56708	41983103	41980893	0	1729
33K23	Chr07	83.79	2190	311	24	54521	56682	46104425	46106598	0	2037
33K23	Chr07	73.47	2179	544	30	77205	79366	51453791	51455952	0	791
33K23	Chr07	91.47	2109	134	26	47107	49188	46005696	46003607	0	2856
33K23	Chr07	75.83	2098	460	38	87180	89244	34110074	34112157	0	1022
33K23	Chr07	82.45	2051	339	21	77508	79550	19777905	19775868	0	1773
33K23	Chr07	82.32	2048	329	21	57708	59733	34611210	34609174	0	1746
33K23	Chr07	85.01	2022	266	21	55437	57436	34106427	34104421	0	2021
33K23	Chr07	75.87	2010	371	103	78578	80544	38818228	38816290	0	920
33K23	Chr07	81.92	2002	320	29	56133	58102	36600530	36602521	0	1653
33K23	Chr07	74.15	1992	480	31	76288	78261	33971852	33973826	0	793
33K23	Chr07	70.81	1987	518	47	87197	89152	32838858	32836903	3e-107	399
33K23	Chr07	84.24	1980	283	17	57729	59691	29227805	29225838	0	1901
33K23	Chr07	74.87	1974	457	36	82592	84546	22443302	22441349	0	861
33K23	Chr07	73.69	1950	383	112	59316	61192	44353906	44355798	2e-179	640
33K23	Chr07	79.49	1945	321	67	59305	61195	28843265	28845185	0	1310
33K23	Chr07	77.24	1942	309	97	59307	61192	35808201	35806337	0	1014
33K23	Chr07	78.38	1933	336	69	59303	61184	34343018	34344919	0	1179
33K23	Chr07	79.34	1931	314	60	59301	61171	26145419	26147324	0	1277
33K23	Chr07	80.17	1931	313	55	59305	61192	35831051	35832954	0	1380
33K23	Chr07	79.91	1931	296	69	59305	61192	49843920	49845801	0	1332
33K23	Chr07	78.96	1930	329	64	59307	61192	33570646	33572542	0	1243
33K23	Chr07	79.1	1928	306	73	59305	61171	35288294	35286403	0	1238
33K23	Chr07	78.06	1928	344	65	59316	61192	23650033	23651932	0	1144
33K23	Chr07	75.84	1925	427	30	29900	31808	41051397	41049495	0	944
33K23	Chr07	77.94	1922	339	69	59316	61192	23102074	23100193	0	1122
33K23	Chr07	84.73	1919	249	39	59305	61195	24628904	24630806	0	1881
33K23	Chr07	83.99	1918	264	39	59301	61192	31230172	31228272	0	1801
33K23	Chr07	84.46	1918	243	46	59304	61192	39592617	39594508	0	1840
33K23	Chr07	84.29	1916	246	45	59307	61192	37696590	37698480	0	1820
33K23	Chr07	77.68	1913	392	29	26845	28745	19776004	19777893	0	1134
33K23	Chr07	84.11	1913	253	43	59305	61192	30663128	30665014	0	1801
33K23	Chr07	74.12	1909	467	23	28518	30413	14025911	14024017	0	763
33K23	Chr07	70.9	1904	485	59	87387	89248	38181299	38183175	3e-102	383
33K23	Chr07	83.44	1902	265	38	59316	61192	24197099	24198975	0	1722
33K23	Chr07	79.84	1885	356	24	74494	76365	41049524	41051397	0	1354
33K23	Chr07	72.29	1884	485	33	75830	77695	44243442	44241578	2e-153	553
33K23	Chr07	83.37	1864	246	46	59353	61189	31291056	31289230	0	1666
33K23	Chr07	80.61	1857	329	16	54521	56347	31493370	31491515	0	1406
33K23	Chr07	78.98	1827	355	26	96498	98312	19777887	19776078	0	1219
33K23	Chr07	77.2	1816	363	34	99210	100992	19777881	19776084	0	1013
33K23	Chr07	72.56	1804	443	48	87318	89086	34146887	34145101	5e-150	542
33K23	Chr07	78.71	1799	341	29	56407	58182	31441225	31439446	0	1162
33K23	Chr07	84.06	1757	243	20	54521	56245	38648780	38650531	0	1659
33K23	Chr07	82.4	1756	273	20	54521	56246	40186597	40188346	0	1498
33K23	Chr07	75.14	1742	391	33	30128	31849	11474962	11473243	0	780
33K23	Chr07	75.01	1717	381	34	99339	101021	22140950	22139248	0	750
33K23	Chr07	83.6	1713	243	21	54521	56202	39143506	39145211	0	1572
33K23	Chr07	85.78	1702	225	15	57863	59553	34349917	34348222	0	1786
33K23	Chr07	80.65	1690	292	19	54521	56181	31442906	31441223	0	1277
33K23	Chr07	76.35	1666	379	15	96622	98280	22140961	22139304	0	880
33K23	Chr07	79.69	1654	310	26	74494	76133	11473316	11474957	0	1170
33K23	Chr07	76.74	1651	333	31	56564	58171	39777238	39778880	0	874
33K23	Chr07	82.51	1635	235	43	59584	61192	34348229	34346620	0	1387
33K23	Chr07	80.17	1629	293	22	77925	79541	17267202	17265592	0	1192
33K23	Chr07	77.17	1616	271	76	59315	60877	46095386	46096956	0	850
33K23	Chr07	84.18	1593	215	20	54521	56082	46255300	46256886	0	1511
33K23	Chr07	77.78	1593	302	41	58167	59732	39781558	39783125	0	933
33K23	Chr07	72.89	1575	298	103	39643	41134	15024810	15023282	2e-114	424
33K23	Chr07	83.04	1557	237	18	55350	56883	29232481	29230929	0	1387
33K23	Chr07	80.33	1530	260	36	40089	41594	47905435	47906947	0	1120
33K23	Chr07	82.11	1526	227	33	58081	59585	36602536	36604036	0	1264
33K23	Chr07	84.55	1521	212	11	54521	56020	23656596	23658114	0	1485
33K23	Chr07	73.49	1509	305	81	39643	41097	32610202	32611669	3e-132	483
33K23	Chr07	75.55	1505	275	79	59742	61199	39148626	39150084	0	654
33K23	Chr07	76.17	1502	255	75	59745	61192	30456921	30455469	0	695
33K23	Chr07	75.88	1501	277	74	59745	61192	34971344	34972812	0	688
33K23	Chr07	76.75	1497	271	58	59745	61192	19440649	19442117	0	765
33K23	Chr07	73.31	1495	305	79	79283	80721	46469150	46470606	1e-126	464
33K23	Chr07	76.84	1494	262	57	59745	61192	30287449	30285994	0	765
33K23	Chr07	75.5	1490	276	64	21021	22462	29039986	29038538	0	647
33K23	Chr07	75.1	1490	287	65	79283	80729	29039986	29038538	2e-173	619
33K23	Chr07	75.55	1489	275	71	59746	61192	40177317	40178758	0	651
33K23	Chr07	72.29	1487	305	89	39643	41058	36910919	36912369	1e-96	364
33K23	Chr07	75.37	1486	290	67	59747	61192	31616482	31617931	0	647
33K23	Chr07	75.86	1483	271	68	59745	61192	42327382	42325952	0	675
33K23	Chr07	73.78	1480	296	85	79282	80721	32962732	32964159	3e-137	499
33K23	Chr07	72.36	1480	287	98	79283	80721	38826555	38825157	7e-94	355
33K23	Chr07	77.94	1478	247	62	59745	61171	32245335	32243886	0	850
33K23	Chr07	77.66	1477	258	52	59742	61171	44240102	44241553	0	833
33K23	Chr07	77.44	1476	257	56	59745	61171	23075944	23077392	0	811
33K23	Chr07	76.47	1475	271	57	59745	61171	29225878	29224432	0	732
33K23	Chr07	76.54	1475	256	68	59745	61171	34711891	34713323	0	725
33K23	Chr07	76.34	1475	277	63	59745	61176	39138390	39139835	0	725
33K23	Chr07	76.07	1475	283	63	79283	80721	48097584	48096144	0	704
33K23	Chr07	73.27	1474	281	93	21020	22454	38826556	38825157	9e-118	435
33K23	Chr07	74.49	1474	289	83	21021	22454	32962733	32964159	5e-155	558
33K23	Chr07	77.2	1474	265	53	59745	61171	33555372	33556821	0	795
33K23	Chr07	76.59	1474	270	55	59745	61171	29237377	29235932	0	741
33K23	Chr07	75.83	1473	285	63	21021	22454	48097584	48096144	0	682
33K23	Chr07	76.44	1473	276	56	59745	61171	46127445	46125998	0	732
33K23	Chr07	76.7	1472	266	54	59745	61171	19431438	19432877	0	747
33K23	Chr07	82.47	1472	248	7	77292	78761	28247344	28245881	0	1280
33K23	Chr07	76.95	1471	310	23	27515	28976	28245897	28247347	0	811
33K23	Chr07	76.14	1471	264	73	79282	80713	50107899	50109321	0	691
33K23	Chr07	76.57	1468	261	65	59749	61171	38623740	38625169	0	728
33K23	Chr07	76.52	1465	258	74	21021	22444	50107900	50109319	0	721
33K23	Chr07	77.28	1461	260	51	59745	61160	45367793	45369226	0	793
33K23	Chr07	76.3	1460	275	58	59745	61160	42336620	42335188	0	713
33K23	Chr07	76.97	1459	249	63	59751	61161	38632972	38634391	0	752
33K23	Chr07	78.05	1458	300	16	96271	97720	28247339	28245894	0	902
33K23	Chr07	76.15	1455	265	61	59745	61171	36707592	36706192	0	689
33K23	Chr07	77.95	1447	283	22	55186	56604	39775808	39777246	0	872
33K23	Chr07	81.98	1437	245	14	78036	79463	24716901	24715470	0	1206
33K23	Chr07	72.27	1428	290	90	79283	80661	15024842	15023472	4e-91	346
33K23	Chr07	72.96	1424	284	90	21020	22394	15024843	15023472	2e-108	403
33K23	Chr07	74	1423	275	80	21021	22394	23186062	23184686	2e-134	490
33K23	Chr07	74.33	1418	256	90	21021	22387	37080184	37081544	2e-138	503
33K23	Chr07	74.06	1415	272	81	79282	80654	37080183	37081544	5e-135	492
33K23	Chr07	74.7	1411	282	66	21021	22394	43465870	43464498	5e-155	558
33K23	Chr07	74.96	1410	275	65	79289	80661	44202994	44204362	1e-160	577
33K23	Chr07	71.46	1405	297	92	21021	22376	36910888	36912237	2e-70	278
33K23	Chr07	78.51	1405	281	20	74557	75951	51491269	51489876	0	902
33K23	Chr07	75.66	1393	273	57	59752	61102	38643284	38644652	8e-178	634
33K23	Chr07	77.29	1387	248	52	59828	61171	36606836	36608198	0	754
33K23	Chr07	72.07	1382	267	96	39643	40946	29131765	29130425	3e-78	303
33K23	Chr07	73.95	1378	247	85	39643	40951	26496605	26497939	2e-123	453
33K23	Chr07	79.84	1374	241	27	58221	59572	41978078	41976719	0	970
33K23	Chr07	75.36	1372	259	67	21021	22351	44202988	44204321	6e-164	588
33K23	Chr07	80.61	1372	257	9	74494	75860	23182833	23181466	0	1051
33K23	Chr07	73.92	1369	275	70	21025	22353	21606633	21605307	5e-130	475
33K23	Chr07	71.46	1363	275	88	39643	40938	48174564	48175879	2e-64	257
33K23	Chr07	76.38	1359	247	56	59860	61171	34620773	34619442	0	664
33K23	Chr07	78.91	1337	255	27	74494	75816	11768127	11766804	0	881
33K23	Chr07	74.05	1318	257	73	79282	80556	23186063	23184788	1e-125	460
33K23	Chr07	73.9	1318	266	63	79282	80557	26049898	26048617	2e-124	457
33K23	Chr07	73.69	1315	267	63	21021	22290	26049897	26048617	7e-119	438
33K23	Chr07	77.4	1310	273	22	97006	98302	24716903	24715604	0	758
33K23	Chr07	73.58	1302	233	100	21021	22277	38817525	38816290	4e-106	396
33K23	Chr07	79.54	1295	198	35	18039	19306	46116138	46117392	0	861
33K23	Chr07	82.45	1288	169	43	18039	19305	46636876	46635625	0	1074
33K23	Chr07	81.66	1287	149	57	18047	19304	35839463	35840691	0	989
33K23	Chr07	80.87	1286	197	31	18039	19306	49183017	49184271	0	966
33K23	Chr07	82.26	1285	174	37	18039	19305	39097410	39098658	0	1061
33K23	Chr07	81.63	1285	183	32	18039	19305	31219781	31218532	0	1016
33K23	Chr07	81.45	1283	182	41	18039	19306	39689868	39688627	0	1000
33K23	Chr07	80.77	1279	174	39	18039	19299	31279693	31278469	0	933
33K23	Chr07	80.29	1238	195	30	54521	55735	34616826	34615615	0	889
33K23	Chr07	76.01	1234	232	43	18041	19253	39781938	39783128	1e-161	580
33K23	Chr07	75.83	1233	269	23	30589	31809	11766942	11768157	3e-167	599
33K23	Chr07	79.25	1219	174	56	18038	19237	39147538	39148696	0	776
33K23	Chr07	81.56	1209	169	35	18047	19235	19439540	19440714	0	948
33K23	Chr07	83.11	1208	146	38	18047	19235	32246437	32245269	0	1048
33K23	Chr07	81.59	1206	176	34	18047	19235	30288559	30287383	0	955
33K23	Chr07	75.6	1205	272	20	74674	75867	37516353	37517546	1e-160	577
33K23	Chr07	81.86	1202	159	39	18047	19235	34710802	34711957	0	957
33K23	Chr07	83.64	1198	145	35	18047	19227	29226983	29225820	0	1079
33K23	Chr07	81.79	1197	166	32	18047	19235	38631880	38633032	0	955
33K23	Chr07	83.04	1191	149	37	18058	19227	34610355	34609197	0	1031
33K23	Chr07	84.23	1186	161	12	54521	55685	36591613	36592793	0	1131
33K23	Chr07	82.43	1184	166	30	18058	19227	42328479	42327324	0	996
33K23	Chr07	70.27	1164	304	35	42638	43783	46344087	46345226	2e-45	195
33K23	Chr07	79.57	1155	200	25	58247	59397	31439442	31438320	0	793
33K23	Chr07	83.22	1150	187	6	75931	77077	44851611	44850465	0	1050
33K23	Chr07	83.04	1144	136	39	18047	19166	45854978	45853869	0	985
33K23	Chr07	75.26	1144	266	17	74497	75631	17272213	17271078	4e-146	529
33K23	Chr07	80.96	1140	174	31	18039	19164	40811680	40810570	0	863
33K23	Chr07	80.73	1131	177	31	59307	60408	39457240	39456122	0	843
33K23	Chr07	86.09	1129	134	21	59303	60417	31951692	31950573	0	1194
33K23	Chr07	84.55	1126	145	27	59312	60418	46249756	46250871	0	1088
33K23	Chr07	82.35	1105	151	29	18145	19235	36708600	36707526	0	920
33K23	Chr07	80.15	1098	191	17	58653	59733	36708598	36707511	0	795
33K23	Chr07	74.45	1096	206	61	79283	80335	33780170	33781234	7e-109	405
33K23	Chr07	74.98	1095	199	64	21020	22068	33780169	33781234	9e-118	435
33K23	Chr07	74.25	1095	215	51	21021	22073	31908701	31909770	1e-106	398
33K23	Chr07	74.75	1093	202	58	21021	22070	10329205	10328144	7e-114	422
33K23	Chr07	74.29	1093	216	58	21023	22076	10839124	10840190	9e-108	401
33K23	Chr07	71.45	1093	259	38	70023	71098	47392262	47391206	2e-59	241
33K23	Chr07	74.24	1091	211	57	21018	22070	52217191	52216133	1e-105	394
33K23	Chr07	75.41	1090	205	53	21020	22070	15764449	15765514	2e-128	470
33K23	Chr07	74.86	1090	204	62	79283	80343	44854637	44853589	1e-116	431
33K23	Chr07	74.98	1083	204	52	21021	22070	48584539	48583491	2e-118	436
33K23	Chr07	75.88	1082	201	49	21021	22070	21079098	21078045	1e-136	497
33K23	Chr07	74.77	1082	213	48	79283	80337	48584539	48583491	1e-116	431
33K23	Chr07	75.35	1079	217	43	79283	80337	21079098	21078045	2e-129	473
33K23	Chr07	73.35	1077	267	17	87240	88304	25854005	25855073	1e-101	381
33K23	Chr07	82.71	1070	133	37	18047	19103	36603006	36604036	0	904
33K23	Chr07	75.63	1067	201	53	39643	40676	49225900	49224860	5e-130	475
33K23	Chr07	81.72	1061	131	40	18262	19305	34103222	34102208	0	826
33K23	Chr07	73.53	1058	213	59	46014	47037	22159694	22158670	2e-89	340
33K23	Chr07	81.78	1054	181	11	57965	59014	32226327	32225281	0	872
33K23	Chr07	76.02	1051	182	59	21430	22446	35634960	35633946	1e-131	481
33K23	Chr07	75.79	1049	184	59	79697	80711	35634960	35633948	3e-127	466
33K23	Chr07	74.55	1045	208	52	21021	22028	15645485	15646508	2e-108	403
33K23	Chr07	74.93	1045	197	53	59749	60757	32346234	32347249	9e-113	418
33K23	Chr07	73.3	1045	247	19	99740	100759	24233101	24232064	7e-94	355
33K23	Chr07	72.51	1044	238	33	99701	100713	45806726	45805701	5e-75	292
33K23	Chr07	76.8	1043	225	14	27629	28665	22935820	22936851	2e-158	569
33K23	Chr07	80.81	1042	143	32	18038	19060	34349235	34348232	0	763
33K23	Chr07	75.48	1040	193	49	21021	22028	29019833	29020842	8e-123	451
33K23	Chr07	75.1	1040	209	44	79283	80295	13703536	13704552	2e-119	440
33K23	Chr07	75.19	1040	193	57	79283	80292	22941135	22940131	1e-116	431
33K23	Chr07	79.5	1039	195	17	49294	50320	20762041	20761009	0	723
33K23	Chr07	75.89	1037	180	55	21021	22015	30319395	30318387	3e-127	466
33K23	Chr07	77.82	1037	220	9	96572	97603	22936851	22935820	3e-177	632
33K23	Chr07	75.97	1036	198	46	21020	22025	13703535	13704549	2e-133	486
33K23	Chr07	77.7	1036	170	48	40055	41043	18202998	18201977	1e-160	577
33K23	Chr07	79.63	1036	193	16	49294	50320	24804478	24805504	0	728
33K23	Chr07	75.82	1034	186	52	21020	22025	43406993	43405996	3e-127	466
33K23	Chr07	74.27	1034	244	20	30779	31805	50077084	50076066	3e-112	416
33K23	Chr07	75.8	1033	197	45	21021	22028	5849928	5848924	2e-129	473
33K23	Chr07	82.77	1033	176	2	77600	78631	22936851	22935820	0	920
33K23	Chr07	75.19	1032	214	37	79282	80295	20310686	20309679	3e-122	449
33K23	Chr07	72.33	1030	217	56	21511	22499	49225447	49224445	2e-65	261
33K23	Chr07	76	1029	198	45	21021	22025	20310685	20309682	2e-133	486
33K23	Chr07	75.66	1027	197	44	79289	80295	43406986	43405993	4e-126	462
33K23	Chr07	74.73	1025	196	59	21467	22459	31716884	31715891	3e-107	399
33K23	Chr07	76	1025	194	47	21511	22508	22088507	22089506	3e-132	483
33K23	Chr07	74.88	1023	194	54	21021	22006	30797241	30798237	2e-109	407
33K23	Chr07	81.19	1021	157	28	59306	60300	34542301	34543312	0	789
33K23	Chr07	73.01	1019	201	65	79782	80766	48175015	48175993	2e-74	291
33K23	Chr07	73.97	1018	195	61	21471	22456	26497018	26497997	1e-91	348
33K23	Chr07	73.28	1018	193	69	21515	22491	29131308	29130329	3e-77	300
33K23	Chr07	73.58	1018	199	58	79738	80723	26497018	26497997	5e-85	326
33K23	Chr07	73.33	1016	203	60	21515	22499	48175015	48175993	4e-81	313
33K23	Chr07	73.72	1012	213	48	21471	22456	16596632	16595648	4e-91	346
33K23	Chr07	72.53	1012	237	29	43412	44390	11767189	11768192	2e-74	291
33K23	Chr07	72.65	1009	239	25	43413	44390	11474253	11473251	3e-77	300
33K23	Chr07	72.65	1009	247	26	68712	69708	11473276	11474267	2e-79	307
33K23	Chr07	74.13	1009	201	57	79749	80726	31716870	31715891	4e-96	363
33K23	Chr07	72.22	1008	253	24	68712	69708	40396552	40395561	9e-73	285
33K23	Chr07	73.86	1006	184	59	40095	41046	44203482	44204462	1e-85	327
33K23	Chr07	72.94	1005	241	28	68716	69708	51109696	51110681	2e-83	320
33K23	Chr07	74.08	1003	199	54	21444	22411	18425759	18426735	7e-94	355
33K23	Chr07	72.33	1001	244	21	43412	44383	40395574	40396570	3e-72	283
33K23	Chr07	73.8	1000	230	26	93429	94411	28248679	28247695	3e-97	366
		77.933	691962	127350	15829
18O18	Chr07	89.61	5179	462	48	41146	46299	46149276	46154403	0	6514
18O18	Chr07	93.35	5173	292	30	41146	46299	57112812	57117951	0	7600
18O18	Chr07	91.26	4919	375	34	41152	46052	45869090	45873971	0	6650
18O18	Chr07	91.98	4628	314	49	41146	45730	24523255	24527868	0	6438
18O18	Chr07	92.34	4624	300	44	41146	45730	16763679	16759071	0	6529
18O18	Chr07	93.62	4590	261	26	41146	45718	55670552	55665978	0	6824
18O18	Chr07	93.32	4085	263	5	41649	45730	41972013	41976090	0	6023
18O18	Chr07	92.67	4080	269	17	41649	45726	16157011	16152960	0	5851
18O18	Chr07	91.68	3161	238	19	41187	44330	47018244	47021396	0	4357
18O18	Chr07	93.43	3151	205	2	41676	44826	29221364	29218216	0	4671
18O18	Chr07	91.25	2664	216	16	41146	43799	5144046	5146702	0	3613
18O18	Chr07	92.88	2598	165	16	22901	25494	55667999	55665418	0	3755
18O18	Chr07	89.42	2591	227	28	22901	25469	46151838	46154403	0	3223
18O18	Chr07	93.31	2587	148	14	22901	25469	57115372	57117951	0	3795
18O18	Chr07	89.98	2434	198	29	34332	36740	34403490	34405902	0	3101
18O18	Chr07	96.45	2425	62	6	34331	36740	21185104	21182689	0	3980
18O18	Chr07	94.31	2425	116	15	34331	36742	51540580	51542995	0	3694
18O18	Chr07	86.14	2425	272	42	34357	36741	50288695	50291095	0	2558
18O18	Chr07	90.38	2423	181	29	34331	36740	47240519	47238136	0	3136
18O18	Chr07	97.65	2422	42	11	34331	36741	15040746	15043163	0	4143
18O18	Chr07	95.21	2421	95	14	34331	36741	30422262	30424671	0	3808
18O18	Chr07	96.2	2418	69	10	34330	36740	13267390	13264989	0	3934
18O18	Chr07	89.99	2418	199	27	34339	36740	5761075	5763465	0	3085
18O18	Chr07	85.6	2416	297	33	34356	36740	32117809	32115414	0	2486
18O18	Chr07	96.73	2415	61	8	34331	36738	31197560	31199963	0	4006
18O18	Chr07	96.56	2415	59	7	34331	36740	53820235	53822630	0	3978
18O18	Chr07	93.37	2368	151	4	42832	45199	47808246	47805885	0	3498
18O18	Chr07	91.57	2336	172	14	22904	25223	45871645	45873971	0	3199
18O18	Chr07	88.73	2316	187	44	34455	36741	29004306	29006576	0	2763
18O18	Chr07	89.5	2314	167	49	34455	36741	45081191	45078927	0	2857
18O18	Chr07	89.5	2314	162	52	34455	36741	25494863	25492604	0	2852
18O18	Chr07	83.79	2314	293	57	34455	36741	18347102	18344844	0	2121
18O18	Chr07	87.51	2313	205	51	34455	36727	20247441	20249709	0	2593
18O18	Chr07	86.6	2313	213	56	34455	36740	25713929	25711687	0	2464
18O18	Chr07	89.49	2311	170	47	34455	36742	17262390	17264650	0	2854
18O18	Chr07	87.28	2311	230	46	34455	36740	10304156	10306427	0	2580
18O18	Chr07	90.82	2310	142	44	34455	36741	57815771	57818033	0	3027
18O18	Chr07	90.95	2309	146	44	34455	36740	5690035	5687767	0	3048
18O18	Chr07	86.4	2309	239	38	34455	36740	22640227	22637971	0	2455
18O18	Chr07	88.25	2306	208	35	34455	36740	49296006	49298268	0	2699
18O18	Chr07	90.85	2305	148	40	34455	36740	25848194	25845934	0	3029
18O18	Chr07	89.24	2304	177	48	34455	36739	8069644	8071895	0	2815
18O18	Chr07	86.85	2304	234	51	34455	36727	46560997	46563262	0	2512
18O18	Chr07	87.8	2303	205	48	34455	36732	45227400	45225149	0	2627
18O18	Chr07	91.4	2301	150	28	34455	36740	17397494	17399761	0	3109
18O18	Chr07	90.01	2283	197	24	34330	36595	7716268	7714000	0	2924
18O18	Chr07	88.54	2243	191	46	34525	36740	18884192	18881989	0	2658
18O18	Chr07	88.44	2059	191	25	34692	36740	10167463	10169484	0	2440
18O18	Chr07	89.01	2047	195	20	34706	36741	7712169	7710142	0	2507
18O18	Chr07	93.54	2044	123	8	22901	24942	24525837	24527873	0	3035
18O18	Chr07	94.21	2037	113	4	22901	24937	16761102	16759071	0	3103
18O18	Chr07	93.72	2037	123	3	22903	24937	41974057	41976090	0	3048
18O18	Chr07	92.48	2034	123	17	22901	24933	16154964	16152960	0	2881
18O18	Chr07	89.61	1982	174	23	44323	46298	47027234	47029189	0	2490
18O18	Chr07	84.05	1981	253	45	34781	36740	15594009	15592071	0	1849
18O18	Chr07	90.1	1960	169	19	23530	25468	47027234	47029189	0	2521
18O18	Chr07	92.48	1956	131	7	22989	24942	5148990	5150931	0	2784
18O18	Chr07	92.16	1951	137	7	43782	45730	5148990	5150926	0	2741
18O18	Chr07	89.05	1918	182	21	14251	16161	5145942	5144046	0	2355
18O18	Chr07	90.22	1860	157	17	34455	36298	7120888	7122738	0	2403
18O18	Chr07	88.01	1860	198	16	34455	36297	60898789	60900640	0	2176
18O18	Chr07	90.05	1859	162	14	34455	36298	23148023	23146173	0	2386
18O18	Chr07	87.89	1858	202	15	34455	36298	32024493	32026341	0	2163
18O18	Chr07	87.84	1858	202	17	34455	36298	45131991	45133838	0	2158
18O18	Chr07	86.28	1858	218	22	34455	36292	23709891	23708051	0	1984
18O18	Chr07	87.45	1857	211	15	34454	36297	54140912	54142759	0	2119
18O18	Chr07	90.31	1857	161	12	34455	36298	47944484	47942634	0	2414
18O18	Chr07	88.85	1857	184	17	34455	36298	15584326	15586172	0	2261
18O18	Chr07	88.53	1857	192	15	34455	36298	22923817	22925665	0	2230
18O18	Chr07	89.92	1856	163	15	34455	36297	24372762	24370918	0	2370
18O18	Chr07	88.95	1856	174	16	34455	36297	45358429	45360266	0	2263
18O18	Chr07	91.05	1855	144	13	34455	36294	17198406	17200253	0	2486
18O18	Chr07	91.05	1855	141	15	34455	36297	51263142	51261301	0	2483
18O18	Chr07	90.73	1855	149	19	34455	36294	47370417	47368571	0	2451
18O18	Chr07	89.76	1855	157	19	34455	36297	32543332	32541499	0	2342
18O18	Chr07	88.45	1844	164	26	34469	36298	23632503	23630695	0	2180
18O18	Chr07	86.84	1839	217	17	34472	36297	54142874	54144700	0	2032
18O18	Chr07	87.39	1832	191	29	34935	36742	23729379	23731194	0	2067
18O18	Chr07	86.78	1831	212	19	34455	36268	47493540	47495357	0	2013
18O18	Chr07	85.6	1826	217	23	34455	36262	12090686	12088889	0	1873
18O18	Chr07	92.38	1825	118	13	34455	36268	3940148	3938334	0	2580
18O18	Chr07	90.95	1823	144	14	34930	36740	3599927	3598114	0	2433
18O18	Chr07	88.86	1822	175	14	34455	36262	28196944	28195137	0	2215
18O18	Chr07	90.37	1806	151	12	34514	36298	25586192	25584389	0	2350
18O18	Chr07	89.63	1804	144	22	34455	36238	42863506	42861726	0	2255
18O18	Chr07	79.35	1787	307	46	34455	36215	31467906	31469656	0	1199
18O18	Chr07	79.15	1765	325	38	34552	36294	49896862	49895119	0	1181
18O18	Chr07	85.11	1759	224	23	34550	36297	45813555	45815286	0	1762
18O18	Chr07	77.64	1722	314	43	34590	36294	49093568	49091901	0	981
18O18	Chr07	76.56	1715	371	25	41786	43486	16288359	16290056	0	911
18O18	Chr07	93.89	1685	78	14	34331	36007	34394130	34392463	0	2518
18O18	Chr07	82.19	1684	190	66	49804	51464	56640379	56641975	0	1347
18O18	Chr07	82.16	1682	191	63	25605	27262	56641975	56640379	0	1343
18O18	Chr07	82.05	1682	194	65	30665	32323	56641975	56640379	0	1334
18O18	Chr07	82.16	1682	192	64	55920	57578	56641975	56640379	0	1345
18O18	Chr07	82.31	1679	191	59	67080	68734	56641975	56640379	0	1358
18O18	Chr07	82.36	1678	191	58	61503	63156	56641975	56640379	0	1362
18O18	Chr07	82.46	1676	191	59	16688	18339	56641975	56640379	0	1371
18O18	Chr07	86.65	1671	189	25	34356	36011	47709543	47707892	0	1820
18O18	Chr07	78.84	1654	306	34	34641	36268	51551981	51550346	0	1075
18O18	Chr07	90.55	1629	136	11	35124	36741	2724114	2725735	0	2139
18O18	Chr07	85.83	1581	180	23	35186	36741	31265389	31266950	0	1639
18O18	Chr07	92.84	1579	112	1	41676	43254	50046697	50048274	0	2289
18O18	Chr07	91.28	1549	86	33	49806	51326	57256059	57257586	0	2067
18O18	Chr07	90.37	1547	100	37	1245	2763	57256061	57257586	0	1986
18O18	Chr07	91.14	1547	90	32	30803	32321	57257586	57256059	0	2054
18O18	Chr07	91.27	1547	88	32	56058	57576	57257586	57256059	0	2065
18O18	Chr07	91.39	1545	89	31	25743	27260	57257586	57256059	0	2076
18O18	Chr07	91.25	1543	91	32	61641	63154	57257586	57256059	0	2061
18O18	Chr07	91.38	1543	90	31	67218	68732	57257586	57256059	0	2073
18O18	Chr07	91.11	1541	95	30	16826	18337	57257586	57256059	0	2049
18O18	Chr07	81.85	1537	185	55	1240	2752	56640379	56641845	0	1206
18O18	Chr07	92.97	1521	107	0	43689	45209	50048279	50049799	0	2217
18O18	Chr07	93.07	1516	104	1	22901	24416	50048285	50049799	0	2217
18O18	Chr07	88.96	1512	128	15	34796	36298	2601918	2603399	0	1831
18O18	Chr07	85.22	1509	194	21	34450	35942	168147	166652	0	1524
18O18	Chr07	85.61	1508	190	14	34455	35950	39077549	39079041	0	1557
18O18	Chr07	93.96	1506	89	2	22901	24406	47807388	47805885	0	2276
18O18	Chr07	83.33	1500	166	51	35257	36735	18753579	18755015	0	1308
18O18	Chr07	76.49	1455	279	44	35296	36728	42075797	42074384	0	734
18O18	Chr07	82.67	1454	230	17	34858	36297	49880473	49881918	0	1269
18O18	Chr07	88.28	1433	145	14	34455	35874	28869240	28870662	0	1694
18O18	Chr07	90.29	1421	114	14	35332	36740	44572831	44574239	0	1838
18O18	Chr07	91.51	1390	92	17	41146	42517	56971916	56973297	0	1890
18O18	Chr07	93.25	1377	88	4	14251	15626	16761758	16763130	0	2023
18O18	Chr07	93.1	1377	93	2	14251	15626	24525181	24523806	0	2015
18O18	Chr07	92.87	1375	95	3	14253	15626	29220004	29221376	0	1993
18O18	Chr07	95.09	1364	66	1	14251	15614	57114716	57113354	0	2146
18O18	Chr07	94.13	1362	79	1	14251	15612	55668653	55670013	0	2071
18O18	Chr07	93.25	1362	92	0	14251	15612	16155620	16156981	0	2006
18O18	Chr07	93.02	1362	91	1	14251	15612	41973400	41972043	0	1986
18O18	Chr07	93.02	1362	91	3	14253	15614	47020104	47018747	0	1986
18O18	Chr07	92.8	1361	97	1	14252	15612	50048058	50046699	0	1969
18O18	Chr07	93.31	1361	84	5	14253	15612	45870984	45869630	0	2002
18O18	Chr07	91.7	1361	110	3	14254	15614	46151179	46149822	0	1884
18O18	Chr07	89.33	1322	107	16	34455	35765	29461094	29462392	0	1629
18O18	Chr07	90.7	1279	85	20	45022	46299	56983033	56984278	0	1672
18O18	Chr07	88.5	1261	113	22	10301	11555	47027973	47029207	0	1496
18O18	Chr07	85.24	1260	137	22	10301	11555	46153205	46154420	0	1251
18O18	Chr07	91.34	1259	78	20	24229	25469	56983033	56984278	0	1692
18O18	Chr07	91.86	1253	80	8	10301	11552	57116734	57117965	0	1729
18O18	Chr07	91.7	1253	71	16	10301	11552	56983072	56984292	0	1707
18O18	Chr07	77.4	1248	260	17	14268	15504	16289595	16288359	0	723
18O18	Chr07	88.06	1248	139	7	35029	36268	48281038	48279793	0	1471
18O18	Chr07	90.96	1239	95	11	34455	35682	7707615	7706383	0	1652
18O18	Chr07	91.72	1232	50	21	3580	4808	57256066	57254884	0	1663
18O18	Chr07	90.89	1229	68	29	50124	51326	57082034	57083244	0	1609
18O18	Chr07	92.02	1228	50	18	48561	49785	57254884	57256066	0	1681
18O18	Chr07	90.06	1227	80	31	1563	2763	57082034	57083244	0	1552
18O18	Chr07	90.79	1227	71	28	30803	32003	57083244	57082034	0	1602
18O18	Chr07	90.95	1227	69	28	56058	57258	57083244	57082034	0	1613
18O18	Chr07	86.13	1226	125	27	35502	36713	22262985	22264179	0	1280
18O18	Chr07	92.41	1226	47	21	57597	58819	57256066	57254884	0	1707
18O18	Chr07	92.41	1226	47	21	63175	64397	57256066	57254884	0	1707
18O18	Chr07	91.02	1225	71	27	25743	26942	57083244	57082034	0	1616
18O18	Chr07	91.91	1223	55	19	3	1221	57254884	57256066	0	1670
18O18	Chr07	90.92	1223	72	28	61641	62836	57083244	57082034	0	1607
18O18	Chr07	91.01	1223	72	27	67218	68414	57083244	57082034	0	1615
18O18	Chr07	90.75	1221	76	25	16826	18019	57083244	57082034	0	1594
18O18	Chr07	91.58	1212	61	16	18358	19566	57256066	57254893	0	1635
18O18	Chr07	90.17	1210	90	15	34455	35650	47849795	47848601	0	1548
18O18	Chr07	88.99	1199	73	34	12747	13939	57254884	57256029	0	1428
18O18	Chr07	91.77	1179	77	17	41146	42313	54462011	54463180	0	1622
18O18	Chr07	88.28	1177	128	5	34749	35916	17486803	17487978	0	1400
18O18	Chr07	91.64	1160	65	14	42512	43670	56981908	56983036	0	1576
18O18	Chr07	77.9	1154	215	35	34455	35587	2717377	2718511	0	682
18O18	Chr07	93.38	1133	73	2	22901	24033	29219346	29218216	0	1676
18O18	Chr07	88.42	1131	122	5	35175	36297	59687447	59686318	0	1354
18O18	Chr07	87.08	1130	116	24	38993	40113	5144046	5145154	0	1251
18O18	Chr07	91.32	1106	76	14	34455	35546	51819636	51820735	0	1493
18O18	Chr07	86.83	1101	101	29	35655	36741	51820733	51821803	0	1190
18O18	Chr07	92.54	1086	46	11	27281	28365	57256066	57255015	0	1524
18O18	Chr07	89.93	1063	86	13	34455	35506	22259009	22260061	0	1351
18O18	Chr07	80.58	1030	183	14	35097	36115	21129921	21130944	0	778
18O18	Chr07	88.72	1011	81	20	10552	11555	50049793	50050777	0	1205
18O18	Chr07	92.76	1008	43	8	68753	69759	57256066	57255088	0	1430
		89.4191	329378	27209	4139
31K15	Chr07	91.65	4982	346	44	18056	23013	57599906	57604841	0	6831
31K15	Chr07	87.39	4876	506	68	18108	22951	43119777	43114979	0	5496
31K15	Chr07	81.99	4371	698	64	96055	100381	55308784	55313109	0	3629
31K15	Chr07	75.2	4347	921	132	96133	100387	49797876	49802157	0	1910
31K15	Chr07	94.97	4337	210	7	96056	100387	43583280	43587613	0	6794
31K15	Chr07	94.83	4334	208	7	96056	100387	57134829	57139148	0	6748
31K15	Chr07	79.8	4302	781	70	96142	100384	32020375	32016103	0	3049
31K15	Chr07	91.46	4284	332	24	96116	100387	59877550	59873289	0	5853
31K15	Chr07	86.22	4275	537	46	96142	100387	55868489	55864238	0	4584
31K15	Chr07	86.5	4266	531	40	96142	100384	24646133	24641890	0	4645
31K15	Chr07	87.81	4258	483	33	96144	100384	53735323	53739561	0	4955
31K15	Chr07	79.87	4138	747	59	96293	100387	56988897	56992991	0	2948
31K15	Chr07	90.35	3960	326	33	18056	21988	59590375	59586445	0	5145
31K15	Chr07	80.06	3921	654	82	62739	66600	57158314	57154463	0	2791
31K15	Chr07	74.67	3921	858	110	96538	100387	49719350	49723206	0	1615
31K15	Chr07	80.84	3920	621	84	62740	66600	15572385	15568537	0	2959
31K15	Chr07	81.22	3872	594	92	62740	66549	32820152	32823952	0	3000
31K15	Chr07	82.65	3867	551	76	62740	66549	7393604	7389801	0	3314
31K15	Chr07	82.64	3866	552	75	62740	66549	54494542	54498344	0	3312
31K15	Chr07	81.71	3865	592	79	62740	66549	31392692	31388888	0	3114
31K15	Chr07	82.71	3864	552	74	62740	66549	53390985	53387184	0	3328
31K15	Chr07	76.52	3855	818	71	96584	100387	57176194	57172376	0	2025
31K15	Chr07	91.84	3789	276	23	96116	99892	56370930	56374697	0	5254
31K15	Chr07	82.02	3776	557	77	62740	66458	56325286	56321576	0	3099
31K15	Chr07	80.49	3758	680	42	96662	100387	49835420	49831684	0	2830
31K15	Chr07	74.88	3638	794	101	96538	100103	43228939	43225350	0	1544
31K15	Chr07	84.15	3514	515	38	96055	99547	55684132	55687624	0	3365
31K15	Chr07	93.83	3435	159	32	24203	27604	59757387	59760801	0	5120
31K15	Chr07	86.78	3328	367	57	43536	46833	59207796	59211080	0	3640
31K15	Chr07	86.51	3321	376	53	43545	46833	58974604	58971324	0	3585
31K15	Chr07	86.3	3313	398	41	43548	46833	57565432	57568715	0	3552
31K15	Chr07	91.93	3296	237	17	37501	40785	59734026	59730749	0	4586
31K15	Chr07	87.26	3296	389	22	37501	40772	58955893	58952605	0	3731
31K15	Chr07	83.34	3284	498	35	43559	46830	31981717	31978471	0	2988
31K15	Chr07	87.12	3276	390	18	37540	40802	58948627	58951883	0	3683
31K15	Chr07	85.91	3265	416	33	43583	46830	52957337	52960574	0	3441
31K15	Chr07	84.48	3240	444	45	37560	40776	56917578	56914375	0	3142
31K15	Chr07	74.1	3177	693	112	37540	40667	57490365	57493460	0	1188
31K15	Chr07	80.71	3141	503	62	62739	65831	27480147	27483232	0	2348
31K15	Chr07	91.48	3134	227	30	96116	99236	55275978	55272872	0	4272
31K15	Chr07	89.02	3088	301	25	13465	16542	46151361	46154420	0	3790
31K15	Chr07	91.93	3084	236	10	13461	16539	57114890	57117965	0	4303
31K15	Chr07	91.3	3081	231	23	13461	16536	55668479	55665431	0	4170
31K15	Chr07	91.11	2959	213	32	43543	46478	53986154	53983223	0	3962
31K15	Chr07	81.53	2923	479	46	63643	66549	39566715	39569592	0	2350
31K15	Chr07	84.54	2905	369	55	100699	103549	59677186	59680064	0	2804
31K15	Chr07	86.62	2878	343	37	100699	103549	59829861	59832723	0	3144
31K15	Chr07	80.69	2853	502	46	44005	46833	53961199	53964026	0	2170
31K15	Chr07	85.83	2851	347	39	100699	103527	59602669	59599854	0	2974
31K15	Chr07	81.9	2845	471	37	44005	46833	55585877	55588693	0	2361
31K15	Chr07	80.87	2844	506	35	44005	46833	25023421	25020601	0	2204
31K15	Chr07	83.61	2837	441	22	44005	46830	45303489	45300666	0	2641
31K15	Chr07	92.25	2827	182	23	20193	23002	53554001	53551195	0	3973
31K15	Chr07	92.24	2821	208	10	37501	40312	57647365	57650183	0	3986
31K15	Chr07	90.28	2818	263	8	13464	16280	45871164	45873971	0	3675
31K15	Chr07	84.3	2815	388	35	100720	103497	59759023	59756226	0	2700
31K15	Chr07	83.7	2810	395	43	100699	103478	59766370	59769146	0	2593
31K15	Chr07	73.86	2800	668	58	44063	46830	55313253	55310486	0	1057
31K15	Chr07	82.27	2798	398	66	100699	103419	59941358	59944134	0	2329
31K15	Chr07	74	2796	674	49	44064	46833	24641750	24644518	0	1086
31K15	Chr07	83.21	2787	379	56	100699	103419	59858286	59861049	0	2471
31K15	Chr07	83.05	2785	392	52	100699	103419	55353543	55356311	0	2455
31K15	Chr07	85.99	2755	322	44	100699	103412	59636377	59633646	0	2891
31K15	Chr07	83.33	2748	402	41	100770	103481	59803346	59806073	0	2486
31K15	Chr07	86.7	2736	326	34	100699	103415	59577210	59574494	0	3001
31K15	Chr07	80.26	2731	487	40	100699	103401	59706216	59703510	0	2010
31K15	Chr07	83.84	2679	385	35	100699	103345	59664838	59662176	0	2505
31K15	Chr07	83.57	2672	368	52	100699	103329	59821475	59824116	0	2436
31K15	Chr07	88.02	2612	306	6	44225	46833	56318310	56315703	0	3083
31K15	Chr07	74.1	2610	580	77	38108	40667	49766318	49768881	0	987
31K15	Chr07	79.69	2610	347	117	67331	69871	25807428	25809923	0	1714
31K15	Chr07	71.4	2605	646	82	20027	22588	16661392	16663940	5e-165	592
31K15	Chr07	72.02	2588	636	80	20049	22594	20379224	20376683	0	688
31K15	Chr07	72.32	2561	631	67	20039	22559	45268536	45266014	0	730
31K15	Chr07	91.88	2526	194	10	13461	15982	24525355	24527873	0	3518
31K15	Chr07	92.34	2521	186	5	13461	15977	41973573	41976090	0	3579
31K15	Chr07	92.34	2519	186	6	13461	15977	16761584	16759071	0	3576
31K15	Chr07	91.29	2514	191	11	13461	15973	16155446	16152960	0	3404
31K15	Chr07	97.37	2508	62	4	38277	40783	51763859	51766363	0	4263
31K15	Chr07	96.14	2490	80	12	74221	76703	59723583	59726063	0	4052
31K15	Chr07	89.06	2468	185	46	28584	30996	59760217	59762654	0	2983
31K15	Chr07	82.07	2459	417	19	64097	66549	20556365	20558805	0	2076
31K15	Chr07	79.41	2433	347	104	67514	69888	54003948	54006284	0	1576
31K15	Chr07	88.66	2354	179	49	52527	54833	59779078	59776766	0	2787
31K15	Chr07	82.55	2327	299	58	24209	26469	59943040	59940755	0	1949
31K15	Chr07	83.77	2316	290	40	24201	26470	59746417	59748692	0	2115
31K15	Chr07	83.63	2315	288	45	24209	26470	59859958	59857682	0	2091
31K15	Chr07	83.79	2314	290	45	24201	26470	59634709	59636981	0	2117
31K15	Chr07	93.34	2312	154	0	97340	99651	59789038	59786727	0	3417
31K15	Chr07	83.43	2305	292	49	24209	26470	59913506	59911249	0	2058
31K15	Chr07	84.21	2305	296	31	24209	26470	55355218	55352939	0	2178
31K15	Chr07	83.42	2304	296	44	24201	26470	59575563	59577814	0	2060
31K15	Chr07	88.56	2299	229	23	101094	103374	59747672	59745390	0	2758
31K15	Chr07	84.38	2298	291	31	24201	26470	59784844	59782587	0	2193
31K15	Chr07	83.36	2295	298	47	24209	26470	59888649	59886406	0	2045
31K15	Chr07	82.44	2295	318	38	24209	26470	59823113	59820871	0	1927
31K15	Chr07	84.43	2280	347	8	97454	99729	45372225	45374500	0	2237
31K15	Chr07	80.03	2258	427	23	98136	100381	16644386	16642141	0	1650
31K15	Chr07	83.07	2209	282	50	24201	26372	59831508	59829355	0	1923
31K15	Chr07	86.24	2187	268	25	100699	102865	59592554	59590381	0	2340
31K15	Chr07	83.74	2147	281	42	24201	26307	59590898	59593016	0	1969
31K15	Chr07	82.48	2106	271	44	24394	26470	59872655	59870619	0	1755
31K15	Chr07	82.81	2089	357	2	64371	66458	9682876	9684963	0	1868
31K15	Chr07	92.72	2088	152	0	98300	100387	57220302	57218215	0	3014
31K15	Chr07	83.82	2076	268	41	24208	26243	59678838	59676791	0	1910
31K15	Chr07	79.77	2066	397	21	44024	46080	15606980	15609033	0	1480
31K15	Chr07	84.97	2063	234	46	24201	26225	59601022	59603046	0	2023
31K15	Chr07	89.77	2062	176	25	96116	98164	57222338	57220299	0	2606
31K15	Chr07	86.49	2051	225	36	100699	102721	59783191	59785217	0	2206
31K15	Chr07	77.42	2042	386	58	96095	98083	16646416	16644397	0	1147
31K15	Chr07	97.16	2005	56	1	44831	46835	45277731	45279734	0	3386
31K15	Chr07	92.51	2004	150	0	98384	100387	16390200	16392203	0	2870
31K15	Chr07	83.21	1995	271	46	100699	102652	59911853	59913824	0	1770
31K15	Chr07	83.63	1991	283	32	101442	103403	59721693	59719717	0	1831
31K15	Chr07	91.8	1987	161	2	13461	15446	47807870	47805885	0	2765
31K15	Chr07	89.01	1984	197	18	14570	16542	47027234	47029207	0	2436
31K15	Chr07	85.58	1969	244	28	35501	37437	55353796	55355756	0	2026
31K15	Chr07	80.04	1969	304	62	62739	64660	53996784	53998710	0	1376
31K15	Chr07	83.05	1965	282	29	35501	37437	59747841	59745900	0	1736
31K15	Chr07	81.88	1959	299	34	35501	37437	59766623	59768547	0	1600
31K15	Chr07	91.72	1956	146	7	14029	15982	5148990	5150931	0	2700
31K15	Chr07	79.93	1953	354	23	35501	37437	59705969	59704039	0	1400
31K15	Chr07	85.97	1953	225	37	35527	37437	59941634	59943579	0	2043
31K15	Chr07	82.47	1951	314	19	35501	37437	59758797	59756861	0	1683
31K15	Chr07	85.56	1946	227	41	35515	37437	59821737	59823651	0	1988
31K15	Chr07	83.85	1944	272	23	35516	37437	59636114	59634191	0	1812
31K15	Chr07	85.9	1943	234	30	35527	37437	59858562	59860496	0	2034
31K15	Chr07	87.98	1939	207	22	35515	37437	59677447	59679375	0	2266
31K15	Chr07	89.12	1939	161	34	96050	97960	16387860	16389776	0	2366
31K15	Chr07	83.14	1939	291	32	100699	102617	59887010	59888932	0	1736
31K15	Chr07	85.8	1937	241	26	35515	37437	59803536	59805452	0	2023
31K15	Chr07	79.39	1931	335	40	24202	26099	59704564	59706464	0	1303
31K15	Chr07	80.48	1931	311	41	24203	26094	59768027	59766124	0	1417
31K15	Chr07	82.88	1928	293	28	35521	37437	59602399	59600498	0	1698
31K15	Chr07	84.34	1922	257	31	35527	37437	59576933	59575045	0	1842
31K15	Chr07	87.44	1919	206	26	35533	37437	59664555	59662658	0	2176
31K15	Chr07	83.31	1917	293	21	35527	37437	59830137	59832032	0	1742
31K15	Chr07	82.73	1917	297	21	35532	37437	59592273	59590380	0	1676
31K15	Chr07	82.99	1916	263	34	24217	26099	59663204	59665089	0	1674
31K15	Chr07	73.29	1913	479	31	44099	45995	57743538	57741642	0	673
31K15	Chr07	94.45	1911	87	17	42165	44070	45279601	45281497	0	2924
31K15	Chr07	86.75	1910	193	46	42165	44055	55837229	55835361	0	2071
31K15	Chr07	80.22	1820	308	36	96138	97921	57533178	57531375	0	1319
31K15	Chr07	88.41	1820	189	18	96144	97953	55741041	55739234	0	2172
31K15	Chr07	77.55	1817	376	27	98586	100386	57741635	57743435	0	1066
31K15	Chr07	89.62	1801	130	26	84070	85852	59739761	59741522	0	2237
31K15	Chr07	83.57	1796	269	17	35501	37286	59783438	59785217	0	1659
31K15	Chr07	85	1767	213	41	42324	44070	56315684	56313950	0	1748
31K15	Chr07	92.64	1753	104	16	18279	20014	53557692	53555948	0	2499
31K15	Chr07	94.44	1746	95	2	20578	22321	53555847	53554102	0	2686
31K15	Chr07	84.23	1744	223	36	35501	37217	59912106	59913824	0	1650
31K15	Chr07	75.39	1743	279	102	68032	69707	57265919	57264260	0	704
31K15	Chr07	84.61	1741	228	35	42322	44045	52960594	52962311	0	1694
31K15	Chr07	87.47	1740	166	41	42321	44045	59211096	59212798	0	1958
31K15	Chr07	83.82	1737	229	40	42322	44041	31978451	31976750	0	1604
31K15	Chr07	90.53	1721	91	35	9186	10892	59717103	59718765	0	2209
31K15	Chr07	69.44	1705	421	84	37560	39215	45302596	45300943	3e-38	171
31K15	Chr07	87.89	1684	170	33	42136	43808	15619816	15621476	0	1949
31K15	Chr07	86.39	1683	183	42	42136	43804	57108095	57106445	0	1797
31K15	Chr07	73.18	1678	379	53	20942	22594	9533031	9534662	2e-149	540
31K15	Chr07	87.84	1678	153	38	42321	43983	58971308	58969667	0	1921
31K15	Chr07	84.82	1667	222	27	35527	37182	59887286	59888932	0	1648
31K15	Chr07	87.27	1657	160	45	42165	43804	45300794	45299172	0	1844
31K15	Chr07	77.65	1651	299	47	96142	97741	30415716	30417347	0	941
31K15	Chr07	84.22	1648	220	32	42201	43837	53963927	53965545	0	1567
31K15	Chr07	81.06	1637	203	70	68312	69888	56319926	56318337	0	1206
31K15	Chr07	81.26	1633	202	66	68312	69888	31387357	31385773	0	1225
31K15	Chr07	86.02	1631	177	30	101884	103505	59671635	59670047	0	1701
31K15	Chr07	81.53	1630	198	61	68312	69888	32825502	32827081	0	1247
31K15	Chr07	82.37	1628	192	56	68312	69888	53385605	53384022	0	1328
31K15	Chr07	81.01	1627	218	58	68312	69888	15564494	15562909	0	1208
31K15	Chr07	81.42	1625	210	58	68312	69888	20560394	20561974	0	1243
31K15	Chr07	82.38	1623	195	56	68312	69888	7388773	7387196	0	1328
31K15	Chr07	93.89	1621	92	7	18943	20556	58930341	58928721	0	2438
31K15	Chr07	82.55	1616	222	40	63438	65021	55014884	55016471	0	1367
31K15	Chr07	91.7	1614	132	2	13461	15073	29219828	29218216	0	2237
31K15	Chr07	93.99	1598	96	0	98790	100387	48429801	48428204	0	2420
31K15	Chr07	83.74	1593	230	16	24209	25798	59804914	59803348	0	1480
31K15	Chr07	80.81	1579	292	11	64627	66200	53998735	54000307	0	1227
31K15	Chr07	79.09	1578	299	27	63884	65451	8778951	8777395	0	1057
31K15	Chr07	85.93	1556	183	31	42325	43868	25020581	25019050	0	1628
31K15	Chr07	83.01	1548	202	25	24958	26470	59922973	59921452	0	1345
31K15	Chr07	79.11	1546	270	37	96140	97650	55340231	55341758	0	1016
31K15	Chr07	81.84	1542	201	50	68371	69871	20880407	20881910	0	1223
31K15	Chr07	91.85	1521	124	0	13936	15456	50048279	50049799	0	2122
31K15	Chr07	82.44	1481	210	36	100699	102166	59871223	59872666	0	1249
31K15	Chr07	71.54	1465	371	40	57890	59330	39911626	39910184	3e-93	353
31K15	Chr07	76.61	1458	321	18	81806	83251	56990655	56989206	0	785
31K15	Chr07	76.2	1458	300	35	81812	83251	24644237	24645665	0	726
31K15	Chr07	80.84	1456	227	25	65481	66885	44089018	44090472	0	1096
31K15	Chr07	77.54	1447	246	52	67331	68749	8775095	8773700	0	798
31K15	Chr07	77.11	1446	290	33	81813	83243	55310763	55309344	0	798
31K15	Chr07	94.88	1445	63	7	16612	18055	59764521	59765955	0	2248
31K15	Chr07	81.21	1442	194	54	48249	49668	14561922	14563308	0	1090
31K15	Chr07	96.32	1441	47	2	36003	37437	59721693	59720253	0	2362
31K15	Chr07	81.46	1440	210	46	48250	49664	51007602	51009009	0	1127
31K15	Chr07	81.93	1439	213	39	48249	49664	21673828	21675242	0	1173
31K15	Chr07	79.74	1436	228	38	65506	66884	19422688	19421259	0	981
31K15	Chr07	76.17	1435	242	74	68032	69434	57092159	57090793	0	664
31K15	Chr07	86.42	1414	156	13	49666	51065	40204267	40202876	0	1515
31K15	Chr07	77.92	1413	290	20	81800	83199	49834017	49835420	0	861
31K15	Chr07	76.65	1413	281	40	81858	83251	57136752	57135370	0	736
31K15	Chr07	86.46	1411	169	21	42165	43568	55588562	55589957	0	1528
31K15	Chr07	80.26	1408	186	62	62740	64092	20554581	20555951	0	976
31K15	Chr07	80.6	1407	166	65	62725	64074	56406929	56408285	0	987
31K15	Chr07	76.05	1407	299	28	81858	83251	59875686	59877067	0	697
31K15	Chr07	76.05	1407	300	27	81858	83251	57220473	57221855	0	697
31K15	Chr07	75.84	1407	303	27	81858	83251	56372795	56371413	0	680
31K15	Chr07	81.68	1403	155	62	111036	112384	56634052	56632698	0	1074
31K15	Chr07	80.6	1397	174	60	111046	112389	15572391	15571039	0	989
31K15	Chr07	80.63	1394	160	71	111053	112387	56406943	56408285	0	977
31K15	Chr07	76.31	1393	295	28	81871	83251	53737154	53735785	0	712
31K15	Chr07	80.4	1393	179	65	111053	112389	20554581	20555935	0	974
31K15	Chr07	79.6	1392	182	63	111051	112389	32820150	32821492	0	904
31K15	Chr07	81.81	1391	168	57	111045	112390	15737775	15739125	0	1088
31K15	Chr07	81.86	1389	153	62	111052	112389	54494541	54495881	0	1077
31K15	Chr07	80.12	1388	183	62	111051	112389	31392694	31391351	0	948
31K15	Chr07	80.55	1388	163	69	111053	112389	56325286	56323955	0	968
31K15	Chr07	80.48	1388	166	71	111053	112383	56319649	56318310	0	965
31K15	Chr07	81.4	1387	162	57	111053	112389	7393604	7392264	0	1044
31K15	Chr07	81.75	1386	170	56	62739	64079	15737781	15739128	0	1081
31K15	Chr07	79.94	1386	177	65	62740	64070	56319649	56318310	0	926
31K15	Chr07	80.09	1386	188	59	111053	112389	53996785	53998131	0	950
31K15	Chr07	81.95	1385	157	58	111053	112389	53390985	53389646	0	1086
31K15	Chr07	80.43	1385	165	66	111053	112382	31387080	31385747	0	959
31K15	Chr07	80.13	1384	172	66	62739	64069	13875605	13874272	0	937
31K15	Chr07	81.65	1384	159	59	62740	64072	55360388	55361727	0	1061
31K15	Chr07	81.86	1384	156	60	111053	112385	55360388	55361727	0	1077
31K15	Chr07	81.34	1383	163	59	62740	64071	56634036	56632698	0	1037
31K15	Chr07	80.33	1383	170	65	62740	64069	31387080	31385747	0	953
31K15	Chr07	80.19	1383	171	68	111053	112382	13875604	13874272	0	941
31K15	Chr07	80.17	1382	184	57	111048	112382	43670420	43669082	0	952
31K15	Chr07	80.87	1380	185	51	111053	112389	27480148	27481491	0	1013
31K15	Chr07	81.01	1380	176	60	111053	112387	20560666	20562004	0	1018
31K15	Chr07	76.07	1379	294	26	81886	83251	16389778	16388423	0	686
31K15	Chr07	80.71	1379	187	55	111053	112389	57158313	57156972	0	1000
31K15	Chr07	80.64	1379	179	55	111053	112384	56434881	56436218	0	987
31K15	Chr07	81.57	1378	161	56	62740	64069	53385328	53383996	0	1051
31K15	Chr07	81.64	1378	170	55	62740	64071	12261339	12259999	0	1066
31K15	Chr07	81.79	1378	158	57	111053	112382	53385328	53383996	0	1068
31K15	Chr07	80.62	1378	173	60	111053	112382	32825776	32827107	0	979
31K15	Chr07	81.35	1378	174	54	111053	112384	12261339	12259999	0	1044
31K15	Chr07	87.15	1377	127	32	43565	44916	55840369	55839018	0	1517
31K15	Chr07	80.25	1377	188	48	62740	64071	56434881	56436218	0	959
31K15	Chr07	80.61	1377	175	57	62740	64069	32825776	32827107	0	979
31K15	Chr07	80.68	1377	174	60	111053	112382	16922720	16924051	0	985
31K15	Chr07	80.25	1377	183	55	111053	112382	15564217	15562883	0	953
31K15	Chr07	80.65	1375	180	53	62739	64069	16922719	16924051	0	987
31K15	Chr07	80.15	1375	183	56	62742	64069	43670413	43669082	0	944
31K15	Chr07	81.37	1374	179	51	111051	112382	49607379	49606041	0	1048
31K15	Chr07	81.51	1374	172	54	111053	112382	25808630	25809965	0	1055
31K15	Chr07	81.57	1373	173	50	62740	64069	25808630	25809965	0	1061
31K15	Chr07	81.43	1373	166	55	62740	64069	7388496	7387170	0	1040
31K15	Chr07	80.92	1373	171	58	111052	112382	41970786	41969463	0	1000
31K15	Chr07	81.65	1373	163	56	111053	112382	7388496	7387170	0	1057
31K15	Chr07	81.05	1372	183	50	62740	64069	49607377	49606041	0	1022
31K15	Chr07	80.98	1372	170	57	62740	64069	41970785	41969463	0	1003
31K15	Chr07	81.05	1367	158	68	68576	69888	55360379	55361698	0	996
31K15	Chr07	79.57	1361	208	53	62736	64070	11162375	11161059	0	909
31K15	Chr07	79.93	1360	197	57	111053	112383	11162371	11161059	0	929
31K15	Chr07	81.24	1359	167	62	111050	112360	19839794	19838476	0	1016
31K15	Chr07	80.27	1358	171	62	68584	69888	15572385	15571072	0	933
31K15	Chr07	80.69	1357	163	58	68583	69888	7393605	7392297	0	963
31K15	Chr07	80.03	1357	161	68	68584	69888	56325286	56323988	0	904
31K15	Chr07	81.13	1357	154	64	68584	69888	54494542	54495848	0	994
31K15	Chr07	80.97	1356	162	61	68584	69888	56634036	56632726	0	987
31K15	Chr07	81.03	1355	171	56	62740	64047	19839791	19838476	0	1000
31K15	Chr07	81.33	1355	157	58	68583	69888	53390986	53389679	0	1013
31K15	Chr07	91.95	1354	97	11	42201	43551	53885547	53884203	0	1886
31K15	Chr07	79.54	1354	182	61	68584	69888	32820152	32821459	0	878
31K15	Chr07	79.62	1354	182	59	68584	69888	31392692	31391384	0	885
31K15	Chr07	80.41	1353	170	61	68584	69888	16922720	16924025	0	942
31K15	Chr07	80.92	1352	172	58	68584	69888	12261339	12260027	0	989
31K15	Chr07	79.78	1350	182	58	68586	69888	43670413	43669108	0	896
31K15	Chr07	80.33	1347	173	59	68584	69888	41970785	41969489	0	935
31K15	Chr07	80.76	1346	183	48	68584	69888	49607377	49606067	0	981
31K15	Chr07	80.07	1345	172	65	68584	69871	20554581	20555886	0	911
31K15	Chr07	79.52	1343	204	47	68584	69888	56434881	56436190	0	891
31K15	Chr07	79.8	1332	193	53	68584	69870	53996785	53998085	0	900
31K15	Chr07	80.38	1330	184	50	68584	69871	27480148	27481442	0	939
31K15	Chr07	81.61	1327	170	49	111052	112339	15740470	15739179	0	1031
31K15	Chr07	81.3	1326	174	46	62740	64026	15740469	15739179	0	1007
31K15	Chr07	81.52	1326	172	46	68584	69871	15740469	15739179	0	1024
31K15	Chr07	73.47	1323	234	87	6061	7316	42977686	42978958	2e-104	390
31K15	Chr07	74.81	1318	237	72	6061	7316	38250845	38249561	2e-139	507
31K15	Chr07	73.27	1313	261	70	6050	7306	19109272	19107994	1e-106	398
31K15	Chr07	74.7	1312	245	65	6061	7316	28980626	28981906	2e-138	503
31K15	Chr07	75.74	1311	245	65	6044	7316	16800481	16801756	5e-165	592
31K15	Chr07	74.98	1311	241	69	6061	7316	48115445	48114167	2e-144	523
31K15	Chr07	73.53	1307	281	53	6061	7316	21625337	21624045	3e-118	436
31K15	Chr07	84.71	1295	161	27	24472	25759	55344133	55342869	0	1260
31K15	Chr07	82.56	1290	160	23	25209	26470	59840957	59839705	0	1075
31K15	Chr07	83.68	1287	183	23	100816	102091	55342874	55344144	0	1188
31K15	Chr07	77.22	1282	213	65	67331	68577	19420769	19419532	0	676
31K15	Chr07	79.08	1276	214	37	89390	90626	14391018	14392279	0	828
31K15	Chr07	95.04	1270	37	17	72951	74220	52772248	52771005	0	1973
31K15	Chr07	91.41	1269	92	14	15274	16539	56983038	56984292	0	1724
31K15	Chr07	72.37	1256	260	60	6106	7306	49738038	49739261	3e-82	316
31K15	Chr07	79.28	1255	204	37	89384	90605	33348011	33346780	0	826
31K15	Chr07	79.51	1254	230	22	42325	43569	49720566	49719331	0	867
31K15	Chr07	79.23	1252	204	38	89384	90596	24075585	24076819	0	821
31K15	Chr07	78.53	1248	221	34	89384	90601	22444904	22443674	0	776
31K15	Chr07	78.83	1247	220	30	89384	90601	13890382	13889151	0	800
31K15	Chr07	78.23	1245	230	27	89392	90609	21666123	21667353	0	760
31K15	Chr07	83.41	1242	165	23	89384	90606	36264627	36263408	0	1114
31K15	Chr07	78.08	1241	223	35	89390	90601	45099610	45098390	0	739
31K15	Chr07	78.89	1241	218	32	89390	90601	26697337	26698562	0	800
31K15	Chr07	79.03	1240	219	27	89390	90601	38932036	38930810	0	811
31K15	Chr07	78.53	1239	221	30	89384	90601	57539372	57538158	0	773
31K15	Chr07	78.58	1237	225	26	89390	90601	46087906	46089127	0	780
31K15	Chr07	91.9	1234	58	21	72951	74158	57647411	57646194	0	1687
31K15	Chr07	78.36	1234	220	32	89390	90599	54038682	54039892	0	756
31K15	Chr07	80.13	1228	184	45	89384	90597	44789189	44788008	0	861
31K15	Chr07	81.6	1228	180	33	89384	90597	17723043	17724238	0	974
31K15	Chr07	75.95	1214	193	52	89384	90552	16095606	16096765	3e-147	532
31K15	Chr07	77.82	1213	224	35	89387	90575	17868134	17869325	0	708
31K15	Chr07	78.33	1209	219	28	89390	90570	53265607	53266800	0	741
31K15	Chr07	81.76	1206	173	30	35527	36725	59871501	59872666	0	965
31K15	Chr07	79.85	1206	184	37	65707	66862	28693299	28694495	0	826
31K15	Chr07	82.14	1204	164	32	48474	49664	5334815	5335980	0	985
31K15	Chr07	78.15	1199	194	42	89390	90566	29301135	29302287	0	701
31K15	Chr07	74.45	1186	248	45	6037	7195	35644368	35643211	2e-125	460
31K15	Chr07	83.7	1166	174	15	96141	97299	45371066	45372222	0	1086
31K15	Chr07	81.62	1164	135	49	111048	112175	52841105	52839985	0	891
31K15	Chr07	78.76	1149	191	36	89392	90517	38776750	38775632	0	721
31K15	Chr07	82.76	1137	170	19	35527	36656	55343033	55344150	0	990
31K15	Chr07	81.77	1119	127	49	68583	69661	52841101	52840020	0	865
31K15	Chr07	91.06	1118	98	2	13461	14577	47020280	47021396	0	1509
31K15	Chr07	81.67	1113	136	37	62740	63816	52841100	52840020	0	863
31K15	Chr07	90.45	1110	101	5	99283	100387	55272771	55271662	0	1458
31K15	Chr07	91.34	1109	89	2	45725	46833	57109039	57107938	0	1509
31K15	Chr07	86.67	1103	102	38	34338	35401	24523255	24524351	0	1181
31K15	Chr07	81.91	1100	129	37	62740	63805	25803015	25804078	0	865
31K15	Chr07	87.08	1099	96	39	34338	35399	16763679	16762590	0	1201
31K15	Chr07	82.89	1099	127	35	68312	69387	39571045	39572105	0	931
31K15	Chr07	75.11	1097	211	50	6061	7109	34483488	34482406	2e-124	457
31K15	Chr07	87.66	1094	102	22	34335	35401	50046142	50047229	0	1242
31K15	Chr07	75.14	1090	175	62	62740	63783	40665172	40664133	2e-114	424
31K15	Chr07	74.13	1086	183	64	62740	63783	60889575	60890604	6e-95	359
31K15	Chr07	90.31	1084	77	20	34337	35401	56971915	56972989	0	1395
31K15	Chr07	90.4	1083	77	18	34338	35401	57112812	57113886	0	1399
31K15	Chr07	87.53	1083	112	16	34338	35401	46149276	46150354	0	1230
31K15	Chr07	80.89	1083	131	47	63020	64059	9681517	9682566	0	784
31K15	Chr07	80.98	1083	130	47	111333	112372	9681517	9682566	0	789
31K15	Chr07	90.08	1079	79	21	34338	35399	55670552	55669485	0	1375
31K15	Chr07	71.87	1077	245	46	6064	7109	16752581	16753630	2e-64	257
31K15	Chr07	90.8	1076	77	18	34338	35401	54462011	54463076	0	1419
31K15	Chr07	88.37	1075	106	17	34338	35401	5144046	5145112	0	1275
31K15	Chr07	88.93	1075	99	13	34344	35401	45869090	45870161	0	1308
31K15	Chr07	75.05	1070	163	66	111053	112078	60889575	60890584	9e-108	401
31K15	Chr07	75.61	1070	169	60	111053	112078	40665172	40664151	4e-121	446
31K15	Chr07	80.07	1069	134	49	68864	69888	9681517	9682550	0	721
31K15	Chr07	95.59	1066	40	6	71822	72882	59769198	59768135	0	1701
31K15	Chr07	75.56	1064	201	44	6067	7109	32910693	32911718	3e-128	470
31K15	Chr07	90.03	1063	92	14	42165	43224	53982999	53981948	0	1363
31K15	Chr07	87.86	1046	81	28	18055	19075	53560668	53559644	0	1186
31K15	Chr07	83.6	1043	144	15	95018	96056	59599865	59600884	0	953
31K15	Chr07	89.12	1039	93	15	34379	35400	47018244	47019279	0	1275
31K15	Chr07	85.42	1036	118	19	95022	96056	59670040	59671043	0	1046
31K15	Chr07	86.87	1036	122	12	95030	96056	59832676	59831646	0	1147
31K15	Chr07	81.55	1035	140	31	71875	72880	59599902	59600914	0	806
31K15	Chr07	85.6	1035	137	11	95029	96056	59680018	59678989	0	1075
31K15	Chr07	82.51	1035	171	10	99358	100387	57528785	57527756	0	900
31K15	Chr07	79.98	1034	178	17	71875	72880	59756245	59757277	0	736
31K15	Chr07	82.3	1034	152	22	71876	72880	59832647	59831616	0	867
31K15	Chr07	88.93	1030	100	12	95035	96056	59756224	59757247	0	1258
31K15	Chr07	81.03	1028	162	20	71876	72873	59806067	59805043	0	787
31K15	Chr07	82.65	1026	151	14	71875	72873	59679991	59678966	0	883
31K15	Chr07	82.84	1020	112	26	46904	47915	59858062	59857098	0	856
31K15	Chr07	79.76	1013	136	41	23186	24134	59748334	59747327	0	671
31K15	Chr07	83.98	1005	152	8	95058	96056	59806067	59805066	0	955
31K15	Chr07	82.35	1003	151	17	95057	96056	59769146	59768167	0	848
		82.9648	702411	93446	15231

## Sheet: Table S13-chr21-D5-
Table S13 Alignemnt of BACs of Chr 21 of the tetraploid (AD) genome to D5 Chr 7 genome sequence.
BAC	Chromosome	Identity	Len	Mismatch	Gapopen	qStart	qEnd	sStart	sEnd	Evalue	bitscore
AC193383	Chr07	99.93	21986	0	13	1	21985	18680382	18702353	0	40500
AC193383	Chr07	99.96	38068	0	14	22127	60194	18748871	18786924	0	70210
AC193383	Chr07	99.85	46663	43	25	60346	107004	18702167	18748806	0	85760
		99.91	106717	43	52
AC187848	Chr07	100	4037	0	0	1	4037	12799404	12795368	0	7456
AC187848	Chr07	99.95	55797	17	9	4138	59925	12799386	12855179	0	102900
AC187848	Chr07	99.98	28300	0	6	60200	88499	12855674	12883967	0	52220
		99.9767	88134	17	15
30E04	Chr07	94.34	919	23	14	1	915	13939217	13938324	0	1382
30E04	Chr07	95.72	2778	63	18	1001	3750	13937975	13935226	0	4420
30E04	Chr07	96.86	1590	38	3	3813	5391	13935126	13933538	0	2649
30E04	Chr07	95.86	1111	19	16	5388	6487	13933471	13932377	0	1772
30E04	Chr07	98.1	210	3	1	9990	10199	13930019	13929811	1e-96	364
30E04	Chr07	96.6	324	10	1	10251	10573	13929785	13929462	2e-148	536
30E04	Chr07	97.23	10559	188	52	16091	26607	13924165	13913670	0	17780
30E04	Chr07	85.79	366	10	13	26645	27006	13913677	13913350	3e-92	350
30E04	Chr07	96.93	4826	94	32	27039	31850	13913350	13908565	0	8043
30E04	Chr07	96.63	861	24	2	32538	33397	13900254	13899398	0	1424
30E04	Chr07	96.73	14122	377	46	33504	47555	13899397	13885291	0	23440
30E04	Chr07	93.6	1672	44	23	55164	56819	13885242	13883618	0	2436
30E04	Chr07	96.6	9351	218	46	58968	68298	13881304	13872034	0	15420
30E04	Chr07	96.26	3820	61	29	69525	73328	13870834	13867081	0	6187
30E04	Chr07	96.68	6085	106	46	73324	79387	13866466	13860457	0	10030
30E04	Chr07	97.89	2652	23	9	79442	82067	13860459	13857815	0	4556
30E04	Chr07	98.2	8666	77	30	82102	90741	13857815	13849203	0	15070
30E04	Chr07	96.71	850	20	3	91147	91989	13848806	13847958	0	1408
30E04	Chr07	94.24	972	35	15	99701	100655	13847690	13846723	0	1465
30E04	Chr07	97.21	5583	107	29	100808	106373	13846723	13841173	0	9400
30E04	Chr07	88.77	1718	142	26	101613	103312	13820128	13818444	0	2056
30E04	Chr07	97.93	628	12	1	106451	107077	13816106	13815479	0	1086
30E04	Chr07	97.69	5061	74	21	107569	112602	13815479	13810435	0	8658
		95.7639	84724	1768	476
AC187214	Chr07	100	2203	0	0	333	2535	24286723	24284521	0	4069
AC187214	Chr07	99.95	97067	27	18	2636	99687	24382609	24285546	0	179000
		99.975	99270	27	18
32H19	Chr07	93.29	2878	123	38	1	2830	33615686	33612831	0	4181
32H19	Chr07	90.14	3094	259	22	15647	18700	33543804	33540717	0	3982
32H19	Chr07	88.73	1987	188	25	22242	24211	33539718	33537751	0	2396
32H19	Chr07	90.35	2975	251	25	35530	38498	33536949	33534005	0	3871
32H19	Chr07	93.92	263	16	0	38623	38885	33531851	33531589	9e-107	398
32H19	Chr07	90.4	521	48	2	38914	39434	33531603	33531085	0	684
32H19	Chr07	92.25	2709	204	6	54174	56879	33527554	33524849	0	3834
32H19	Chr07	93.59	1326	59	18	56994	58306	33524498	33523186	0	1954
32H19	Chr07	90.52	4958	346	74	58309	63204	33522723	33517828	0	6438
32H19	Chr07	89.29	962	95	7	63833	64789	33517828	33516870	0	1199
32H19	Chr07	90.97	454	39	2	64786	65238	33510890	33510438	1e-170	610
32H19	Chr07	85.87	453	60	3	65226	65675	33510411	33509960	3e-131	479
32H19	Chr07	87.76	286	32	3	65852	66136	33509955	33509672	1e-86	331
32H19	Chr07	92.38	446	32	2	72005	72449	33508276	33507832	7e-178	634
32H19	Chr07	90.06	1197	109	7	78561	79750	33507838	33506645	0	1543
32H19	Chr07	91.09	5264	365	56	82563	87789	33506652	33501456	0	7027
		90.6631	29773	2226	290
AC187470	Chr07	99.96	100168	3	32	1	100161	36287120	36186979	0	184700
AC187470	Chr07	100	10308	0	0	100168	110475	36186878	36176571	0	19040
		99.98	110476
AC202821	Chr07	99.77	8182	14	4	2	8181	38320445	38328623	0	15000
AC202821	Chr07	99.89	21027	17	7	9315	30338	38286768	38307790	0	38690
AC202821	Chr07	99.99	6876	0	1	30445	37320	38372280	38365406	0	12690
AC202821	Chr07	99.98	29363	1	5	37404	66765	38365324	38335966	0	54190
AC202821	Chr07	99.77	4811	9	2	68469	73277	38312551	38307741	0	8822
AC202821	Chr07	99.71	7637	7	15	73402	81034	38312872	38320497	0	13970
AC202821	Chr07	99.94	6965	0	4	81214	88175	38335623	38328660	0	12840
		99.8643	84861	48	38
AC190836	Chr07	99.14	1980	5	12	1	1969	54487974	54485996	0	3552
AC190836	Chr07	99.6	5463	16	6	2668	8130	54472555	54467099	0	9961
AC190836	Chr07	99.99	11719	0	1	8231	19949	54416626	54404909	0	21630
AC190836	Chr07	99.99	10903	1	0	20050	30952	54472649	54483551	0	20130
AC190836	Chr07	99.99	10620	0	1	33796	44415	54452562	54463180	0	19610
AC190836	Chr07	99.94	23251	0	14	49684	72933	54416593	54439829	0	42840
AC190836	Chr07	99.85	3255	0	5	73616	76868	54440485	54443736	0	5978
AC190836	Chr07	99.99	8672	1	0	76888	85559	54443856	54452527	0	16010
		99.8113	75863	23	39
AC202830	Chr07	99.75	1602	0	4	27	1627	57460565	57458967	0	2933
AC202830	Chr07	99.74	5816	10	4	1745	7556	57539163	57544977	0	10650
AC202830	Chr07	99.65	3168	3	7	7636	10803	57545078	57548237	0	5782
AC202830	Chr07	99.59	3429	4	10	13361	16780	57503580	57507007	0	6246
AC202830	Chr07	99.8	13530	20	7	16405	29931	57477068	57490593	0	24830
AC202830	Chr07	99.26	18021	75	43	30075	48076	57460515	57478495	0	32480
AC202830	Chr07	99.97	31968	9	1	69692	101659	57507234	57539200	0	58980
		99.68	77534	121	76
AC187810	Chr07	99.24	4879	11	10	1	4854	56879701	56884578	0	8781
AC187810	Chr07	99.78	4537	4	3	4847	9381	56884630	56889162	0	8318
AC187810	Chr07	99.99	54973	0	7	14781	69752	56890053	56945019	0	101500
AC187810	Chr07	99.96	17720	0	3	75188	92907	56946009	56963721	0	32680
		99.7425	82109	15	23
